# Supplementary material for: POLYRETINA restores light responses in vivo in blind Göttingen minipigs
Source: Nat Commun. 2022 Jun 27;13:3678. doi: 10.1038/s41467-022-31180-z (PMC9237028; doi:10.1038/s41467-022-31180-z)
Supplement: Supplementary file 6 — Source Data [file 41467_2022_31180_MOESM6_ESM.xlsx]

## Sheet: Figure 2a
	IAA Treated Before (µV)								IAA Treated After (µV)								Untreated Before (µV)								Untreated After (µV)
Time (ms)	0.01 cd s m-2	0.05	0.1	0.5	1	5	10	30	0.01 cd s m-2	0.05	0.1	0.5	1	5	10	30	0.01 cd s m-2	0.05	0.1	0.5	1	5	10	30	0.01 cd s m-2	0.05	0.1	0.5	1	5	10	30
-50	-17.627	-2.67639	-80.1575	-28.4515	84.8755	-47.3938	11.7584	50.9766	-13.2629	2.71911	-20.5658	-2.08435	5.18494	-0.753784	1.64795	5.93262	22.4487	-1.3855	20.7153	19.0735	36.3281	-7.17774	11.6394	-29.8401	-11.5417	24.9207	6.56128	13.2385	2.2644	-17.9382	7.8186	5.04761
-49.88	-17.7795	-2.64284	-79.779	-28.1281	84.6069	-47.2687	11.5417	50.8819	-13.2446	2.8656	-20.7428	-2.07825	5.13611	-0.473022	1.65405	5.86853	22.5525	-1.34888	20.813	18.9697	36.261	-7.09229	11.7065	-29.9316	-11.4807	24.884	6.69556	13.2874	2.42309	-18.0115	7.75147	5.06592
-49.76	-17.7704	-2.79847	-79.5166	-27.7863	84.61	-47.049	11.3525	50.9033	-13.2904	2.96936	-20.7947	-1.98669	5.04761	-0.411986	1.57166	5.76782	22.5342	-1.32446	20.9595	18.8904	36.1511	-6.85425	11.8591	-29.9316	-11.4685	24.823	6.78711	13.4094	2.57568	-17.9993	7.62329	5.08423
-49.63	-17.7063	-2.92664	-79.2725	-27.6794	84.8053	-46.7011	11.4532	50.9796	-13.4338	2.96631	-20.7367	-2.05689	5.04456	-0.485228	1.51062	5.67017	22.3755	-1.29395	21.0999	18.7073	36.1328	-6.61011	12.0056	-30.011	-11.5356	24.7681	6.83594	13.501	2.67334	-17.9932	7.59888	5.07813
-49.51	-17.6636	-2.92662	-79.0466	-27.6245	84.9976	-46.286	11.8378	51.117	-13.5956	2.87475	-20.6909	-2.14844	5.10559	-0.518798	1.42822	5.63049	22.168	-1.25122	21.2036	18.5486	36.0535	-6.38428	12.2192	-30.0781	-11.5662	24.8901	6.95801	13.5315	2.70996	-18.0237	7.53174	5.06592
-49.39	-17.8314	-3.02124	-78.8239	-27.3224	85.1288	-45.9167	12.323	51.3153	-13.7878	2.81982	-20.5994	-2.26746	5.02014	-0.460814	1.40076	5.53894	22.1375	-1.15967	21.3318	18.3777	35.9741	-6.20727	12.3657	-30.0049	-11.4929	25.0793	7.04956	13.4583	2.69165	-18.0786	7.50732	5.12085
-49.27	-18.0542	-3.26843	-78.5827	-26.7548	85.2875	-45.5994	12.7136	51.5381	-13.9984	2.79236	-20.5261	-2.28882	4.776	-0.515746	1.41296	5.4657	22.2229	-1.16577	21.3623	18.28	35.8276	-6.04248	12.4451	-29.9133	-11.5601	25.177	7.01904	13.3606	2.61231	-18.0725	7.52563	5.32837
-49.15	-18.1702	-3.70483	-78.5095	-26.4343	85.4553	-45.4834	12.9456	51.7303	-14.2212	2.74658	-20.5048	-2.3468	4.54407	-0.595094	1.51062	5.44739	22.1985	-1.20239	21.3318	18.219	35.7788	-5.99976	12.4023	-29.8279	-11.6638	25.2441	6.9458	13.2813	2.45361	-18.0176	7.45239	5.43213
-49.02	-18.042	-4.26028	-78.3966	-26.2482	85.5408	-45.3735	13.1744	51.9165	-14.328	2.76795	-20.4834	-2.34985	4.41589	-0.59204	1.55945	5.37415	22.2656	-1.19629	21.3196	18.2007	35.7666	-5.92652	12.2864	-29.8767	-11.7737	25.2625	6.86646	13.1226	2.17896	-18.0725	7.36694	5.43823
-48.9	-17.7399	-4.72413	-78.2562	-26.0712	85.3424	-45.34	13.4247	52.1881	-14.3799	2.9541	-20.3949	-2.29797	4.41284	-0.518798	1.57776	5.40772	22.3877	-1.2207	21.4966	18.1274	35.6079	-5.93261	12.2253	-29.8584	-11.731	25.2197	6.78101	12.9761	1.97754	-18.103	7.22046	5.31616
-48.78	-17.4927	-4.953	-77.9785	-25.7751	85.08	-45.3644	13.7939	52.4811	-14.3372	3.19214	-20.3735	-2.15149	4.48608	-0.50049	1.70288	5.54504	22.4304	-1.07422	21.5027	18.0115	35.5347	-5.91431	12.2742	-29.7058	-11.5662	25.2502	6.64062	12.8418	1.84326	-18.103	7.08008	5.24902
-48.66	-17.5079	-5.08422	-77.9053	-25.5432	84.9976	-45.4071	14.3555	52.7313	-14.2883	3.3844	-20.4224	-2.01416	4.62036	-0.50049	1.78528	5.71289	22.3755	-0.842285	21.5149	17.8528	35.6079	-5.85937	12.3413	-29.6204	-11.3525	25.2197	6.43311	12.7563	1.7395	-18.0603	6.98242	5.19409
-48.54	-17.5659	-5.17273	-77.9968	-25.4089	85.0281	-45.5963	14.801	52.7802	-14.2029	3.57666	-20.4803	-1.9043	4.79126	-0.488278	1.79443	5.86853	22.3938	-0.640869	21.4966	17.9871	35.614	-5.81665	12.3047	-29.6509	-11.261	25.1892	6.23779	12.6465	1.5625	-18.0237	7.00684	5.19409
-48.41	-17.4866	-5.26732	-78.0548	-25.3601	85.0464	-45.8313	14.9048	52.6062	-14.1266	3.67432	-20.4681	-1.80664	4.87671	-0.460816	1.88293	6.04248	22.4487	-0.701904	21.4905	19.9036	35.5469	-5.92041	12.3474	-29.657	-11.1389	25.0671	6.10352	12.6221	1.53809	-18.0359	7.08618	5.13916
-48.29	-17.3431	-5.11475	-78.2593	-25.3265	85.0708	-46.0571	14.7583	52.4017	-14.0533	3.64685	-20.4926	-1.78222	4.88281	-0.515748	1.9104	6.18286	22.4243	-0.750732	21.5332	34.8999	35.4919	-5.96924	12.4084	-29.5898	-10.9985	25.0122	6.02417	12.7258	1.51367	-18.1335	7.08008	5.15137
-48.17	-17.2424	-4.83704	-78.6804	-25.2441	85.0464	-46.228	14.682	52.4719	-14.0198	3.48205	-20.5139	-1.78528	4.89807	-0.579832	1.92261	6.31409	22.3328	-0.909424	21.5393	49.0662	35.5164	-5.98144	12.4573	-29.6448	-10.8032	25.0244	6.06079	12.8052	1.51978	-18.1763	6.95801	5.26733
-48.05	-17.1783	-4.55322	-79.0833	-25.1404	85.0555	-46.5088	14.8621	52.6672	-14.0839	3.40881	-20.5719	-1.72119	4.86755	-0.665282	1.84937	6.37817	22.1741	-0.93994	21.4478	53.5645	35.5286	-6.04858	12.616	-29.602	-10.7422	25.0793	5.94482	12.8235	1.46484	-18.1824	6.9458	5.33447
-47.92	-17.0135	-4.37927	-79.3945	-25.235	85.0525	-46.8384	15.274	52.8381	-14.0961	3.48816	-20.578	-1.68152	4.82788	-0.805664	1.78528	6.34155	22.052	-1.01929	21.3196	51.9226	35.3577	-6.0791	12.7014	-29.4434	-10.7422	25.2625	5.76782	12.8784	1.45264	-18.219	7.02515	5.46265
-47.8	-16.7694	-4.3396	-79.541	-25.6561	85.1898	-47.11	15.4816	52.7191	-14.1052	3.4668	-20.5231	-1.7334	4.75769	-0.936888	1.72729	6.29272	21.9421	-1.19019	21.2769	46.8994	35.1868	-6.10962	12.7319	-29.3152	-10.8032	25.4517	5.61523	12.8845	1.41602	-18.158	7.23267	5.57861
-47.68	-16.4673	-4.26635	-79.5593	-26.1169	85.3607	-47.3083	15.4327	52.3376	-14.1724	3.34778	-20.462	-1.85547	4.70581	-1.05591	1.63269	6.25	21.759	-1.27563	21.3257	40.5274	35.1013	-6.15234	12.7869	-29.2908	-10.8704	25.647	5.52368	12.9272	1.44043	-18.1091	7.4585	5.7373
-47.56	-16.2994	-4.11682	-79.5471	-26.2939	85.4614	-47.5098	15.3137	51.8402	-14.2731	3.25317	-20.5353	-1.94397	4.66003	-1.16272	1.54419	6.27136	21.4783	-1.28784	21.3562	34.082	35.1135	-6.21338	12.9272	-29.3701	-10.9497	25.7996	5.47485	12.9517	1.46484	-17.9871	7.73315	5.95703
-47.44	-16.1957	-3.84824	-79.4342	-26.2695	85.5774	-47.7203	15.0543	51.5656	-14.2548	3.125	-20.6421	-2.09045	4.71802	-1.29089	1.41296	6.29883	21.3684	-1.34888	21.3196	28.3752	35.0586	-6.38428	12.9395	-29.3945	-11.1267	25.8972	5.39551	12.9822	1.48315	-17.8162	7.94678	6.18896
-47.31	-16.095	-3.3325	-79.3091	-26.297	85.7483	-48.0682	14.6881	51.5747	-14.1022	3.01209	-20.6482	-2.2522	4.81872	-1.33972	1.40076	6.3385	21.2891	-1.53198	21.2891	23.5474	35.0586	-6.51855	12.97	-29.3701	-11.1389	25.9399	5.34058	12.9761	1.37939	-17.7368	8.1543	6.32324
-47.19	-16.2048	-2.78012	-79.4373	-26.4526	85.9039	-48.3978	14.3494	51.6052	-13.977	2.84729	-20.6299	-2.24304	4.89807	-1.37329	1.32446	6.46667	21.1975	-1.69067	21.2891	19.7266	35.0769	-6.56738	12.9944	-29.4861	-11.1694	25.9521	5.36499	13.0066	1.26953	-17.7795	8.17871	6.45142
-47.07	-16.5741	-2.47804	-79.7333	-26.8036	85.9741	-48.349	14.0717	51.5106	-13.9526	2.71912	-20.5872	-2.14538	4.98657	-1.27869	1.30615	6.5155	21.0388	-1.80054	21.4172	17.1143	35.0037	-6.80542	13.0859	-29.5227	-11.1633	25.9583	5.46875	12.9517	1.29395	-17.8101	8.00171	6.48194
-46.95	-16.8945	-2.30712	-80.0751	-27.2675	85.9833	-48.1354	13.8153	51.4038	-13.9557	2.72827	-20.6451	-2.08435	5.00488	-1.10474	1.3031	6.50329	20.9167	-1.9043	21.4539	15.7288	35.0037	-6.99463	13.2202	-29.2969	-11.1511	25.9216	5.60303	12.8662	1.27564	-17.9565	7.87964	6.48193
-46.83	-17.0868	-2.02942	-80.3742	-27.89	85.9405	-48.0957	13.5712	51.3123	-13.9099	2.70691	-20.7062	-1.9867	5.03235	-1.02844	1.28784	6.61011	20.8862	-1.98975	21.4844	15.2832	34.9609	-7.1228	13.2812	-29.2664	-11.1755	25.8423	5.76172	12.854	1.19018	-18.0176	7.91626	6.50635
-46.7	-17.0563	-1.58689	-80.6	-28.3905	85.8734	-48.4314	13.3423	51.2665	-13.8458	2.70996	-20.7397	-1.87988	5.01709	-0.88806	1.21155	6.64062	20.7459	-2.03857	21.3989	15.4419	34.7534	-7.13501	13.3667	-29.1565	-11.2244	25.8362	5.84106	12.8662	1.12305	-17.9871	7.92847	6.54907
-46.58	-16.9434	-1.25122	-80.6793	-28.4302	85.8124	-48.7305	13.2324	51.2451	-13.8092	2.67639	-20.7733	-1.89514	4.98657	-0.863648	1.08948	6.63452	20.6299	-2.02637	21.2769	15.9058	34.4849	-7.04956	13.3789	-28.9856	-11.3403	25.8057	5.83496	12.8906	1.06201	-18.0115	7.91626	6.61011
-46.46	-16.9678	-1.22068	-80.6702	-28.1158	85.791	-48.7335	12.8937	51.1871	-13.8702	2.64893	-20.932	-1.98059	5.02319	-0.906372	1.02844	6.64368	20.4224	-1.99585	21.1853	16.6016	34.2407	-6.96411	13.2019	-28.8879	-11.4563	25.7568	5.85327	12.9028	1.01318	-18.0298	7.89795	6.71997
-46.34	-17.1448	-1.26955	-80.7037	-27.9907	85.8734	-48.5352	12.674	51.3214	-13.9008	2.56348	-21.1426	-2.09656	5.08423	-1.01624	0.878907	6.57044	20.2393	-1.97754	21.106	17.1387	33.9905	-6.87866	12.9517	-28.9124	-11.499	25.7202	5.85327	12.9333	1.0437	-18.1213	8.00171	6.81152
-46.22	-17.2608	-1.23596	-80.7068	-28.2593	85.8185	-48.2666	12.7319	51.4435	-14.0137	2.55127	-21.3226	-2.11487	5.16052	-1.10779	0.723265	6.46057	20.0928	-1.92261	20.9961	17.4438	33.8013	-6.72607	12.8479	-28.8696	-11.4624	25.647	5.86548	12.9639	1.08642	-18.1824	8.1665	6.86646
-46.09	-17.1997	-1.05898	-80.6396	-28.714	85.6873	-48.0286	13.0066	51.4923	-14.1693	2.49329	-21.402	-2.02942	5.12085	-1.08337	0.512694	6.4148	19.9463	-1.94092	20.752	17.4438	33.6914	-6.61621	12.7441	-28.7415	-11.438	25.4944	5.9021	12.9883	1.14746	-18.0908	8.23975	6.82373
-45.97	-17.1417	-0.88807	-80.6824	-28.8635	85.6873	-47.7539	13.2355	51.5961	-14.3066	2.41699	-21.4447	-1.85852	4.99573	-1.0315	0.27771	6.37817	19.8242	-2.06299	20.6055	17.1387	33.6792	-6.55518	12.6404	-28.479	-11.3953	25.3723	5.96313	12.9456	1.2146	-17.9443	8.34961	6.86035
-45.85	-17.1722	-0.936884	-80.7251	-28.6438	85.8154	-47.4213	13.4094	51.8188	-14.4104	2.33765	-21.524	-1.75781	4.90723	-0.90332	0.17395	6.31409	19.7205	-2.19727	20.6116	16.803	33.8013	-6.57959	12.6099	-28.2837	-11.3708	25.3357	5.93872	12.7808	1.24512	-17.8772	8.3374	6.82373
-45.73	-17.2363	-1.20849	-80.7861	-28.2959	85.9192	-46.9757	13.4796	52.1881	-14.3768	2.4292	-21.5057	-1.66626	4.96521	-0.775146	0.238038	6.24389	19.7327	-2.32544	20.6665	16.5527	33.9233	-6.56738	12.6343	-28.2959	-11.145	25.2014	5.86548	12.6587	1.2207	-17.8284	8.34961	6.78101
-45.61	-17.2943	-1.59912	-80.7159	-28.0487	85.8612	-46.5271	13.559	52.5726	-14.2029	2.62451	-21.4172	-1.55029	5.09643	-0.646972	0.381469	6.19812	19.812	-2.52686	20.5811	16.3757	33.7891	-6.46362	12.6099	-28.3508	-10.9314	25.0855	5.76172	12.7197	1.19629	-17.7551	8.37402	6.73218
-45.48	-17.2912	-1.99585	-80.5206	-27.832	85.6811	-46.0083	13.6597	53.064	-14.0564	2.771	-21.344	-1.42212	5.18799	-0.650024	0.411988	6.37512	19.8914	-2.83203	20.4285	16.2781	33.6426	-6.29273	12.6343	-28.4424	-10.7788	25.0366	5.78003	12.8235	1.20849	-17.6453	8.47168	6.71997
-45.36	-17.2485	-2.43225	-80.2765	-27.4902	85.5499	-45.5719	13.8519	53.5919	-13.9496	2.89917	-21.286	-1.32752	5.25208	-0.683594	0.445557	6.57959	19.989	-3.00903	20.343	16.2109	33.5266	-6.22559	12.7625	-28.3813	-10.7605	24.9878	5.70068	12.9395	1.19629	-17.4561	8.60596	6.68335
-45.24	-17.2455	-2.92054	-80.069	-27.0294	85.4492	-45.2301	14.1083	53.6743	-13.8153	2.95715	-21.2769	-1.2207	5.18799	-0.671386	0.393676	6.72912	20.105	-3.07007	20.2148	16.1621	33.4656	-6.18896	12.9517	-28.2593	-10.73	24.9939	5.49317	13.0188	1.14746	-17.4438	8.71582	6.58569
-45.12	-17.2821	-3.5065	-79.7577	-26.6022	85.2692	-45.1843	14.3127	53.3874	-13.739	3.05481	-21.2982	-1.15967	5.05981	-0.677488	0.408935	6.86035	20.3186	-3.02735	19.9951	16.095	33.429	-6.05469	13.0371	-28.0579	-10.8276	25.0183	5.36499	13.0981	1.10473	-17.5049	8.72192	6.45142
-45	-17.2363	-3.89097	-79.361	-26.3489	85.2448	-45.1355	14.2212	53.1677	-13.6902	3.21045	-21.3104	-1.06201	4.96216	-0.64087	0.445557	6.89087	20.6299	-3.22876	19.8608	16.0645	33.3191	-5.95093	13.147	-27.9419	-10.8765	25.1221	5.40771	13.2446	1.16577	-17.3645	8.6792	6.34155
-44.87	-17.2089	-4.0741	-79.129	-26.0956	85.5347	-44.9249	14.1144	53.1464	-13.8763	3.32642	-21.347	-1.11389	4.83093	-0.71106	0.317383	6.93665	20.752	-3.36914	19.8669	16.0461	33.2703	-5.93262	13.3179	-27.8381	-10.9558	25.2625	5.52368	13.4216	1.23291	-17.1692	8.72193	6.36597
-44.75	-17.1509	-4.21141	-79.1534	-25.6989	85.9039	-44.6075	14.2578	53.1555	-14.0594	3.33862	-21.3226	-1.14441	4.71497	-0.790406	0.170898	6.8634	20.752	-3.39966	19.9646	15.9363	33.2092	-5.80444	13.4827	-27.7771	-11.1511	25.4028	5.51148	13.5742	1.22681	-16.9739	8.61206	6.35986
-44.63	-17.0258	-4.5288	-79.2664	-25.2411	86.1481	-44.4885	14.5782	53.2318	-14.1602	3.31726	-21.1761	-1.16272	4.62341	-0.827026	0.134279	6.8634	20.7581	-3.27149	19.8914	15.918	33.1177	-5.70068	13.4216	-27.6062	-11.2244	25.5066	5.48096	13.7695	1.16577	-16.9006	8.55713	6.4209
-44.51	-16.861	-4.94384	-79.5288	-25.0977	86.2396	-44.7327	14.7339	53.2471	-14.212	3.24707	-21.0297	-1.15662	4.52576	-0.854494	0.253297	6.9458	20.8435	-3.22266	19.6838	15.9973	33.1299	-5.5542	13.4033	-27.3804	-11.3525	25.7263	5.41382	13.8672	1.08643	-16.8884	8.48999	6.39649
-44.38	-16.6077	-5.28563	-79.834	-25.2136	86.1908	-45.1599	14.6057	53.0395	-14.3524	3.19519	-20.9442	-1.09558	4.46777	-0.900268	0.393677	7.05871	20.9229	-3.25928	19.6899	16.0584	33.2092	-5.46875	13.3911	-27.2034	-11.4868	25.9155	5.40161	13.9404	1.17188	-16.9128	8.34961	6.46362
-44.26	-16.2842	-5.32531	-80.0324	-25.4639	86.0474	-45.3888	14.4073	52.6611	-14.5447	3.23486	-20.9229	-1.09863	4.42505	-0.939942	0.540161	7.22351	20.8923	-3.33862	19.8303	16.1072	33.1787	-5.40161	13.3484	-27.1118	-11.5662	25.9705	5.43823	14.0686	1.25732	-17.0166	8.23975	6.43921
-44.14	-15.9546	-5.16053	-80.0842	-25.5219	85.8704	-45.4956	14.3127	52.2339	-14.7095	3.32031	-20.9381	-1.1261	4.42505	-0.820926	0.656128	7.28149	20.8374	-3.38745	19.8425	16.2048	33.0688	-5.28564	13.4216	-26.9775	-11.7371	25.8606	5.3833	14.1663	1.36108	-17.1143	8.13599	6.41479
-44.02	-15.6006	-5.24597	-79.9255	-25.592	85.7239	-45.5292	14.2975	51.7334	-14.7827	3.51867	-20.9412	-1.02234	4.44031	-0.720216	0.775148	7.31506	20.8252	-3.39356	19.8242	16.3757	33.0872	-5.04761	13.446	-26.7395	-11.8652	25.7324	5.2185	14.1907	1.31836	-17.2241	8.02002	6.43921
-43.9	-15.3717	-5.48095	-79.834	-25.9552	85.7727	-45.5628	14.2029	51.1658	-14.7766	3.74756	-20.9747	-0.775144	4.47082	-0.717166	0.97351	7.42798	20.8069	-3.41186	19.8791	16.5772	33.0505	-4.88281	13.5254	-26.4587	-11.9324	25.7263	5.10864	14.2761	1.28784	-17.3157	8.02612	6.51856
-43.77	-15.3076	-5.34973	-79.9591	-26.4496	85.9772	-45.4346	13.9618	50.7507	-14.743	4.03748	-21.0602	-0.585938	4.45251	-0.802614	1.05591	7.56531	20.8191	-3.30811	19.9829	16.7419	32.898	-4.82788	13.5376	-26.0925	-12.0178	25.7019	5.18799	14.2395	1.31226	-17.4866	8.02002	6.67725
-43.65	-15.2863	-4.8401	-80.1361	-26.9714	86.0352	-45.1996	13.6292	50.4639	-14.5996	4.25415	-21.2128	-0.399777	4.46777	-0.78125	1.05896	7.5592	20.8557	-3.30811	20.0806	16.9128	32.727	-4.87061	13.3362	-25.8301	-12.0605	25.6165	5.36499	14.1968	1.3916	-17.6514	7.96509	6.88477
-43.53	-15.1398	-4.43115	-80.0598	-27.3682	85.8734	-45.0622	13.3453	50.4089	-14.4287	4.39148	-21.3104	-0.326538	4.5105	-0.76599	1.02234	7.57141	20.7886	-3.40576	20.1599	17.1204	32.5806	-4.90112	13.0188	-25.7202	-12.0422	25.5432	5.40771	14.2395	1.42212	-17.8162	8.09936	7.04956
-43.41	-14.9353	-4.37013	-79.7974	-27.9938	85.7086	-44.9951	13.1531	50.5005	-14.325	4.45557	-21.2891	-0.286865	4.599	-0.83618	0.903321	7.71484	20.7886	-3.52783	20.2698	17.2913	32.4768	-4.83398	12.8967	-25.7263	-12.0605	25.4456	5.40771	14.2212	1.44653	-17.9443	8.26416	7.1167
-43.29	-14.7003	-4.52574	-79.5135	-28.6011	85.6903	-45.0134	13.0188	50.5524	-14.3585	4.53796	-21.3531	-0.27771	4.63867	-0.982666	0.796508	7.87964	20.8008	-3.58887	20.3064	17.2729	32.4341	-4.8645	12.8723	-25.6836	-12.1033	25.4761	5.40771	14.1907	1.44653	-18.0176	8.30689	7.15942
-43.16	-14.5691	-4.67834	-79.129	-28.9459	85.791	-44.8914	12.8143	50.4974	-14.3677	4.51965	-21.5332	-0.192262	4.73023	-1.07727	0.71411	8.00476	20.8374	-3.53394	20.2393	17.3035	32.3547	-4.97436	12.854	-25.5859	-12.207	25.5676	5.42603	14.0564	1.35498	-18.1519	8.42896	7.25098
-43.04	-14.5508	-4.69665	-78.6774	-29.1748	85.733	-44.7082	12.4878	50.528	-14.4073	4.422	-21.7865	-0.186155	4.80042	-1.14746	0.646973	7.98035	20.813	-3.58276	20.0867	17.3706	32.3669	-5.02319	12.8479	-25.5798	-12.146	25.6348	5.44433	13.9465	1.25733	-18.3289	8.61206	7.37305
-42.92	-14.4836	-4.57153	-78.2776	-29.541	85.5164	-44.6625	12.2101	50.5676	-14.4073	4.38232	-21.991	-0.167847	4.76074	-1.21155	0.482179	7.97119	20.8374	-3.56445	20.0745	17.4927	32.3975	-5.02319	13.0249	-25.5859	-11.9446	25.7446	5.35889	13.7878	1.09863	-18.5425	8.75855	7.60498
-42.8	-14.1968	-4.29079	-77.8534	-29.8187	85.199	-44.7296	12.0728	50.5402	-14.5355	4.47083	-22.0673	-0.137329	4.68445	-1.32752	0.335693	7.97729	20.8069	-3.57056	20.0317	17.6086	32.2815	-5.05982	13.2568	-25.5249	-11.8042	25.7874	5.24902	13.7085	0.92163	-18.4753	8.86841	7.82471
-42.68	-13.8153	-4.01003	-77.5909	-30.0842	85.0647	-44.9097	11.9934	50.5768	-14.6515	4.6051	-22.049	-0.192262	4.73938	-1.44348	0.256348	8.05054	20.7886	-3.61938	19.7815	17.7185	32.1411	-5.09644	13.5071	-25.3479	-11.7004	25.8789	5.27954	13.6658	0.897218	-18.3838	8.94775	7.96509
-42.55	-13.7054	-3.78723	-77.4628	-30.1636	85.144	-45.0501	11.8011	50.7111	-14.6606	4.64172	-22.0337	-0.238038	4.8584	-1.51367	0.213623	8.12683	20.874	-3.73535	19.6167	17.7917	32.0313	-5.2002	13.7024	-25.1465	-11.5173	26.0132	5.3894	13.6597	0.836182	-18.3533	9.04541	7.93457
-42.43	-13.7543	-3.59803	-77.301	-30.1392	85.1776	-45.1263	11.5967	50.9857	-14.6973	4.62646	-21.9605	-0.198365	5.04455	-1.53198	0.234986	8.12073	20.8496	-3.86963	19.5679	17.9138	31.9458	-5.17578	13.8916	-24.8962	-11.3464	26.1658	5.49927	13.6475	0.653076	-18.3655	9.21631	7.84912
-42.31	-13.9496	-3.42408	-77.1576	-30.069	85.144	-45.1019	11.3464	51.3214	-14.7217	4.65698	-21.7834	-0.0152566	5.16052	-1.51062	0.314331	8.12378	20.8313	-3.94897	19.3298	17.9626	31.8726	-5.15137	13.9465	-24.6887	-11.1084	26.2451	5.60303	13.7085	0.561522	-18.1702	9.22852	7.73926
-42.19	-14.0595	-3.22876	-77.2431	-30.072	84.9823	-45.0928	11.2122	51.6754	-14.5264	4.6936	-21.5607	0.241089	5.27954	-1.51062	0.369262	8.16651	20.6787	-4.02222	19.2017	18.1213	31.6467	-5.18189	13.7512	-24.5422	-10.8887	26.1963	5.74341	13.8611	0.59204	-17.981	9.31396	7.68432
-42.07	-14.0167	-3.07312	-77.3438	-30.0598	84.845	-45.1294	11.1298	52.1179	-14.3341	4.57764	-21.4233	0.424193	5.39246	-1.43738	0.38147	8.20312	20.5627	-4.09546	19.1467	18.2922	31.3354	-5.22461	13.6047	-24.4629	-10.7544	26.178	5.84107	13.9832	0.720216	-17.8284	9.3811	7.61719
-41.94	-13.8763	-2.94496	-77.4872	-29.9377	84.8755	-45.1599	10.965	52.4506	-14.151	4.37012	-21.3837	0.546263	5.43518	-1.33057	0.3479	8.14209	20.5994	-3.94287	19.1223	18.5486	31.1646	-5.35888	13.562	-24.4446	-10.7666	26.1291	5.95703	14.0503	0.708008	-17.7612	9.30176	7.50732
-41.82	-13.6413	-2.77711	-77.5086	-29.6265	84.9609	-45.3125	10.8643	52.6276	-14.0533	4.22058	-21.3409	0.717162	5.49316	-1.16883	0.402832	8.078	20.6482	-3.60107	18.988	18.7988	31.0486	-5.37109	13.501	-24.4934	-10.7605	26.0498	5.95093	14.0503	0.573728	-17.6636	9.2102	7.40357
-41.7	-13.501	-2.71606	-77.3804	-29.2511	85.0189	-45.3583	10.9131	52.7496	-14.0015	4.24194	-21.2982	0.903318	5.65491	-1.01624	0.430298	7.96204	20.8008	-3.33252	18.8904	19.0124	30.7922	-5.41992	13.3179	-24.4812	-10.6995	26.0376	5.94482	13.9893	0.512696	-17.4438	9.16748	7.29981
-41.58	-13.4369	-2.65197	-77.3468	-28.9185	85.0799	-45.1019	11.0474	52.8778	-14.0381	4.29077	-21.3501	1.02539	5.77087	-0.827028	0.384522	7.86438	20.874	-3.14941	18.9453	19.1711	30.6335	-5.64575	13.1897	-24.5483	-10.6628	26.1047	5.88989	13.9404	0.482176	-17.2424	9.27124	7.25097
-41.46	-13.3148	-2.50548	-77.4719	-28.6346	85.1929	-44.5374	11.1359	52.8503	-14.0778	4.2511	-21.5179	1.0498	5.84412	-0.631712	0.314331	7.76062	20.8801	-2.96631	19.104	19.2566	30.3955	-5.93262	12.9578	-24.7131	-10.6689	26.2024	5.78613	13.9648	0.427244	-17.1082	9.42993	7.33643
-41.33	-13.1805	-2.29492	-77.7344	-28.2684	85.379	-43.9178	11.3068	52.8351	-14.1693	4.12597	-21.6003	1.08948	5.88379	-0.405884	0.34485	7.79114	20.8069	-2.88696	19.1101	19.2444	30.2612	-6.10962	12.9272	-24.8596	-10.7361	26.2634	5.67017	14.032	0.360106	-17.1265	9.48486	7.4585
-41.21	-13.1622	-2.23998	-77.9602	-27.7557	85.5072	-43.4814	11.5387	52.9236	-14.3219	4.04358	-21.6919	1.18103	5.87463	-0.195312	0.436401	7.77588	20.6543	-2.75879	18.927	19.2078	30.2551	-6.13403	12.9456	-25.0427	-10.7178	26.3428	5.5542	14.0381	0.286866	-17.0593	9.44824	7.78198
-41.09	-13.1348	-2.41698	-78.1738	-27.4048	85.4675	-43.3075	11.7401	53.0457	-14.5081	3.96729	-21.7926	1.24817	5.78308	-0.131226	0.451659	7.73315	20.5688	-2.70386	18.8843	19.2627	30.2063	-6.27442	12.9211	-25.2808	-10.6445	26.4404	5.50537	13.9526	0.213624	-16.9312	9.35669	8.04443
-40.97	-13.1012	-2.53293	-78.598	-27.0782	85.3149	-43.1458	12.0087	53.2379	-14.6545	3.95508	-21.8231	1.26343	5.70373	-0.134276	0.299073	7.77283	20.5994	-2.64893	18.8538	19.2139	30.127	-6.48804	12.9089	-25.4089	-10.5774	26.4465	5.43213	13.8916	0.189208	-16.8884	9.18579	8.14209
-40.84	-13.0737	-2.48719	-79.0985	-26.6235	85.2997	-42.804	12.4115	53.241	-14.7461	4.04358	-21.7072	1.31226	5.72815	-0.109864	0.17395	8.00171	20.5933	-2.74658	18.8477	19.0979	29.9316	-6.67725	12.8357	-25.531	-10.5896	26.4221	5.29175	13.8184	0.128174	-16.864	8.97827	8.12378
-40.72	-13.0951	-2.83814	-79.4495	-26.1963	85.3668	-42.4438	12.8357	53.1555	-14.7949	4.07715	-21.4844	1.3916	5.80749	-0.091556	0.0915536	8.26111	20.575	-2.81372	18.9209	19.0308	29.7852	-6.70166	12.7258	-25.6165	-10.6201	26.4221	5.14526	13.7695	0.10376	-16.8884	8.80127	8.08105
-40.6	-13.0493	-3.53396	-79.4495	-26.0345	85.5255	-42.3676	13.2141	52.9999	-14.8254	4.19006	-21.2982	1.51062	5.87158	-0.091552	0.0457754	8.45032	20.5322	-2.79541	18.927	19.043	29.6936	-6.71997	12.7747	-25.647	-10.5896	26.477	4.95606	13.7451	0.22583	-16.9861	8.65479	8.07495
-40.48	-13.0463	-3.90013	-79.3335	-26.1078	85.5835	-42.4347	13.5162	52.7832	-14.7858	4.36402	-21.2067	1.651	5.97229	-0.140382	0.0152582	8.67004	20.4712	-2.75269	18.8416	19.0247	29.6936	-6.78101	12.8418	-25.6409	-10.5408	26.4648	4.88281	13.8	0.286864	-17.0776	8.58765	8.18481
-40.36	-13.1226	-3.65906	-79.3854	-26.236	85.5988	-42.6605	13.6261	52.3193	-14.6729	4.44336	-21.2189	1.8158	6.0669	-0.177	0.100707	8.79822	20.575	-2.67944	18.7195	19.0552	29.7119	-6.82373	12.854	-25.5859	-10.553	26.4465	4.74853	13.8611	0.22583	-17.1631	8.5022	8.24585
-40.23	-13.0737	-3.15553	-79.7089	-26.2085	85.6873	-42.9077	13.7573	51.8738	-14.5264	4.46167	-21.2433	1.93176	6.06995	-0.164792	0.241088	8.87451	20.5627	-2.7771	18.6768	19.0857	29.8157	-6.7627	12.8601	-25.5493	-10.5591	26.4404	4.63257	13.8062	0.128176	-17.2058	8.3313	8.23364
-40.11	-12.973	-3.01818	-80.2002	-25.9583	85.7941	-43.0389	14.0076	51.5717	-14.3738	4.42505	-21.2646	2.02027	5.96619	-0.228882	0.332642	8.96912	20.3918	-2.7832	18.8721	19.22	29.8889	-6.75659	12.8113	-25.6897	-10.553	26.4587	4.38233	13.7329	0.134276	-17.2668	8.23364	8.12378
-39.99	-12.8601	-3.04565	-80.8105	-26.0345	86.0596	-43.2861	14.1876	51.3824	-14.267	4.3457	-21.2677	2.03552	5.79834	-0.363158	0.54016	9.00268	20.2942	-2.85034	19.0674	19.3665	29.9133	-6.87866	12.8174	-25.8179	-10.5591	26.4954	4.24194	13.7268	0.10376	-17.3096	8.08106	8.11157
-39.87	-12.793	-2.81372	-81.3568	-26.3428	86.3586	-43.6066	14.2365	51.2299	-14.151	4.18091	-21.3837	2.00501	5.7373	-0.570678	0.610351	8.95996	20.3247	-2.72827	18.9331	19.281	29.9683	-7.02515	12.8601	-25.8423	-10.4553	26.5686	4.19922	13.6902	2e-06	-17.334	8.03223	8.1543
-39.75	-12.8449	-2.38952	-81.7535	-26.6479	86.4838	-44.0003	14.267	51.0773	-14.1205	4.01001	-21.5637	1.88599	5.71594	-0.689698	0.531005	8.8623	20.4041	-2.7771	18.8782	19.2505	29.895	-7.1106	12.8357	-25.8545	-10.2295	26.7029	4.08935	13.6108	-0.079346	-17.45	8.09326	8.20312
-39.62	-12.8632	-2.09963	-81.9672	-26.7792	86.3129	-44.519	14.1113	51.0101	-14.0656	3.86963	-21.8109	1.89819	5.64575	-0.753784	0.384522	8.78906	20.5811	-2.74658	18.8904	19.3787	29.8401	-7.22656	12.8662	-25.8423	-10.1074	26.8127	4.05273	13.6292	-0.012204	-17.3462	8.18481	8.22144
-39.5	-12.6984	-2.02025	-81.9977	-26.8402	86.1877	-45.0439	13.6627	50.9155	-14.0045	3.77503	-21.994	2.04468	5.57251	-0.808714	0.204466	8.73108	20.7214	-2.74658	18.8477	19.5618	29.6875	-7.41577	12.915	-25.8972	-10.022	26.8555	4.02222	13.5681	0.048828	-17.2363	8.34961	8.1543
-39.38	-12.4634	-1.98363	-81.9244	-27.1973	86.0291	-45.5994	13.15	50.7904	-13.9832	3.66516	-22.0642	2.13623	5.70068	-0.942994	0.0823962	8.6792	20.7581	-2.68555	18.6951	19.7205	29.5166	-7.69043	12.8601	-25.9705	-9.99756	26.8738	4.1748	13.4766	0.12207	-17.2302	8.45337	7.97119
-39.26	-12.2162	-1.77002	-81.8451	-27.7344	85.8063	-45.993	12.7716	50.6561	-13.9923	3.60718	-22.0642	2.24915	5.99975	-0.994874	-0.0274656	8.63952	20.7825	-2.73438	18.634	19.8425	29.3579	-7.91626	12.8052	-26.1047	-10.0098	26.8921	4.3396	13.3667	0.115966	-17.3645	8.5022	7.80029
-39.14	-11.9903	-1.35804	-81.665	-28.1128	85.6567	-46.283	12.6556	50.5859	-14.0442	3.60107	-22.0642	2.37732	6.17676	-0.970458	0.0213618	8.62427	20.8191	-2.63672	18.573	19.8242	29.2297	-8.06274	12.8235	-26.1291	-9.97925	26.9348	4.41284	13.3179	0.04883	-17.4744	8.72192	7.69043
-39.01	-11.9843	-0.894162	-81.5887	-28.3325	85.7208	-46.4844	12.5732	50.5951	-14.0717	3.6438	-22.052	2.56348	6.20117	-0.997924	0.100707	8.6853	20.9045	-2.44141	18.4998	19.751	29.0588	-8.20923	12.8235	-25.946	-9.90601	26.9409	4.40674	13.385	-0.073244	-17.6392	8.98437	7.82471
-38.89	-12.1979	-0.485242	-81.6498	-28.6957	85.91	-46.5179	12.4359	50.6134	-14.0564	3.61328	-21.9391	2.74658	6.13403	-1.04065	0.22583	8.77686	20.929	-2.17285	18.4509	19.7144	29.0222	-8.36792	12.7808	-25.9155	-9.84497	26.8433	4.37012	13.4521	-0.183104	-17.7673	9.2102	7.94067
-38.77	-12.3291	-0.219712	-81.6193	-29.1107	86.142	-46.5851	12.1002	50.5066	-13.8855	3.59192	-21.8781	2.89306	6.04248	-0.92163	0.357055	8.77686	20.9534	-2.03247	18.3777	19.7876	28.9978	-8.5083	12.854	-26.0132	-9.84497	26.7456	4.46777	13.501	-0.31738	-17.9382	9.39941	8.08716
-38.65	-12.4176	-0.006106	-81.4941	-29.4983	86.2579	-46.6309	11.5326	50.3876	-13.7817	3.58276	-21.7682	2.99377	5.9967	-0.808718	0.46997	8.71887	20.9595	-2.04468	18.4021	19.7632	28.9246	-8.63037	12.9761	-26.0559	-9.8999	26.6235	4.63867	13.5559	-0.488282	-18.1335	9.53369	8.1543
-38.53	-12.4786	0.238028	-81.3568	-29.7241	86.1847	-46.5637	11.0291	50.4944	-13.7695	3.60718	-21.6339	3.02429	5.96924	-0.81482	0.5188	8.70666	20.8984	-2.09351	18.5669	19.6472	28.8513	-8.46557	13.1226	-25.9827	-9.8999	26.532	4.77905	13.739	-0.610352	-18.2495	9.56421	8.1665
-38.4	-12.6892	0.503556	-81.3293	-29.8828	86.1114	-46.5027	10.9985	50.6866	-13.8306	3.54614	-21.6095	3.05481	5.9082	-0.973512	0.500488	8.83484	20.7764	-2.06299	18.6768	19.5679	28.7964	-8.23975	13.2202	-26.0437	-9.81445	26.4954	4.77905	13.7634	-0.720216	-18.28	9.5581	8.24585
-38.28	-13.0371	0.732422	-81.0974	-29.9988	85.9253	-46.4905	11.319	50.8728	-13.8092	3.45764	-21.7102	3.05481	5.85632	-1.14746	0.436401	8.92334	20.6543	-1.95923	18.7683	19.5679	28.656	-8.14819	13.147	-26.0437	-9.75952	26.4648	4.76074	13.739	-0.811768	-18.2373	9.68017	8.37402
-38.16	-13.2965	0.854502	-80.6305	-30.1147	85.6628	-46.5454	11.5112	50.7813	-13.797	3.29285	-21.8597	3.02124	5.82581	-1.23901	0.451661	9.01184	20.5933	-1.92261	18.8599	19.5313	28.5645	-8.21533	13.0554	-25.9949	-9.82666	26.4404	4.76685	13.7451	-0.830076	-18.2678	9.74731	8.35571
-38.04	-13.3758	0.930784	-80.2612	-30.2307	85.4523	-46.5332	11.4227	50.5524	-13.8794	3.14636	-22.0581	2.97241	5.8075	-1.32141	0.549316	9.09119	20.4956	-1.92261	19.104	19.4214	28.5645	-8.10547	12.9334	-25.946	-9.94263	26.4343	4.79737	13.7573	-0.805666	-18.3655	9.75342	8.31299
-37.92	-13.4613	1.09254	-79.9499	-29.9377	85.2295	-46.405	11.2366	50.3265	-13.9984	3.01514	-22.2137	2.80457	5.78003	-1.39771	0.634767	9.16748	20.4468	-1.81275	19.3115	19.2566	28.7231	-7.95288	12.8418	-25.9277	-10.0037	26.4709	4.90723	13.8611	-0.860594	-18.2922	9.66186	8.28247
-37.79	-13.559	1.28173	-79.8981	-29.4678	85.0739	-46.2555	11.2152	50.4089	-14.1327	2.96021	-22.3083	2.77405	5.79529	-1.44043	0.570678	9.19189	20.3491	-1.71509	19.4946	19.1589	28.8208	-7.88574	12.7991	-25.9033	-10.0525	26.5747	4.90723	13.9404	-0.817872	-18.0725	9.50317	8.1604
-37.67	-13.6475	1.40991	-79.9011	-29.0131	85.0281	-46.0571	11.3647	50.8209	-14.1388	2.94189	-22.3816	2.8656	5.77393	-1.46484	0.497436	9.29566	20.3613	-1.65405	19.519	19.1345	28.7903	-7.94678	12.7441	-25.7812	-10.1379	26.6235	4.77905	14.0076	-0.799562	-17.9382	9.38721	8.02002
-37.55	-13.7207	1.44042	-80.0018	-28.7079	85.0067	-45.7275	11.5753	51.3428	-14.032	2.93274	-22.4152	2.90832	5.93567	-1.44958	0.402831	9.4696	20.5017	-1.76392	19.574	19.104	28.6682	-7.92236	12.6343	-25.7507	-10.1196	26.648	4.62647	14.0625	-0.781248	-17.8772	9.3689	7.85522
-37.43	-13.8061	1.35804	-80.1758	-28.5553	84.8297	-45.3552	11.7828	51.6449	-13.8672	2.89917	-22.3999	3.06397	6.12793	-1.38855	0.439453	9.52759	20.6238	-1.87988	19.6594	19.0613	28.5278	-7.95899	12.5305	-25.7874	-10.0403	26.6235	4.46777	14.0198	-0.769044	-17.8406	9.27124	7.61719
-37.3	-13.7909	1.0376	-80.2948	-28.4149	84.5825	-44.7662	12.0209	51.6754	-13.7177	2.81982	-22.4335	3.16772	6.28357	-1.20544	0.540161	9.5459	20.6604	-1.98975	19.6655	19.0735	28.302	-8.06885	12.4573	-25.8423	-9.97925	26.5808	4.41284	14.0015	-0.683594	-17.7612	9.16138	7.48901
-37.18	-13.5559	0.585944	-80.3741	-28.2013	84.3903	-44.2871	12.2833	51.5655	-13.5773	2.81983	-22.4335	3.18604	6.48499	-1.06506	0.708008	9.51843	20.6543	-2.06299	19.7205	19.2383	28.0762	-8.27026	12.4084	-25.8545	-9.88159	26.5686	4.46167	13.9465	-0.585938	-17.6514	9.12476	7.40967
-37.06	-13.1531	0.363148	-80.3406	-27.9266	84.256	-44.2169	12.558	51.4832	-13.4399	2.78931	-22.4243	3.24402	6.604	-0.946044	0.769042	9.50623	20.6848	-2.03247	19.6899	19.2932	27.8442	-8.26416	12.4329	-25.8362	-9.729	26.4648	4.41895	14.0747	-0.543212	-17.5415	9.13696	7.4707
-36.94	-12.6922	0.30212	-80.13	-27.4872	84.1705	-44.3543	12.8082	51.3428	-13.3362	2.6886	-22.4274	3.26843	6.64673	-0.802612	0.772095	9.39026	20.8435	-2.02637	19.6533	19.3115	27.6672	-8.09326	12.4573	-25.8789	-9.58252	26.4526	4.46777	14.2212	-0.653078	-17.4377	9.11255	7.40967
-36.82	-12.3962	0.100704	-79.953	-26.7944	84.0454	-44.2963	13.0035	51.2634	-13.2721	2.62451	-22.4304	3.25318	6.79626	-0.70801	0.769043	9.37195	20.9045	-1.98364	19.7388	19.4031	27.4597	-8.10547	12.5732	-25.8484	-9.47876	26.5808	4.54712	14.2151	-0.769044	-17.4805	9.05151	7.37915
-36.69	-12.1674	-0.375372	-79.9652	-26.1719	83.8287	-43.9087	13.1348	51.1505	-13.1531	2.61536	-22.5433	3.16772	7.00378	-0.723268	0.81482	9.38721	20.9412	-1.94702	19.7571	19.5435	27.2339	-8.10547	12.6465	-25.769	-9.35669	26.6968	4.50439	14.1785	-0.88501	-17.5476	9.0332	7.40356
-36.57	-11.9476	-0.750732	-79.9561	-25.9949	83.7067	-43.5211	13.2782	51.178	-13.0219	2.64282	-22.58	3.14331	7.12586	-0.729372	0.759887	9.39331	20.9229	-1.92261	19.812	19.7205	27.124	-8.11157	12.5916	-25.769	-9.16138	26.7273	4.44336	14.1602	-1.01318	-17.6086	9.00269	7.45239
-36.45	-11.6242	-0.82093	-79.9957	-26.1383	83.5846	-43.4052	13.6383	51.2238	-12.9944	2.63061	-22.5525	3.14331	7.14111	-0.625612	0.637816	9.33227	21.0083	-1.88598	19.7937	19.8059	27.1729	-8.17871	12.6465	-25.7324	-8.79517	26.7151	4.37622	14.0991	-1.15357	-17.5781	9.00269	7.59888
-36.33	-11.2061	-0.805662	-79.9652	-26.1841	83.3832	-43.4967	13.9008	51.2115	-12.9242	2.58789	-22.4609	3.08227	7.01294	-0.555422	0.59204	9.35974	21.0876	-1.75171	19.7693	19.7998	27.2827	-8.19092	12.7075	-25.6165	-8.53882	26.6724	4.28467	14.0747	-1.2085	-17.5354	9.00269	7.65381
-36.21	-10.9711	-0.93383	-79.9225	-25.9552	83.316	-43.6645	13.8306	51.2085	-12.9852	2.40784	-22.345	3.03345	6.87561	-0.592042	0.512696	9.35059	21.0999	-1.64185	19.8486	19.8364	27.3865	-8.30689	12.6038	-25.5554	-8.41675	26.6724	4.24194	13.8855	-1.28174	-17.5293	8.88672	7.73926
-36.08	-10.849	-1.21157	-79.8645	-25.5554	83.4259	-43.7714	13.5651	51.2817	-13.0035	2.24915	-22.2717	3.03039	6.91528	-0.76599	0.335693	9.36279	21.0876	-1.51367	19.9829	19.7815	27.4414	-8.5022	12.3901	-25.5432	-8.31299	26.77	4.21143	13.7146	-1.37329	-17.7185	8.80738	7.79419
-35.96	-10.7178	-1.474	-79.7638	-25.531	83.3557	-43.869	13.269	51.2299	-13.0676	2.23694	-22.2321	3.05786	7.14416	-0.967408	0.137328	9.35364	21.0632	-1.32446	20.105	19.7021	27.4353	-8.65478	12.3596	-25.5676	-8.21533	26.825	4.21753	13.7268	-1.41601	-18.0115	8.80127	7.86133
-35.84	-10.4431	-1.58387	-79.6997	-25.7782	83.2367	-44.0002	13.1165	51.0376	-13.208	2.34375	-22.226	3.12195	7.36084	-1.1322	0.0946048	9.29565	21.0388	-1.24512	20.1721	19.5801	27.1667	-8.72803	12.4695	-25.5676	-8.26416	26.8616	4.35181	13.7634	-1.37939	-18.2556	8.80127	7.96509
-35.72	-10.0311	-1.54725	-79.7394	-26.0986	83.2275	-44.2688	13.0096	50.7263	-13.3087	2.38647	-22.2717	3.21961	7.44934	-1.25427	0.0946036	9.2865	20.9595	-1.14746	20.1904	19.5374	26.8127	-8.91113	12.6038	-25.4761	-8.32519	26.8127	4.30298	13.8733	-1.2207	-18.4814	8.83179	8.02612
-35.6	-9.74121	-1.43434	-79.95	-26.3824	83.371	-44.635	12.9639	50.4639	-13.3942	2.2522	-22.3328	3.40881	7.55615	-1.34888	0.094605	9.3689	20.9229	-1.01929	20.166	19.4946	26.7944	-9.13696	12.6587	-25.3113	-8.38623	26.7944	4.20532	13.9038	-1.20849	-18.75	8.91724	8.04443
-35.47	-9.58558	-1.23292	-80.1544	-26.767	83.6151	-45.0409	12.8448	50.2075	-13.4308	2.00195	-22.3175	3.61633	7.81555	-1.3855	0.201418	9.375	20.9412	-0.958251	20.1111	19.4458	26.77	-9.39941	12.6709	-25.1465	-8.44727	26.7761	4.10156	13.8245	-1.35498	-18.9758	8.97827	8.04444
-35.35	-9.42687	-1.0315	-80.3131	-27.2614	83.8684	-45.4193	12.6526	49.881	-13.446	1.78833	-22.2565	3.77502	8.05054	-1.32141	0.299072	9.30786	20.8374	-0.927735	20.0012	19.3481	26.6785	-9.68628	12.6282	-25.0122	-8.46558	26.77	4.08325	13.6902	-1.5625	-19.0979	9.0271	8.07495
-35.23	-9.28344	-0.726314	-80.3864	-27.8259	83.96	-45.6116	12.3138	49.9145	-13.4705	1.63879	-22.2076	3.86963	8.1604	-1.35498	0.387572	9.2926	20.8069	-0.964356	19.9219	19.1711	26.5442	-10.0159	12.5977	-25.0488	-8.52051	26.7639	4.12597	13.5376	-1.66016	-19.2078	9.05762	8.09937
-35.11	-9.26818	-0.335694	-80.6213	-28.2379	84.0515	-45.6024	12.03	50.1465	-13.559	1.63269	-22.3297	3.84216	8.18481	-1.36109	0.271607	9.31702	20.6482	-0.98877	19.9829	19.0735	26.5442	-10.3638	12.6221	-25.2136	-8.61816	26.8677	4.26025	13.4766	-1.79443	-19.2017	9.24072	8.29468
-34.99	-9.2743	-0.06715	-80.9021	-28.4119	83.9844	-45.8221	12.1094	50.3509	-13.6169	1.60828	-22.4091	3.77808	8.08716	-1.25122	0.177002	9.41467	20.5139	-0.885009	19.9097	18.9758	26.5503	-10.6934	12.5977	-25.3113	-8.60596	26.9409	4.27856	13.4338	-1.95313	-19.1223	9.39941	8.39233
-34.86	-9.42383	-0.082422	-81.0639	-28.5919	83.5754	-46.286	12.2284	50.4028	-13.6047	1.5625	-22.4304	3.8208	8.03833	-1.2207	0.198364	9.46655	20.6116	-0.860595	19.696	18.9758	26.4893	-10.8948	12.4878	-25.415	-8.60596	26.9959	4.28467	13.4033	-1.97144	-19.104	9.59473	8.39233
-34.74	-9.4391	-0.20143	-81.0516	-28.9856	83.194	-46.7804	12.1033	50.3387	-13.5498	1.57776	-22.4335	3.98255	7.94372	-1.2909	0.149536	9.53064	20.8374	-0.836181	19.6167	19.0186	26.3184	-10.9741	12.2498	-25.4944	-8.61206	26.9714	4.27856	13.4155	-1.97754	-19.0796	9.74121	8.28247
-34.62	-9.38415	-0.25635	-80.8838	-29.2297	83.0109	-47.0612	11.9507	50.2045	-13.5345	1.58691	-22.4976	4.10767	7.84912	-1.37939	-0.0640876	9.40246	20.9595	-0.854492	19.7815	19.1284	26.2085	-11.0779	12.1033	-25.5493	-8.66089	26.9348	4.35791	13.5681	-1.92261	-19.0491	9.8999	8.22144
-34.5	-9.4574	-0.189192	-80.7983	-29.1565	82.8644	-46.9574	11.8164	50.1617	-13.5284	1.5564	-22.5616	4.19006	7.75757	-1.50757	-0.228881	9.2926	20.9473	-0.659181	19.8181	19.165	26.178	-11.1328	12.0239	-25.6592	-8.72803	26.8921	4.44336	13.7146	-1.95312	-19.0247	9.95483	8.20313
-34.38	-9.67101	-0.048824	-80.6702	-28.9886	82.6538	-46.5271	11.8073	50.3693	-13.4155	1.52893	-22.7264	4.19311	7.74536	-1.46789	-0.195312	9.35669	21.0327	-0.384522	19.6838	19.2383	25.9705	-11.1877	11.9385	-25.6897	-8.94165	26.9348	4.45557	13.855	-2.00806	-19.0857	9.98535	8.17871
-34.25	-9.9121	-0.024396	-80.6488	-28.8452	82.5958	-46.1212	11.8439	50.7233	-13.1805	1.52893	-22.8882	4.14429	7.81555	-1.40686	-0.253297	9.35059	21.0999	-0.195312	19.6106	19.3726	25.769	-11.3342	12.0178	-25.6287	-8.99658	27.0264	4.5227	13.9465	-1.96533	-19.1772	10.0281	8.11767
-34.13	-10.1593	-0.10682	-80.9723	-28.8452	82.6721	-45.9106	11.8713	51.0101	-13.0219	1.53809	-23.0713	3.99475	7.80639	-1.34277	-0.283813	9.35058	21.2402	-0.0854496	19.635	19.458	25.7385	-11.438	12.0911	-25.592	-9.0332	27.0203	4.66309	13.9282	-1.93481	-19.0552	10.0769	8.08105
-34.01	-10.5438	0.051876	-81.4423	-28.8635	82.8217	-45.6635	11.908	51.2787	-12.9761	1.56861	-23.2635	3.80249	7.76672	-1.23291	-0.289917	9.1919	21.2402	-0.0244127	19.696	19.4336	25.7019	-11.5723	12.1216	-25.6287	-9.06372	27.0203	4.79736	13.9832	-1.84326	-18.9026	10.1074	7.96509
-33.89	-10.7605	0.2594	-81.7383	-28.6316	82.8216	-45.4712	12.1094	51.4282	-12.9639	1.62048	-23.3643	3.66516	7.80334	-1.06506	-0.228883	9.1095	21.1731	0.0122068	19.6655	19.3542	25.6958	-11.5845	12.0544	-25.7568	-9.00879	26.9836	4.74854	13.9648	-1.79443	-18.7866	10.2417	7.8186
-33.76	-10.7147	-0.024418	-81.8237	-28.2654	82.6874	-45.4864	12.4634	51.6144	-12.9578	1.63269	-23.3795	3.63769	7.84607	-0.799562	-0.0976564	9.20105	21.0693	0.00610458	19.6716	19.3909	25.7507	-11.4868	11.9019	-25.9216	-8.95386	27.0081	4.54102	13.8977	-1.69678	-18.6829	10.3149	7.70874
-33.64	-10.5255	-0.653062	-81.8481	-27.9907	82.6477	-45.6848	12.8143	51.8036	-12.9364	1.62964	-23.2666	3.76587	7.78503	-0.656126	0.0366208	9.31397	21.0205	0.103759	19.6899	19.4214	25.6836	-11.3525	11.8286	-26.062	-8.97217	27.1301	4.3396	13.8	-1.71509	-18.6096	10.376	7.59277
-33.52	-10.3516	-1.09864	-81.9031	-27.6855	82.724	-45.8618	13.0493	52.1057	-13.0219	1.7395	-23.1293	3.87878	7.67212	-0.64697	0.0946036	9.44214	20.9595	0.305175	19.5984	19.3542	25.5493	-11.3037	11.9629	-26.001	-9.00879	27.2644	4.30298	13.7268	-1.70899	-18.573	10.3027	7.49512
-33.4	-10.2814	-1.22987	-81.9824	-27.1484	82.9132	-45.8832	13.2324	52.3621	-13.1683	1.84326	-23.1262	3.85742	7.60193	-0.686646	0.0518794	9.552	20.7764	0.543213	19.4336	19.2749	25.4089	-11.3953	11.9324	-25.8667	-8.97827	27.3621	4.35791	13.7085	-1.68457	-18.5364	10.2234	7.48291
-33.28	-10.3088	-1.02232	-82.0404	-26.5564	82.9925	-45.8527	13.3484	52.5665	-13.2355	1.72424	-23.1171	3.84521	7.49817	-0.637818	0.0457762	9.6283	20.6177	0.549317	19.4031	19.2505	25.3296	-11.5906	11.8469	-25.824	-8.73413	27.3743	4.21753	13.8123	-1.67847	-18.5669	10.199	7.4707
-33.15	-10.1898	-0.68055	-82.1167	-26.1261	82.9407	-45.8923	13.4918	52.6794	-13.3911	1.48316	-23.1598	3.8086	7.31811	-0.57373	-0.128173	9.71375	20.4712	0.524903	19.4824	19.2627	25.2686	-11.7371	11.9568	-25.8972	-8.41675	27.3376	3.96118	14.0076	-1.58692	-18.5364	10.2051	7.53174
-33.03	-9.93958	-0.534046	-82.2327	-25.9399	82.9285	-46.0053	13.6688	52.6672	-13.562	1.297	-23.1903	3.78113	7.21741	-0.50659	-0.271607	9.75037	20.5017	0.610352	19.4885	19.2566	25.0916	-11.8652	12.03	-25.8789	-8.30078	27.3193	3.80859	14.1602	-1.48926	-18.3838	10.0464	7.53784
-32.91	-9.78089	-0.613408	-82.4158	-25.6836	82.9742	-46.0541	13.797	52.6642	-13.7054	1.20544	-23.1323	3.70789	7.2876	-0.466918	-0.421143	9.67102	20.5566	0.738525	19.4397	19.1956	24.8596	-11.8835	12.0117	-25.8667	-8.26416	27.3315	3.84522	14.2334	-1.40381	-18.2739	9.87549	7.6294
-32.79	-9.93347	-0.854498	-82.7027	-25.3082	83.0688	-46.0663	13.8519	52.6977	-13.739	1.12	-23.1262	3.56751	7.43713	-0.329588	-0.512696	9.61914	20.5872	0.823975	19.4031	19.165	24.53	-11.9141	11.8835	-25.824	-8.3313	27.4292	3.94898	14.2578	-1.33667	-18.3533	9.69238	7.79419
-32.67	-10.0891	-1.14441	-82.9864	-24.9359	82.9895	-45.9839	13.8184	52.6855	-13.678	1.04675	-23.1659	3.50342	7.52563	-0.228882	-0.509642	9.52759	20.636	1.01928	19.4519	19.1772	24.2371	-12.0422	11.7615	-25.7874	-8.47168	27.4414	4.01611	14.3616	-1.32446	-18.4387	9.5459	8.06885
-32.54	-10.0861	-1.47706	-83.1573	-24.823	82.8583	-45.9961	13.8153	52.5391	-13.6505	1.0376	-23.1659	3.51867	7.51343	-0.180056	-0.509642	9.59473	20.7275	1.20849	19.4031	19.2017	23.9258	-12.1338	11.6028	-25.824	-8.55713	27.4597	4.05273	14.4348	-1.24512	-18.4998	9.33838	8.28857
-32.42	-9.85412	-1.80664	-83.3191	-24.9542	82.8857	-46.0113	13.9771	52.2247	-13.5407	1.0376	-23.0988	3.53088	7.547	-0.152588	-0.543213	9.67712	20.752	1.30615	19.3176	19.2078	23.6084	-12.2192	11.4136	-25.9277	-8.72193	27.4658	4.18701	14.4836	-1.18408	-18.4875	9.22241	8.30078
-32.3	-9.42688	-2.07825	-83.371	-25.1282	83.0933	-46.048	14.2303	51.9104	-13.3759	1.02844	-23.0072	3.50952	7.65686	-0.100706	-0.616455	9.71374	20.8557	1.45264	19.3481	19.2078	23.4741	-12.262	11.3098	-26.0132	-8.73413	27.5024	4.22363	14.4287	-1.19629	-18.5547	9.14307	8.27637
-32.18	-8.98743	-2.21253	-83.194	-25.2014	83.4686	-46.0358	14.3494	51.5655	-13.3636	1.02539	-22.818	3.50647	7.66602	-0.057982	-0.555421	9.60998	20.9106	1.58081	19.4275	19.1467	23.4131	-12.2681	11.4258	-25.9583	-8.69141	27.4536	4.19311	14.3921	-1.36108	-18.6157	9.0271	8.19092
-32.06	-8.64258	-2.3163	-82.8705	-25.2319	83.8592	-45.9808	14.3951	51.0834	-13.3697	1.12	-22.757	3.59802	7.62634	-0.042722	-0.482177	9.41162	20.8923	1.78223	19.3054	19.0186	23.407	-12.2192	11.3281	-25.9033	-8.53882	27.5024	4.19312	14.4348	-1.51977	-18.6462	8.94775	8.1543
-31.93	-8.5907	-2.5055	-82.547	-25.351	84.1095	-45.9534	14.4684	50.7446	-13.2874	1.297	-22.7264	3.63159	7.55615	-0.091552	-0.329589	9.26819	20.8252	1.7334	19.1345	18.927	23.4009	-12.323	11.1328	-25.946	-8.28247	27.5024	4.32739	14.4836	-1.60522	-18.5669	9.07593	8.14819
-31.81	-8.73414	-2.6245	-82.4036	-25.6622	84.3445	-45.7794	14.5264	50.6592	-13.266	1.43738	-22.7661	3.7262	7.57752	-0.22278	-0.149537	9.17664	20.636	1.59302	19.2017	18.9148	23.3704	-12.5305	11.0596	-25.9583	-8.05664	27.4902	4.49219	14.4348	-1.58081	-18.4875	9.33228	8.08716
-31.69	-8.81653	-2.56348	-82.4921	-25.9979	84.5764	-45.694	14.5325	50.5768	-13.2721	1.51062	-22.7722	3.77808	7.60803	-0.41199	-0.021364	9.13086	20.5261	1.45874	19.3604	18.8171	23.4741	-12.5671	11.1755	-25.8545	-7.91016	27.3743	4.62647	14.4836	-1.59912	-18.5791	9.47265	8.19702
-31.57	-8.86842	-2.54517	-82.5531	-26.3153	84.7565	-45.929	14.4592	50.4791	-13.1744	1.48621	-22.6562	3.82996	7.72705	-0.595094	0.064086	9.15527	20.459	1.37939	19.3787	18.689	23.4985	-12.4329	11.3464	-25.8545	-7.76367	27.2949	4.72412	14.5142	-1.71509	-18.7622	9.48486	8.25806
-31.45	-8.88062	-2.41393	-82.4463	-26.6327	84.6619	-46.4508	14.3005	50.4272	-13.028	1.43738	-22.6501	3.82385	7.93457	-0.720216	0.0671382	9.12781	20.3735	1.30615	19.2688	18.6218	23.407	-12.323	11.4807	-25.7935	-7.66602	27.3254	4.84619	14.3555	-1.77612	-18.927	9.42993	8.29468
-31.32	-8.76465	-2.18507	-82.1838	-26.9928	84.4208	-47.0947	14.209	50.4272	-12.8601	1.40991	-22.7631	3.72009	8.11463	-0.909424	-0.140381	9.05456	20.3125	1.2207	19.1528	18.5608	23.3765	-12.3901	11.5112	-25.708	-7.53784	27.3865	5.04761	14.2517	-1.88599	-18.9819	9.47876	8.29468
-31.2	-8.58154	-1.77001	-82.0526	-27.4231	84.259	-47.464	14.0717	50.3784	-12.7258	1.37329	-22.8638	3.63464	8.29468	-1.16882	-0.241088	8.98437	20.2209	1.2146	19.1284	18.573	23.3704	-12.5305	11.438	-25.5859	-7.37305	27.4414	5.15747	14.2151	-2.03857	-19.0369	9.60693	8.30689
-31.08	-8.41368	-1.26952	-82.019	-27.8534	84.378	-47.4823	13.8458	50.2563	-12.5488	1.31836	-22.876	3.57056	8.48694	-1.40076	-0.31128	8.98437	20.0623	1.11694	19.1284	18.5181	23.2483	-12.6831	11.4136	-25.2747	-7.34863	27.4719	5.18188	14.325	-2.16064	-19.1711	9.7168	8.28857
-30.96	-8.26721	-0.80261	-81.8329	-28.1189	84.7046	-47.3907	13.623	50.058	-12.4481	1.36719	-22.8607	3.62244	8.68225	-1.5625	-0.250245	8.98132	20.0378	1.11694	19.1162	18.4692	23.1812	-12.7563	11.3525	-25.0977	-7.24487	27.5574	5.15747	14.4165	-2.19116	-19.2261	9.84497	8.30078
-30.83	-8.1726	-0.558472	-81.5643	-28.4943	84.9243	-47.5372	13.3362	49.8138	-12.3444	1.40076	-22.7692	3.80859	8.83179	-1.64795	-0.0915522	8.99963	20.0378	1.14746	19.0918	18.4509	23.1628	-12.8723	11.2732	-24.9023	-7.15332	27.6672	5.07813	14.5142	-2.17895	-19.3054	10.0525	8.24585
-30.71	-8.1482	0.012204	-81.4514	-28.9429	85.0067	-47.8516	12.9333	49.6521	-12.3474	1.4679	-22.7386	3.96423	8.93555	-1.7273	0.0671372	9.04846	20.0134	1.26343	18.9575	18.2495	23.114	-13.0737	11.322	-24.7314	-6.98242	27.6794	5.05982	14.6179	-2.22778	-19.3237	10.321	8.20923
-30.59	-8.18788	0.906372	-81.5735	-29.1748	85.0464	-48.1018	12.5519	49.5636	-12.3566	1.44043	-22.7112	4.12292	9.07898	-1.7395	0.216675	9.07593	20.0867	1.16577	18.8049	17.981	23.0347	-13.208	11.3098	-24.5422	-6.78101	27.6794	4.99878	14.7217	-2.40479	-19.3298	10.5041	8.11157
-30.47	-8.25197	1.43127	-81.778	-29.0344	85.0372	-48.1598	12.2589	49.6155	-12.3383	1.25427	-22.7051	4.21142	9.23767	-1.69983	0.29602	9.03015	20.1477	1.05591	18.8049	17.8528	22.8577	-13.4033	11.322	-24.3713	-6.69556	27.5024	4.88281	14.74	-2.61231	-19.397	10.5896	8.00781
-30.35	-8.23059	1.35803	-81.8603	-28.9612	84.964	-47.9706	12.03	49.8138	-12.323	1.02234	-22.7417	4.26941	9.2865	-1.69068	0.283813	8.9447	20.2698	0.939941	18.7805	17.8589	22.7173	-13.6291	11.1816	-24.2493	-6.56128	27.3132	4.74854	14.7034	-2.67944	-19.4641	10.6445	8.00171
-30.22	-8.17565	1.08336	-81.6864	-29.1473	84.8694	-47.7844	11.7584	50.0336	-12.4023	0.875854	-22.7478	4.38233	9.28345	-1.69373	0.137329	8.80737	20.4529	0.97046	18.6768	17.8955	22.5769	-13.7878	11.0291	-24.0784	-6.40869	27.0874	4.73023	14.6729	-2.70386	-19.5618	10.6323	8.00781
-30.1	-8.27942	1.10475	-81.4178	-29.4769	84.6405	-47.6288	11.4777	50.2197	-12.4695	0.708008	-22.6929	4.37622	9.33838	-1.7334	-0.0396734	8.65478	20.6116	1.00098	18.5364	17.8772	22.467	-13.8916	10.9802	-23.7976	-6.20117	26.9165	4.87671	14.6667	-2.69775	-19.6167	10.5286	8.06885
-29.98	-8.46558	1.32446	-81.1096	-29.5837	84.2651	-47.5372	11.2335	50.2991	-12.5458	0.500488	-22.7417	4.32739	9.40552	-1.70288	-0.146485	8.45337	20.8374	1.06812	18.4204	17.7734	22.406	-13.8916	10.9741	-23.5962	-6.03027	26.7578	4.98047	14.6606	-2.7832	-19.5862	10.4248	8.03833
-29.86	-8.57544	1.36414	-80.8136	-29.3182	83.8379	-47.3175	11.0413	50.2991	-12.5366	0.323487	-22.7386	4.21143	9.39636	-1.71509	-0.286866	8.27332	21.0449	1.13526	18.3411	17.7856	22.229	-13.8428	10.9924	-23.4375	-5.88379	26.7212	4.98047	14.6606	-2.78931	-19.4946	10.2844	7.96509
-29.74	-8.57238	1.17799	-80.4626	-29.0436	83.6334	-47.0093	10.8429	50.3021	-12.4481	0.119018	-22.6929	4.11987	9.375	-1.85242	-0.427246	8.25501	21.1182	1.26343	18.28	17.749	21.9788	-13.7695	11.0352	-23.3887	-5.896	26.6602	4.99878	14.6668	-2.81372	-19.4519	10.1318	7.85522
-29.61	-8.53577	1.04982	-80.1575	-28.7872	83.6945	-46.7163	10.8459	50.2808	-12.3108	-0.0732442	-22.6166	4.04053	9.49707	-2.00195	-0.540161	8.23059	21.1243	1.43432	18.1885	17.6941	21.7773	-13.8	11.0352	-23.4314	-6.10962	26.6663	5.13916	14.5874	-2.83813	-19.458	9.96704	7.78809
-29.49	-8.53881	1.09862	-79.9805	-28.4699	83.7738	-46.3806	11.1145	50.4333	-12.2803	-0.354001	-22.6105	3.93982	9.68323	-2.01721	-0.686645	8.26721	21.2158	1.61743	18.1824	17.7063	21.6064	-13.8062	11.0352	-23.3887	-6.19507	26.709	5.18799	14.4897	-2.88696	-19.4641	9.88769	7.73926
-29.37	-8.74023	1.09866	-79.9957	-27.8137	83.7097	-46.051	11.3892	50.7965	-12.262	-0.509643	-22.6532	3.86963	9.66492	-1.88599	-0.708008	8.29162	21.3684	1.7395	18.2617	17.688	21.6064	-13.7512	11.0779	-23.3643	-6.15234	26.6968	5.08423	14.4043	-2.80151	-19.3665	9.79614	7.77588
-29.25	-8.91724	0.909414	-80.011	-27.0203	83.6273	-45.7672	11.5662	51.059	-12.2894	-0.50049	-22.6776	3.97339	9.55811	-1.69068	-0.811767	8.31604	21.6003	1.78833	18.3228	17.5537	21.5271	-13.7024	11.0901	-23.3459	-6.06689	26.6663	4.8706	14.4897	-2.84424	-19.2688	9.64355	7.82471
-29.13	-8.97828	0.503532	-80.069	-26.4435	83.6365	-45.5688	11.5845	51.2848	-12.4023	-0.408935	-22.5891	4.10156	9.53064	-1.58996	-0.869751	8.34961	21.7285	1.76392	18.4021	17.4927	21.5454	-13.7207	11.0352	-23.4497	-5.93872	26.5198	4.63867	14.5752	-3.03955	-19.1101	9.52759	7.76978
-29	-8.81654	-0.024418	-80.0812	-26.1383	83.5938	-45.4163	11.5845	51.4862	-12.4542	-0.286864	-22.3999	4.20227	9.552	-1.49841	-0.827025	8.35876	21.7163	1.61743	18.4509	17.4011	21.3196	-13.7756	10.9985	-23.5596	-5.79834	26.4404	4.39453	14.5874	-3.16772	-19.0247	9.31396	7.59888
-28.88	-8.48694	-0.45472	-79.9622	-25.7812	83.4442	-45.3369	11.6882	51.6479	-12.5092	-0.170899	-22.2748	4.24805	9.59778	-1.45264	-0.802613	8.36792	21.7224	1.59302	18.4509	17.218	21.1182	-13.7817	10.968	-23.4619	-5.62134	26.4893	4.13818	14.5447	-3.19824	-19.0369	9.15527	7.50122
-28.76	-8.22755	-0.640872	-79.8187	-25.1862	83.2794	-45.3552	11.9263	51.8402	-12.674	-0.146486	-22.1375	4.31213	9.60388	-1.40991	-0.717164	8.37402	21.7163	1.68457	18.3533	17.0227	20.8618	-13.7512	11.0291	-23.3215	-5.45044	26.5076	4.01001	14.4409	-3.19824	-19.1345	9.10645	7.48291
-28.64	-8.08106	-0.726316	-79.9225	-24.6613	83.252	-45.4071	12.4786	52.0477	-12.735	-0.100708	-22.0673	4.35486	9.62219	-1.37939	-0.68054	8.44116	21.5027	1.77612	18.1396	17.0227	20.7703	-13.678	11.1145	-23.2178	-5.27954	26.5259	3.87573	14.3555	-3.13721	-19.165	9.021	7.50732
-28.52	-7.98646	-0.83619	-80.069	-24.353	83.3252	-45.6818	12.9486	52.0813	-12.8143	-0.0701892	-22.168	4.39453	9.70764	-1.31531	-0.6958	8.55408	21.3806	1.85547	17.9199	17.1875	20.6909	-13.7817	11.0962	-23.2483	-5.18799	26.4771	3.68042	14.2883	-3.10669	-19.1467	9.00879	7.45239
-28.39	-7.72094	-0.955182	-80.1392	-24.1943	83.371	-45.9778	13.092	51.9104	-12.8387	-0.112914	-22.3633	4.24194	9.83581	-1.2085	-0.76294	8.64563	21.3928	1.78833	17.926	17.3462	20.6055	-13.9832	11.1206	-23.0957	-5.17578	26.4038	3.58887	14.3372	-3.03955	-19.1895	8.95996	7.33032
-28.27	-7.34559	-0.869746	-80.4047	-24.1272	83.5876	-46.286	13.0005	51.6998	-12.8326	-0.177002	-22.522	4.05273	9.83276	-1.17798	-0.729371	8.7677	21.3745	1.59912	18.0115	17.4255	20.4773	-14.0503	11.261	-22.9675	-5.17578	26.4038	3.54004	14.4653	-3.00293	-19.2322	8.8562	7.35474
-28.15	-7.08619	-0.747674	-80.9051	-24.0601	83.7952	-46.4691	13.0127	51.7639	-12.8448	-0.210572	-22.7234	3.91846	9.79004	-1.21155	-0.659179	8.83484	21.1609	1.5564	18.1152	17.4805	20.459	-14.0991	11.2793	-23.0103	-5.05982	26.4832	3.58277	14.5264	-2.98462	-19.3054	8.82568	7.51953
-28.03	-6.96717	-0.579834	-81.2744	-23.9777	83.8715	-46.5637	13.269	52.0294	-12.9333	-0.186156	-22.937	3.73535	9.70764	-1.34582	-0.680542	8.82568	21.0266	1.63574	18.2251	17.5354	20.3064	-14.2212	11.3159	-22.9797	-4.99267	26.6418	3.60107	14.6118	-3.03955	-19.3726	8.82569	7.69653
-27.91	-6.93053	-0.5432	-81.5613	-24.2065	83.9783	-46.6888	13.6597	52.3193	-12.9669	-0.0305188	-23.0591	3.52478	9.62219	-1.44043	-0.653075	8.72803	20.9961	1.62964	18.1946	17.5659	20.0806	-14.2883	11.2244	-22.8272	-4.90112	26.8066	3.65601	14.679	-3.03345	-19.4214	8.96606	7.92236
-27.78	-6.80848	-0.63476	-81.662	-24.6552	84.0698	-46.8536	13.8886	52.4201	-12.9395	0.0976552	-23.1323	3.22571	9.61304	-1.474	-0.650024	8.6731	21.0205	1.52588	18.2251	17.511	19.9402	-14.325	11.0779	-22.7905	-4.79736	26.9348	3.6377	14.6545	-3.08838	-19.5251	9.03931	8.06274
-27.66	-6.63757	-0.628684	-81.5796	-25.0854	84.1766	-47.0123	14.0106	52.0782	-12.8052	0.164796	-23.1659	2.98157	9.67407	-1.50452	-0.57373	8.63648	21.0144	1.53198	18.2251	17.4194	19.9585	-14.2639	10.9497	-22.7417	-4.6814	26.9775	3.49731	14.5752	-3.17993	-19.6716	9.01489	8.24585
-27.54	-6.39953	-0.714104	-81.5796	-25.3693	84.2651	-47.2595	14.0778	51.5076	-12.7167	0.192261	-23.1812	2.79541	9.78394	-1.41601	-0.509643	8.56323	20.8923	1.58691	18.2556	17.5354	19.8914	-14.3982	10.9009	-22.6074	-4.58984	26.9897	3.30811	14.5508	-3.19824	-19.7693	9.03931	8.39233
-27.42	-6.16759	-0.711042	-81.607	-25.6165	84.375	-47.5769	14.0106	51.0132	-12.5366	0.238036	-23.2605	2.62451	9.8999	-1.32141	-0.570678	8.47778	20.752	1.62353	18.103	17.6147	19.8914	-14.5142	10.8704	-22.4915	-4.54102	26.947	3.1311	14.5752	-3.33252	-19.8364	9.2041	8.52661
-27.29	-5.94483	-0.457748	-81.604	-25.8484	84.5398	-47.9889	13.8641	50.7996	-12.2955	0.1709	-23.2025	2.69775	10.0433	-1.25427	-0.708008	8.5144	20.7092	1.68457	17.981	17.6636	19.7998	-14.5691	10.968	-22.4609	-4.46167	26.947	2.99683	14.5874	-3.6438	-20.0012	9.26514	8.55103
-27.17	-5.91736	0.01526	-81.6772	-25.9918	84.6741	-48.2727	13.6108	50.6226	-12.085	-0.0244146	-23.1171	2.84119	10.1135	-1.26953	-0.772094	8.55713	20.6543	1.75781	17.9016	17.5598	19.6655	-14.5386	11.1145	-22.4854	-4.31519	26.947	2.9541	14.5691	-3.89404	-20.2942	9.24682	8.5022
-27.05	-6.02111	0.329602	-81.9519	-26.1536	84.7839	-48.2025	13.2751	50.5066	-11.9263	-0.14038	-23.0927	3.02429	10.141	-1.27869	-0.793457	8.57239	20.5627	1.82495	17.8833	17.5476	19.6594	-14.6729	11.2	-22.5708	-4.27246	26.8982	3.06396	14.4592	-4.02832	-20.5261	9.2041	8.42896
-26.93	-6.14013	0.436404	-82.2601	-26.4221	84.8816	-48.0225	12.9974	50.5707	-11.7859	-0.18921	-23.1232	3.14331	10.1379	-1.34583	-0.735474	8.55408	20.5078	1.78223	17.8589	17.5903	19.6289	-14.9414	11.1206	-22.5464	-4.27246	26.8311	3.2898	14.3188	-4.05273	-20.7153	9.24072	8.42285
-26.81	-6.12184	0.683604	-82.5073	-27.0538	84.9793	-48.0347	12.8326	50.6897	-11.6882	-0.247192	-23.1812	3.24707	10.1685	-1.44959	-0.683594	8.61511	20.5994	1.81885	17.7795	17.4622	19.5862	-14.9963	11.1755	-22.4304	-4.1748	26.7883	3.53393	14.2578	-4.14429	-20.8984	9.39331	8.39233
-26.68	-6.05469	1.14747	-82.5684	-27.7313	85.025	-48.3734	12.7716	50.827	-11.6486	-0.415039	-23.1934	3.36609	10.141	-1.51978	-0.695801	8.6029	20.7153	1.83106	17.6941	17.3889	19.4946	-14.9414	11.2488	-22.3572	-4.13818	26.7273	3.79028	14.2517	-4.28467	-21.0266	9.62525	8.39844
-26.56	-6.02722	1.50756	-82.4676	-27.948	85.022	-48.6175	12.6465	50.8911	-11.6364	-0.622558	-23.3246	3.30505	10.0586	-1.62659	-0.704955	8.53271	20.8679	1.97144	17.7307	17.4072	19.3665	-14.917	11.3098	-22.2778	-4.24805	26.7639	3.98559	14.1907	-4.35791	-21.0938	9.82666	8.42285
-26.44	-6.13402	1.52589	-82.3486	-27.8107	85.1135	-48.4497	12.3108	50.9216	-11.5021	-0.769044	-23.4619	3.03039	10.0769	-1.82495	-0.72937	8.44727	20.8435	2.06299	17.8345	17.6758	19.2322	-14.8376	11.2915	-22.1863	-4.39453	26.77	4.19312	14.0808	-4.28467	-21.0999	10.0098	8.3374
-26.32	-6.39039	1.50452	-82.3029	-27.8137	85.2387	-48.0896	12.0026	51.0559	-11.3586	-0.97046	-23.587	2.80762	10.0769	-1.9165	-0.689697	8.20923	20.874	2.15454	17.9749	18.9148	19.0552	-14.856	11.084	-22.1375	-4.49829	26.7944	4.27246	14.0442	-4.30908	-21.2097	10.3088	8.24585
-26.2	-6.49719	1.73339	-82.3761	-28.067	85.2509	-47.7509	11.9049	51.123	-11.2732	-1.14746	-23.6267	2.73132	10.0098	-1.97449	-0.613402	7.98035	20.9717	2.11182	18.0847	21.0327	18.866	-14.8743	11.0474	-22.0032	-4.57763	26.7944	4.43725	14.0503	-4.25415	-21.2891	10.498	8.07495
-26.07	-6.50331	2.1698	-82.5378	-28.3935	85.2386	-47.467	12.0636	51.0834	-11.1847	-1.33362	-23.5138	2.66723	9.92432	-1.90735	-0.631714	8.04443	21.0266	2.0752	18.0115	21.8262	18.689	-14.801	11.084	-21.814	-4.50439	26.7578	4.44336	14.0625	-4.27856	-21.228	10.6018	7.90405
-25.95	-6.58569	2.5177	-82.6202	-28.4912	85.2661	-47.1771	12.1979	51.1139	-11.1481	-1.57776	-23.352	2.66724	9.94263	-1.69373	-0.708008	8.21838	20.9473	2.02026	18.1213	21.6126	18.6707	-14.7827	11.0779	-21.5332	-4.38232	26.6541	4.35181	14.1174	-4.27246	-21.0754	10.5591	7.6416
-25.83	-6.81457	2.66115	-82.6721	-28.3264	85.318	-46.8689	12.1948	51.236	-11.1206	-1.86767	-23.2452	2.72217	10.0555	-1.48926	-0.753784	8.33435	20.8801	1.95923	18.2312	20.9167	18.6707	-14.9109	11.0413	-21.2707	-4.19311	26.5747	4.21753	14.2151	-4.37622	-20.9229	10.4492	7.38525
-25.71	-7.25709	2.60009	-82.7728	-28.0945	85.2478	-46.4233	12.1155	51.4679	-11.203	-1.99585	-23.056	2.75268	10.2478	-1.24512	-0.753785	8.36487	20.9106	1.9104	18.2739	20.2332	18.6035	-14.9902	11.0046	-21.1426	-3.86353	26.4343	3.97949	14.3738	-4.5105	-20.7642	10.2478	7.17163
-25.59	-7.62635	2.46583	-82.7667	-27.771	84.9792	-45.993	12.2406	51.6968	-11.3953	-2.05078	-22.9248	2.82593	10.498	-0.982664	-0.708008	8.37097	20.9961	1.81885	18.2129	21.5454	18.4082	-14.9414	11.0046	-21.1121	-3.61939	26.2756	3.86353	14.5813	-4.57764	-20.6421	10.0891	7.1106
-25.46	-7.76672	2.32241	-82.608	-27.2949	84.6985	-45.5292	12.4664	51.9531	-11.5601	-2.1637	-22.9004	2.84729	10.5682	-0.842286	-0.625611	8.38928	21.1243	1.68457	18.1458	22.9675	18.103	-14.8071	11.0657	-21.051	-3.44849	26.0803	3.79028	14.6912	-4.60816	-20.4285	9.8938	7.05566
-25.34	-7.78808	2.14539	-82.4677	-26.6907	84.6435	-45.0379	12.7838	52.2766	-11.731	-2.28271	-22.9279	2.83814	10.5865	-0.759888	-0.531006	8.37403	21.2219	1.66626	18.1396	23.1445	18.0115	-14.7217	11.2122	-21.051	-3.33252	25.9155	3.76587	14.8315	-4.65698	-20.3186	9.80835	7.08008
-25.22	-7.82471	1.94702	-82.4585	-26.0773	84.6954	-44.7998	13.1714	52.2552	-11.8744	-2.4231	-23.0286	2.79541	10.6567	-0.677492	-0.509644	8.32825	21.3623	1.75781	18.0481	22.4548	17.9871	-14.6301	11.2183	-21.0693	-3.28369	25.8118	3.74146	14.9475	-4.79126	-20.1843	9.68018	7.08618
-25.1	-7.80945	1.55333	-82.2784	-25.5188	84.7015	-44.8181	13.4521	51.9073	-11.9537	-2.53296	-23.0286	2.81983	10.7513	-0.573732	-0.564576	8.25501	21.4111	1.77612	17.8284	21.5088	17.8101	-14.5264	11.1755	-21.0754	-3.26538	25.824	3.83301	15.0696	-4.88281	-20.0684	9.53369	7.00073
-24.98	-7.76367	1.30921	-81.9794	-25.1495	84.7198	-44.7327	13.3972	51.5961	-11.9995	-2.47498	-23.0499	2.81067	10.7971	-0.582886	-0.610352	8.1604	21.5332	1.66016	17.6514	22.1191	17.5659	-14.4287	11.0229	-21.0266	-3.31421	25.9338	4.11377	15.1001	-4.94995	-19.8914	9.41773	7.10449
-24.85	-7.59583	1.28173	-81.8848	-24.7559	85.0067	-44.4275	13.2568	51.5045	-12.0697	-2.41394	-23.0804	2.78931	10.849	-0.677492	-0.726317	7.9895	21.5393	1.48926	17.5659	22.8577	17.45	-14.447	10.9863	-20.99	-3.44238	26.1047	4.31519	15.1001	-4.98047	-19.8181	9.33838	7.28149
-24.73	-7.50426	1.3611	-81.9214	-24.2554	85.4279	-44.0063	13.382	51.4984	-12.1307	-2.38342	-23.1445	2.82593	10.8429	-0.747682	-0.81787	7.79419	21.3257	1.47095	17.45	22.3999	17.4316	-14.5081	11.0718	-20.8618	-3.6438	26.2512	4.3457	15.0513	-5.13306	-19.7083	9.28345	7.38525
-24.61	-7.47681	1.36107	-82.1045	-23.8281	85.8063	-43.8263	13.7054	51.532	-12.1521	-2.42615	-23.1812	2.90527	10.8276	-0.677492	-0.848389	7.62634	21.1487	1.45264	17.1387	21.228	17.4927	-14.5569	10.9924	-20.5933	-3.90625	26.3489	4.24805	14.9658	-5.27344	-19.6411	9.2102	7.35474
-24.49	-7.34252	1.28478	-82.2968	-23.7	86.1603	-44.0674	13.9313	51.4954	-12.1216	-2.49634	-23.1628	3.0365	10.8643	-0.62561	-0.735474	7.59277	21.1792	1.32446	16.9678	19.9158	17.4866	-14.6729	10.9314	-20.343	-4.1626	26.5076	4.11987	14.8865	-5.27344	-19.574	9.1919	7.22656
-24.37	-7.04956	1.24513	-82.5104	-23.8068	86.4441	-44.6014	13.9618	51.181	-12.0789	-2.53601	-23.1201	3.17383	10.9344	-0.637816	-0.692748	7.61413	21.1182	1.17188	16.9922	18.9819	17.3889	-14.7705	10.791	-20.1538	-4.30908	26.6418	4.11377	14.7522	-5.19409	-19.5374	9.21021	7.09228
-24.24	-6.62843	1.29088	-82.6416	-23.9655	86.5662	-45.0775	13.9618	50.7263	-12.0667	-2.47497	-23.0316	3.27148	10.9985	-0.656128	-0.613403	7.59277	21.106	1.15967	16.9678	18.8599	17.2485	-14.7095	10.7361	-20.05	-4.3457	26.6357	4.05273	14.6545	-5.16357	-19.5618	9.24072	6.99463
-24.12	-6.18896	1.32444	-82.5775	-24.0112	86.4746	-45.343	13.9618	50.238	-11.9751	-2.44141	-22.8943	3.42407	11.1267	-0.650024	-0.531006	7.56531	21.0571	1.2146	16.9128	18.4143	17.041	-14.6545	10.7239	-20.0073	-4.35791	26.532	3.86963	14.679	-5.16968	-19.6228	9.36279	6.87866
-24	-5.7312	1.13526	-82.309	-24.1058	86.3342	-45.5505	13.9954	49.7436	-11.9263	-2.43835	-22.699	3.62549	11.261	-0.689694	-0.39978	7.68127	21.0022	1.25732	16.8152	17.8528	16.8152	-14.5691	10.6689	-19.9219	-4.40674	26.4099	3.75976	14.6851	-5.21851	-19.7632	9.47266	6.84814
-23.88	-5.47487	0.909426	-82.0709	-24.4263	86.3495	-45.6512	13.8977	49.292	-11.8378	-2.36817	-22.4762	3.68652	11.3281	-0.79956	-0.302125	7.93457	20.929	1.30005	16.7114	17.2852	16.7969	-14.4165	10.6445	-19.7571	-4.47388	26.4038	3.8147	14.6729	-5.26123	-20.0623	9.5459	6.89697
-23.75	-5.4901	1.13221	-82.0709	-24.8657	86.5418	-45.6482	13.6108	48.9593	-11.8958	-2.27051	-22.4609	3.67737	11.4075	-0.857542	-0.216675	8.1604	20.9351	1.42822	16.6809	16.6199	16.8091	-14.3066	10.614	-19.5557	-4.45557	26.3062	4.02222	14.6606	-5.34058	-20.3735	9.57642	7.03125
-23.63	-5.55116	1.67238	-82.0618	-25.1801	86.673	-45.578	13.2751	48.642	-12.0209	-2.17896	-22.6105	3.74145	11.5204	-0.921632	-0.125122	8.25501	21.0205	1.59302	16.7419	16.0156	16.8152	-14.2029	10.5652	-19.3542	-4.37012	26.123	4.15649	14.6912	-5.3833	-20.6299	9.63745	7.14722
-23.51	-5.54505	2.10571	-81.9702	-25.3723	86.6547	-45.5292	13.0737	48.529	-12.0056	-2.18201	-22.7509	3.8086	11.5906	-0.976562	-0.0946059	8.25501	21.0449	1.62964	16.8396	15.5701	16.8518	-14.1663	10.4492	-19.2749	-4.29077	26.0437	4.04663	14.7522	-5.40161	-20.7642	9.77783	7.37305
-23.39	-5.41993	2.12098	-81.8451	-25.8118	86.554	-45.6146	12.9456	48.529	-12.0239	-2.28882	-22.8119	3.75366	11.6303	-1.09558	-0.018311	8.27637	21.0938	1.62354	16.9373	15.2954	16.8274	-14.1846	10.5408	-19.2505	-4.24805	26.0864	3.97339	14.7705	-5.39551	-20.7397	9.84497	7.59277
-23.27	-5.27343	1.84326	-81.6193	-26.1475	86.6058	-45.7458	12.8906	48.468	-12.0697	-2.38342	-22.879	3.65906	11.6272	-1.32446	-0.00305172	8.20618	21.0388	1.74561	16.8884	15.0696	16.6931	-14.2456	10.7178	-18.9941	-4.3396	26.1414	3.9917	14.7583	-5.3772	-20.8008	9.8938	7.78809
-23.14	-5.18798	1.4618	-81.3049	-26.2543	86.7066	-45.7367	12.8326	48.4436	-12.0361	-2.38953	-23.0957	3.51257	11.6577	-1.48621	0.0579841	8.12988	21.0083	1.94702	16.7725	14.8621	16.6382	-14.4165	10.8276	-18.7134	-4.44946	26.2146	4.09546	14.7278	-5.3894	-20.874	9.81445	7.91016
-23.02	-5.32532	1.26344	-80.9265	-26.3184	86.5784	-45.636	12.6099	48.5474	-12.0209	-2.3529	-23.2544	3.37219	11.5631	-1.63879	0.128173	8.05359	20.9167	1.99585	16.8274	14.9109	16.5894	-14.6484	10.8032	-18.3777	-4.38843	26.2024	4.12598	14.6301	-5.48706	-20.9534	9.80835	8.07495
-22.9	-5.2246	1.32141	-80.4687	-26.4648	86.2854	-45.6116	12.2925	48.5962	-11.9629	-2.30713	-23.3521	3.33862	11.4227	-1.69678	0.106811	8.05664	20.7825	2.10571	16.8335	15.0757	16.5039	-14.7827	10.8643	-18.1213	-4.11377	26.1292	4.19922	14.5935	-5.61523	-21.0144	9.84497	8.17261
-22.78	-4.97437	1.52588	-80.0598	-26.7426	86.026	-45.5597	12.0911	48.4985	-11.8469	-2.21557	-23.2788	3.38135	11.3068	-1.7395	0.00305086	8.13904	20.6787	2.17895	16.6382	15.2039	16.3757	-14.7278	10.9253	-17.8772	-3.94898	26.0132	4.19922	14.4775	-5.82886	-20.9778	9.85718	8.19092
-22.66	-4.77907	1.68762	-79.773	-26.9958	85.8978	-45.6146	11.9476	48.4528	-11.7096	-2.19421	-23.2117	3.3783	11.3617	-1.71509	-0.0183114	8.28552	20.4895	2.06909	16.5344	15.2771	16.1804	-14.679	10.8887	-17.6086	-3.87573	25.7935	4.26025	14.325	-5.97534	-20.9473	9.96094	7.97119
-22.53	-4.74853	1.82191	-79.6234	-27.0508	85.9253	-45.694	11.8317	48.6572	-11.5753	-2.26135	-23.3124	3.32031	11.5204	-1.68152	-0.042724	8.30078	20.3125	1.96533	16.4856	15.3931	16.0767	-14.6301	10.7971	-17.4133	-3.88184	25.647	4.29687	14.2639	-6.06079	-20.929	10.0037	7.73315
-22.41	-4.80347	1.95007	-79.4556	-26.8616	85.9039	-45.6787	11.6943	48.999	-11.4105	-2.50244	-23.3826	3.17993	11.6486	-1.65405	0.0213622	8.26721	20.1782	1.93481	16.5039	15.5029	16.0767	-14.502	10.7178	-17.218	-3.97339	25.5676	4.32129	14.2883	-6.23169	-20.9229	10.1379	7.50122
-22.29	-4.86451	2.10268	-79.3518	-26.6937	85.7361	-45.6695	11.5356	49.3836	-11.3983	-2.66113	-23.3978	3.14026	11.7188	-1.62353	0.0915528	8.29163	20.1477	1.86157	16.4307	15.5884	15.9607	-14.3433	10.7239	-16.9983	-4.00391	25.5981	4.38232	14.4409	-6.2439	-20.8496	10.3027	7.33032
-22.17	-4.87364	2.35901	-79.3548	-26.6907	85.5225	-45.6085	11.5234	49.7803	-11.3586	-2.6947	-23.4314	3.12805	11.6241	-1.55945	0.13733	8.30994	20.1233	1.54419	16.3086	15.5273	15.9058	-14.2151	10.5286	-16.8518	-3.96118	25.6409	4.41894	14.4897	-6.12793	-20.7642	10.5164	7.20825
-22.05	-4.75462	2.63063	-79.3762	-26.709	85.4187	-45.5597	11.5631	50.1892	-11.3892	-2.80457	-23.3978	3.09448	11.5265	-1.44348	0.0762932	8.27026	20.2026	1.30005	16.2964	15.5212	15.8325	-14.1846	10.4797	-16.8335	-3.95508	25.6409	4.55322	14.5508	-6.09131	-20.8252	10.6384	7.17163
-21.92	-4.6173	2.79846	-79.4647	-26.7487	85.4919	-45.4407	11.5662	50.412	-11.3861	-3.02124	-23.3643	3.02429	11.4929	-1.40381	0.0122076	8.11767	20.343	1.30005	16.2842	15.5518	15.7166	-14.0381	10.6262	-16.803	-4.03442	25.7446	4.58374	14.7095	-6.20728	-20.8191	10.5347	7.18384
-21.8	-4.41285	2.93579	-79.3915	-26.6693	85.6323	-45.4895	11.6119	50.5066	-11.4441	-3.19824	-23.3124	3.08228	11.4655	-1.50452	-0.115967	7.92847	20.4163	1.48315	16.0645	15.6189	15.6189	-14.0259	10.791	-16.7969	-4.18091	25.8728	4.62646	14.8987	-6.20117	-20.8252	10.3821	7.22656
-21.68	-4.26332	2.97548	-79.1626	-26.5503	85.5835	-45.5536	11.8408	50.589	-11.4807	-3.302	-23.2605	3.10974	11.4105	-1.51367	-0.195312	7.72705	20.3552	1.5564	15.9424	15.7837	15.4419	-14.0747	10.8398	-16.7664	-4.20532	26.0559	4.63867	14.9414	-6.05469	-20.6726	10.2661	7.38525
-21.56	-4.14734	3.03346	-79.0558	-26.3794	85.5652	-45.459	12.085	50.6287	-11.5295	-3.35083	-23.4039	3.05176	11.3739	-1.47705	-0.216673	7.45239	20.1599	1.53198	15.9851	15.9607	15.2283	-14.325	10.8582	-16.7236	-4.1626	26.1719	4.62646	14.8682	-5.95703	-20.6238	10.3149	7.44019
-21.44	-4.02832	3.25317	-79.1992	-26.1932	85.7269	-45.0989	12.3596	50.531	-11.5753	-3.32336	-23.4833	2.97241	11.2976	-1.45874	-0.22583	7.21436	19.8975	1.5686	16.1743	16.0339	15.1733	-14.4592	10.9497	-16.748	-4.18091	26.1169	4.55322	14.7583	-5.91431	-20.5688	10.3271	7.40356
-21.31	-4.03748	3.44239	-79.541	-25.8972	86.1084	-44.6869	12.6251	50.4395	-11.6455	-3.31116	-23.4711	2.91138	11.2396	-1.28174	-0.137329	7.14417	19.6411	1.63574	16.333	16.0095	15.2283	-14.4775	11.1084	-16.8274	-4.22363	26.062	4.37622	14.6423	-5.896	-20.5627	10.2722	7.37915
-21.19	-4.13207	3.47594	-79.7211	-25.6317	86.4014	-44.4763	12.8876	50.4578	-11.8103	-3.33557	-23.4009	2.92969	11.2305	-1.0498	-0.0152584	7.18079	19.5007	1.66626	16.4063	15.9851	15.2649	-14.4958	11.3037	-16.9373	-4.22973	26.0437	4.23584	14.4836	-5.896	-20.4529	10.1746	7.37915
-21.07	-4.29993	3.39965	-79.6905	-25.415	86.4349	-44.4489	13.1256	50.5463	-11.8958	-3.36609	-23.3704	3.02734	11.2671	-0.81482	-0.00610264	7.26013	19.342	1.68457	16.4795	15.9363	15.2344	-14.6301	11.3953	-17.0898	-4.20532	26.0559	4.14429	14.3555	-5.79834	-20.4041	10.0769	7.44629
-20.95	-4.53797	3.35999	-79.895	-25.2289	86.2671	-44.5038	13.3148	50.6073	-11.8805	-3.4668	-23.3154	3.06702	11.3617	-0.67749	0.0274664	7.37305	19.2932	1.62964	16.6077	15.8386	15.1978	-14.8437	11.3159	-17.1753	-4.11987	25.9888	4.07104	14.2212	-5.76172	-20.4346	10.0342	7.48291
-20.83	-4.80651	3.46374	-80.1941	-24.8535	86.3373	-44.3451	13.5132	50.6561	-11.795	-3.49426	-23.23	3.05786	11.5479	-0.527954	0.0762943	7.56226	19.1589	1.58081	16.7419	15.7043	15.0452	-14.9414	11.2854	-17.2058	-4.13818	25.9888	3.9978	14.2029	-5.85937	-20.459	10.0098	7.47681
-20.7	-4.97436	3.09447	-80.2826	-24.2187	86.6333	-44.1498	13.8458	50.7477	-11.6821	-3.4729	-23.0896	3.05176	11.7035	-0.320434	0.183104	7.79724	19.0369	1.45874	16.803	15.6982	15.0696	-14.9414	11.1877	-17.2974	-4.13818	26.001	3.88794	14.1846	-5.9082	-20.4285	9.83276	7.36694
-20.58	-5.03541	2.44141	-80.1697	-23.7213	86.9415	-44.0247	14.2242	50.8362	-11.5784	-3.48511	-23.0103	3.12805	11.7645	-0.134278	0.36621	7.87354	18.9148	1.42212	16.864	15.7593	15.1489	-14.9719	11.1938	-17.3523	-4.1687	26.0742	3.79639	14.1357	-5.82275	-20.282	9.63745	7.2937
-20.46	-5.15441	2.12707	-80.0232	-23.526	87.1399	-44.0491	14.4836	50.7721	-11.5875	-3.4729	-22.9919	3.11889	11.7523	-0.015258	0.393677	7.93762	18.8171	1.45874	16.7847	15.7471	15.21	-15.0208	11.3037	-17.3462	-4.24194	26.1169	3.88184	14.0808	-5.83496	-20.0928	9.50317	7.18384
-20.34	-5.33447	2.3987	-79.9439	-23.4589	87.3322	-44.2841	14.6118	50.5219	-11.5601	-3.43017	-23.0438	2.99072	11.7126	0.079348	0.317383	7.99256	18.8904	1.51978	16.6138	15.741	15.1428	-14.9597	11.3098	-17.3828	-4.38232	26.1475	3.96118	14.0259	-5.93262	-20.0073	9.42993	7.00684
-20.21	-5.49316	2.81373	-80.0049	-23.2788	87.5763	-44.6198	14.7308	50.2808	-11.5387	-3.4668	-23.111	2.81677	11.6547	0.057984	0.228882	8.00171	18.9575	1.5625	16.5527	15.8325	15.0146	-14.7583	11.261	-17.3828	-4.5105	26.2329	3.77197	13.855	-6.01807	-19.873	9.39331	6.84204
-20.09	-5.48401	2.81066	-80.1697	-23.0225	87.7869	-44.8395	14.8834	50.1892	-11.5112	-3.54004	-23.2574	2.76489	11.5692	-0.131224	0.183105	7.96509	18.9026	1.53198	16.5955	16.0034	14.9414	-14.6423	11.2793	-17.4011	-4.67529	26.2268	3.58887	13.678	-6.04858	-19.7083	9.39941	6.82983
-19.97	-5.33448	2.70691	-80.304	-23.1628	88.0859	-44.9951	14.9902	50.1465	-11.3953	-3.57361	-23.3246	2.76489	11.5021	-0.411988	0.10681	7.97729	18.7134	1.50147	16.4978	16.04	14.9902	-14.563	11.2183	-17.4316	-4.79126	26.2268	3.4729	13.6963	-6.11572	-19.6533	9.36279	6.82373
-19.85	-5.14831	2.74354	-80.5725	-23.5504	88.4491	-45.1111	15.0269	50.1129	-11.2549	-3.57361	-23.4253	2.71912	11.6211	-0.67139	0.103758	7.99561	18.6707	1.46484	16.4307	15.9058	15.0635	-14.5691	11.1389	-17.3462	-4.84619	26.2024	3.54004	13.855	-6.25	-19.7327	9.44214	6.81763
-19.73	-5.11473	3.00598	-80.838	-24.0295	88.5193	-45.282	14.9567	50.0671	-11.2091	-3.5675	-23.526	2.69165	11.7706	-0.808718	0.103759	7.97424	18.7195	1.41602	16.51	15.6372	15.033	-14.5447	11.0413	-17.334	-4.79126	26.2817	3.61328	13.9771	-6.46362	-19.7815	9.52149	6.75659
-19.6	-5.16357	3.17078	-81.0883	-24.2645	88.4064	-45.517	14.8437	50.003	-11.1694	-3.50036	-23.584	2.72217	11.853	-0.85144	-0.0091544	7.98035	18.9453	1.36109	16.6321	15.4907	14.9963	-14.5264	10.9192	-17.4072	-4.58374	26.4038	3.60718	14.0076	-6.53076	-19.7937	9.62524	6.74439
-19.48	-5.09643	3.1067	-81.2317	-24.3561	88.3881	-45.8679	14.4836	49.8932	-11.0718	-3.32031	-23.642	2.74658	11.8988	-0.949098	-0.0640882	8.04749	19.0796	1.33667	16.7969	15.4419	14.8193	-14.5813	10.7605	-17.5293	-4.41284	26.3977	3.62549	14.032	-6.52466	-19.873	9.77173	6.67725
-19.36	-4.92861	3.03651	-81.2164	-24.6796	88.4613	-46.344	14.1418	49.8138	-10.9772	-3.17688	-23.6816	2.70386	12.088	-1.0376	-0.0091558	8.22144	19.1162	1.34888	16.7664	15.3625	14.6973	-14.6301	10.5713	-17.6331	-4.35181	26.3428	3.73535	13.9648	-6.66504	-20.05	9.83276	6.57959
-19.24	-4.75464	3.25317	-81.131	-25.1709	88.5529	-46.698	13.8611	49.7498	-10.8063	-3.06396	-23.7	2.6947	12.3108	-1.01318	0.0610346	8.30383	19.1834	1.29395	16.6687	15.2405	14.6729	-14.5935	10.3271	-17.7185	-4.21753	26.3672	3.8269	13.9465	-6.74438	-20.3125	9.88159	6.5979
-19.12	-4.541	3.69873	-80.9296	-25.4547	88.5254	-46.9116	13.739	49.7253	-10.7025	-3.08838	-23.7	2.63062	12.3718	-0.854492	0.10376	8.26416	19.22	1.30615	16.5527	15.1672	14.6729	-14.4958	10.1135	-17.6758	-4.11377	26.3916	3.89404	14.0015	-6.61011	-20.6421	9.99145	6.74438
-18.99	-4.54713	4.23584	-80.8807	-25.5768	88.6108	-46.991	13.6291	49.765	-10.6232	-3.08838	-23.7457	2.67334	12.384	-0.714112	0.15564	8.39844	19.2505	1.32446	16.3452	15.0452	14.7644	-14.3738	10.022	-17.5781	-4.04663	26.3916	4.04663	14.1296	-6.54297	-20.8618	10.0708	6.93359
-18.87	-4.72106	4.72107	-81.0455	-25.8148	88.8153	-46.9635	13.443	49.8077	-10.5438	-3.06397	-23.7061	2.74658	12.381	-0.549318	0.177002	8.56628	19.1833	1.31226	16.1743	15.0513	14.9109	-14.2517	9.90601	-17.5293	-3.9917	26.3428	4.1687	14.2761	-6.51245	-20.9045	10.199	7.1167
-18.75	-4.82789	5.08422	-81.2683	-26.2177	89.035	-47.0001	13.1378	49.7375	-10.4797	-3.21045	-23.7244	2.82288	12.5183	-0.402832	0.14038	8.57849	19.043	1.17798	16.1926	15.1733	14.917	-14.1846	9.93652	-17.6147	-4.03442	26.3611	4.22363	14.325	-6.47583	-20.9534	10.3088	7.22046
-18.63	-4.89806	5.26123	-81.3324	-26.6876	89.1663	-47.0703	12.6678	49.6368	-10.4279	-3.43018	-23.7854	2.83203	12.6343	-0.323484	0.131226	8.42285	18.9087	1.07422	16.3025	15.2527	14.9292	-14.2029	10.022	-17.5964	-4.12598	26.3672	4.37622	14.3372	-6.43921	-21.0022	10.3455	7.27539
-18.51	-4.90112	5.54504	-81.1768	-27.0905	89.2425	-46.9879	12.3047	49.7131	-10.4431	-3.74145	-23.8617	2.81372	12.5671	-0.299072	0.106811	8.17871	18.7622	1.01318	16.3879	15.2344	14.9353	-14.1235	10.1501	-17.4744	-4.20532	26.4587	4.63867	14.3738	-6.37817	-20.9534	10.3332	7.35474
-18.38	-5.01099	5.77087	-80.9937	-27.2461	89.3066	-46.9299	12.3962	49.9603	-10.4279	-4.06799	-23.941	2.81067	12.3962	-0.396728	0.204468	7.96814	18.634	1.06812	16.4795	15.1917	14.9414	-13.9404	10.2905	-17.3462	-4.27857	26.4343	4.79126	14.3127	-6.34766	-20.7825	10.3394	7.44019
-18.26	-5.14527	5.76171	-80.7404	-27.3163	89.3005	-46.9544	12.7014	50.1892	-10.3241	-4.32739	-24.0295	2.82593	12.3077	-0.476076	0.338747	7.8125	18.4875	1.09253	16.4734	15.2161	14.978	-13.8367	10.2966	-17.1753	-4.40674	26.5564	4.94995	14.2151	-6.21338	-20.6238	10.3699	7.36084
-18.14	-5.19714	5.69764	-80.3985	-27.3376	89.3585	-47.0032	12.8662	50.1801	-10.26	-4.41589	-24.0753	2.81372	12.2559	-0.479128	0.274657	7.62329	18.4875	1.02539	16.5405	15.1916	14.9414	-13.8489	10.2783	-16.9556	-4.55933	26.593	5.07202	14.1479	-6.16455	-20.5322	10.3882	7.23267
-18.02	-5.07813	5.56338	-80.0812	-27.2461	89.502	-47.0032	12.8143	50.0153	-10.3027	-4.55322	-24.1669	2.79846	12.262	-0.476074	0.0488276	7.40051	18.5059	0.964355	16.5894	15.1367	14.9292	-13.678	10.2844	-16.7236	-4.74854	26.5808	5.2002	14.1113	-6.16455	-20.5627	10.3638	7.1106
-17.9	-4.97742	5.45045	-79.8126	-26.9226	89.5081	-46.875	12.7045	49.7742	-10.4126	-4.69055	-24.3042	2.81983	12.3383	-0.5188	-0.0762932	7.22656	18.3411	0.970458	16.5955	15.0024	15.0146	-13.4827	10.3333	-16.626	-4.73633	26.5259	5.23071	14.0442	-6.15235	-20.5505	10.3638	7.08618
-17.77	-5.05372	5.42909	-79.715	-26.413	89.4073	-46.7255	12.7228	49.6735	-10.5011	-4.63867	-24.469	2.82288	12.4939	-0.59204	-0.131226	7.13196	18.1152	0.952149	16.6321	15.0024	15.0696	-13.4766	10.3394	-16.4917	-4.74243	26.4587	5.2063	14.0015	-6.20117	-20.6055	10.4431	7.04956
-17.65	-5.16358	5.44433	-79.7791	-25.9369	89.3066	-46.4844	12.7563	49.8352	-10.556	-4.49829	-24.4781	2.89002	12.6587	-0.46997	-0.10681	7.14417	18.0176	0.836182	16.5588	14.9475	15.094	-13.4705	10.4248	-16.3147	-4.67529	26.3855	5.13916	14.0564	-6.21948	-20.5994	10.614	6.95191
-17.53	-5.1941	5.38637	-79.9469	-25.6775	89.151	-46.1212	12.8357	50.1862	-10.5255	-4.42505	-24.4324	3.00903	12.8601	-0.253294	-0.091552	7.22351	18.0969	0.55542	16.4551	14.8376	15.1123	-13.385	10.5164	-16.1804	-4.57764	26.3916	5.23072	14.1052	-6.23169	-20.6177	10.6934	6.80542
-17.41	-5.18187	5.22461	-80.0781	-25.6104	89.0137	-45.6909	12.9913	50.415	-10.4065	-4.40064	-24.3011	3.07617	13.031	-0.018308	-0.030519	7.38831	18.1702	0.402831	16.3635	14.6301	15.155	-13.1592	10.6079	-16.2293	-4.49829	26.4038	5.34058	14.0869	-6.37207	-20.6665	10.7239	6.70776
-17.29	-5.15136	4.87976	-80.1392	-25.4913	88.9038	-45.1508	13.2324	50.531	-10.2905	-4.43115	-24.3011	2.97241	13.1439	0.222776	0.0030518	7.547	18.2129	0.335693	16.3635	14.4531	15.1855	-12.9883	10.7178	-16.2048	-4.46778	26.4893	5.48096	14.093	-6.31103	-20.6299	10.5408	6.70776
-17.16	-4.90113	4.47388	-80.0873	-25.4486	88.7604	-44.809	13.4827	50.5554	-10.26	-4.50745	-24.295	2.80762	13.1378	0.442504	0.0915526	7.68128	18.2373	0.183107	16.2292	14.4592	15.1489	-12.8357	10.6445	-16.2109	-4.42505	26.4404	5.54809	14.1968	-6.27441	-20.5688	10.498	6.63452
-17.04	-4.58376	4.21752	-79.9194	-25.4395	88.6688	-44.7266	13.797	50.5035	-10.2234	-4.60816	-24.2645	2.70386	13.028	0.62256	0.128174	7.75452	18.3594	-0.0793472	15.9851	14.3921	15.1428	-12.6099	10.498	-16.2109	-4.46167	26.3977	5.49317	14.4409	-6.14624	-20.459	10.5347	6.54297
-16.92	-4.21141	4.18397	-79.715	-25.2869	88.559	-44.7357	14.0991	50.4059	-10.2692	-4.71497	-24.2645	2.62451	12.8418	0.674438	0.131227	7.73621	18.5303	-0.32959	15.8325	14.3127	15.2222	-12.3535	10.553	-16.0095	-4.60815	26.3733	5.45044	14.5996	-6.05469	-20.4529	10.5103	6.53076
-16.8	-3.95814	3.93372	-79.541	-24.8505	88.3667	-44.455	14.2395	50.2228	-10.3302	-4.84009	-24.3469	2.51465	12.7594	0.756836	0.256348	7.68127	18.6401	-0.567626	15.6372	14.0686	15.3137	-12.146	10.5286	-15.7288	-4.71191	26.4038	5.3833	14.6118	-5.896	-20.3796	10.376	6.67724
-16.67	-3.78111	3.598	-79.3762	-24.3713	88.1775	-43.808	14.2609	49.9969	-10.3424	-4.87366	-24.4293	2.45361	12.6923	0.90027	0.424195	7.69348	18.75	-0.799561	15.6189	13.9221	15.3564	-12.0666	10.3577	-15.5457	-4.76684	26.3855	5.39551	14.6179	-5.91431	-20.4712	10.1868	6.86035
-16.55	-3.63769	3.46068	-79.364	-24.1425	88.1104	-43.2007	14.3707	49.8566	-10.3149	-4.7821	-24.472	2.41394	12.619	0.973512	0.494383	7.70874	18.8171	-1.00098	15.6067	13.7695	15.4724	-12.03	10.26	-15.4907	-4.72412	26.416	5.40772	14.5752	-6.02417	-20.5322	10.0342	7.08008
-16.43	-3.40881	3.56752	-79.4647	-24.2828	88.092	-43.0359	14.621	49.6887	-10.2509	-4.67529	-24.4537	2.41089	12.5427	1.01013	0.424193	7.72705	18.927	-1.06811	15.5762	13.623	15.5579	-12.0911	10.2905	-15.564	-4.6814	26.3672	5.29175	14.4897	-6.19507	-20.5139	9.96094	7.25098
-16.31	-3.14331	3.63465	-79.6631	-24.3439	87.9242	-43.1488	14.8285	49.4965	-10.1349	-4.47998	-24.4324	2.30103	12.4268	0.958252	0.418091	7.79114	18.9758	-1.12305	15.5945	13.3484	15.625	-12.1338	10.3027	-15.6433	-4.63257	26.3611	5.18189	14.4287	-6.33545	-20.4407	9.85718	7.40356
-16.19	-2.98462	3.52172	-79.7974	-24.0631	87.9486	-43.3197	14.7766	49.3927	-9.94873	-4.27857	-24.4507	2.2583	12.3138	0.805664	0.485231	7.8064	18.9026	-1.20239	15.6616	13.0432	15.7166	-12.207	10.2356	-15.6982	-4.65698	26.3489	5.01709	14.2456	-6.427	-20.4956	9.729	7.50122
-16.06	-2.91747	3.31422	-79.8675	-23.764	88.0218	-43.3746	14.5294	49.3591	-9.60388	-4.06799	-24.5117	2.14844	12.3596	0.646972	0.683595	7.78808	18.7744	-1.34277	15.6921	12.7502	15.7959	-12.2925	10.144	-15.7959	-4.58984	26.3062	4.98657	14.2151	-6.55518	-20.5566	9.66797	7.48291
-15.94	-2.71302	3.14636	-79.8126	-23.7854	87.9669	-43.4845	14.2548	49.3195	-9.34448	-3.89099	-24.6368	2.06299	12.5458	0.488282	0.860596	7.81555	18.6279	-1.47705	15.741	12.4939	15.7959	-12.2986	10.1929	-15.9119	-4.54712	26.2817	5.00488	14.2456	-6.62232	-20.6787	9.57031	7.42187
-15.82	-2.33764	3.18603	-79.7028	-23.9655	87.793	-43.8293	14.1266	49.2401	-9.2041	-3.75671	-24.6033	1.99585	12.796	0.360106	0.930786	7.87964	18.5242	-1.64184	15.6921	12.2192	15.6799	-12.1338	10.3027	-15.9973	-4.66309	26.4221	5.09033	14.3066	-6.61011	-20.7458	9.39941	7.39746
-15.7	-1.89514	3.41798	-79.538	-24.1608	87.616	-44.1498	14.0503	49.0265	-9.1156	-3.68042	-24.6399	1.98059	12.9791	0.18921	0.927734	8.06885	18.3899	-1.7334	15.5701	12.1033	15.5884	-12.0544	10.321	-16.0339	-4.79126	26.4526	5.10864	14.3555	-6.47583	-20.8008	9.19189	7.38525
-15.58	-1.64489	3.78723	-79.4495	-24.3774	87.5	-44.5007	13.9282	48.9014	-9.08813	-3.70789	-24.7345	1.91956	13.1317	0.03662	0.869751	8.255	18.4204	-1.74561	15.509	11.9507	15.6372	-12.1582	10.3821	-16.0828	-5.01709	26.5015	5.09643	14.3433	-6.49414	-20.9839	9.14307	7.39136
-15.45	-1.69984	4.28465	-79.5532	-24.5239	87.5	-44.9799	13.7726	48.703	-9.15527	-3.74145	-24.9054	1.80664	13.2721	-0.08545	0.790406	8.17871	18.4143	-1.7456	15.5334	11.7126	15.7532	-12.2253	10.4248	-16.2109	-5.18799	26.5991	5.00488	14.2822	-6.61621	-21.1548	9.24072	7.40967
-15.33	-1.7914	4.62646	-79.6051	-24.8566	87.442	-45.4071	13.5345	48.5046	-9.21326	-3.76587	-25.0916	1.68152	13.3606	-0.131226	0.811768	7.95899	18.3533	-1.86157	15.4724	11.4502	15.8081	-12.3108	10.3821	-16.3208	-5.34668	26.6296	5.01099	14.2761	-6.74438	-21.2219	9.31396	7.39746
-15.21	-1.85241	4.9408	-79.5807	-25.3082	87.381	-45.4925	13.1256	48.6694	-9.31701	-3.72009	-25.235	1.53808	13.3209	-0.146484	0.808717	7.82776	18.2373	-2.13013	15.4663	11.3586	15.8325	-12.4268	10.4004	-16.333	-5.52979	26.6907	5.12695	14.2944	-6.81152	-21.1975	9.52759	7.45239
-15.09	-1.91345	5.25513	-79.6631	-25.647	87.4512	-45.3613	12.8906	49.1303	-9.50012	-3.75671	-25.4517	1.41907	13.1805	-0.19226	0.723267	7.76673	18.0725	-2.34375	15.5701	11.2976	15.9241	-12.5	10.4736	-16.2659	-5.7251	26.7517	5.2063	14.2212	-6.9458	-21.2585	9.83887	7.58057
-14.97	-2.05383	5.38635	-79.8157	-25.8514	87.3962	-45.4254	12.8845	49.4293	-9.68323	-3.94592	-25.5585	1.39771	12.9944	-0.219724	0.64392	7.82776	17.9504	-2.40479	15.564	11.2732	16.0217	-12.4329	10.5835	-16.1499	-5.896	26.9043	5.15747	14.0625	-7.08618	-21.3318	10.0586	7.58057
-14.84	-2.19117	5.38024	-79.7394	-26.1444	87.1155	-45.6818	12.8296	49.6155	-9.75647	-4.0802	-25.6195	1.46484	12.9425	-0.265504	0.457763	7.87354	17.9382	-2.38037	15.5701	11.3098	15.9485	-12.3108	10.5652	-15.8997	-6.00586	27.0996	5.04761	13.8977	-7.12891	-21.5881	10.1807	7.57446
-14.72	-2.27967	5.35277	-79.5502	-26.6479	86.7249	-45.9564	12.6312	49.6979	-9.76868	-4.22058	-25.708	1.57165	12.9883	-0.228882	0.338745	7.93762	18.0115	-2.47192	15.5396	11.4685	15.8264	-12.0605	10.5469	-15.8142	-6.13403	27.2644	5.00488	13.8306	-7.00684	-21.698	10.3394	7.58057
-14.6	-2.39563	5.48401	-79.3854	-27.0813	86.4533	-45.9869	12.3138	49.7284	-9.77173	-4.3396	-25.8057	1.67541	13.1287	-0.247194	0.2594	7.91626	18.1152	-2.64893	15.5212	11.5723	15.863	-11.9629	10.4797	-15.863	-6.28052	27.3315	4.99267	13.7207	-6.9397	-21.7529	10.3271	7.69653
-14.48	-2.66724	5.78615	-79.2816	-27.1637	86.1969	-45.6451	12.1185	49.8505	-9.78394	-4.44336	-25.8728	1.75476	13.2416	-0.18921	0.21057	7.8949	18.1152	-2.75269	15.5273	11.5967	15.9058	-11.9446	10.5347	-15.8752	-6.51855	27.4719	4.90723	13.6353	-6.9519	-21.8506	10.321	7.83691
-14.36	-2.95715	5.99672	-79.2297	-26.947	86.0199	-45.0775	12.1429	50.116	-9.76257	-4.42505	-25.9949	1.82495	13.3514	-0.024412	0.34485	7.81555	18.0542	-2.85644	15.3076	11.5967	16.0217	-11.9751	10.5286	-15.9485	-6.68335	27.5818	4.8584	13.5132	-7.1167	-21.9971	10.3394	7.89184
-14.23	-3.26841	5.91432	-79.3793	-26.767	86.1328	-44.7266	12.1185	50.3204	-9.62219	-4.46777	-25.9918	1.96838	13.3545	0.19226	0.476075	7.91931	18.1091	-3.03345	15.0757	11.6272	16.0461	-12.0056	10.4797	-15.7898	-6.81763	27.6855	4.87671	13.4216	-7.31811	-22.1741	10.3882	7.86133
-14.11	-3.50342	5.75256	-79.7424	-26.6571	86.5051	-44.5862	11.9598	50.4761	-9.47571	-4.56848	-26.0193	1.98974	13.327	0.360108	0.634766	8.01391	18.1213	-3.24707	15.1062	11.4136	15.9424	-12.0789	10.5041	-15.625	-6.83594	27.8198	4.99267	13.4583	-7.49512	-22.29	10.4431	7.8186
-13.99	-3.75672	5.81664	-80.2277	-26.5686	86.8744	-44.4458	11.8378	50.6775	-9.35059	-4.6051	-26.0284	1.94397	13.3514	0.473022	0.6958	7.93152	18.0725	-3.41187	15.0452	11.0779	15.9241	-12.1765	10.5957	-15.6494	-6.70166	27.7954	5.16968	13.5437	-7.6416	-22.2534	10.4858	7.84302
-13.87	-3.85132	5.89294	-80.5908	-26.239	87.027	-44.3054	11.8286	50.9186	-9.25903	-4.62952	-26.0193	1.90735	13.3423	0.598144	0.701904	7.8125	18.0481	-3.51562	14.917	10.7971	15.8203	-12.1704	10.6506	-15.741	-6.66504	27.6916	5.2124	13.623	-7.76367	-22.168	10.5469	7.93457
-13.75	-3.71095	5.57556	-80.6641	-25.7172	87.0239	-44.2139	11.9385	51.2451	-9.16443	-4.74548	-25.9888	1.86768	13.2568	0.701906	0.76294	7.66296	18.1091	-3.57056	14.8621	10.5835	15.741	-11.9751	10.7178	-15.8569	-6.68335	27.6306	5.19409	13.7207	-7.87353	-21.8567	10.6445	7.97119
-13.62	-3.51564	4.89501	-80.6702	-25.2716	87.1033	-44.1712	12.1735	51.4801	-9.16137	-4.93164	-25.8789	1.80053	13.1409	0.67749	0.894164	7.54089	18.1702	-3.54004	14.8315	10.321	15.7898	-11.8042	10.7849	-15.9119	-6.82983	27.6489	5.22461	13.8	-7.97119	-21.7224	10.6628	8.00781
-13.5	-3.38441	4.48608	-80.8167	-24.9359	87.2986	-44.0826	12.4115	51.6052	-9.27734	-5.03845	-25.8545	1.69983	13.1012	0.598144	1.02234	7.41577	18.2434	-3.4668	14.801	10.083	15.8447	-11.7737	10.9985	-15.8325	-7.09839	27.5757	5.36499	13.8916	-8.02612	-21.6614	10.553	8.03223
-13.38	-3.30506	4.49524	-81.0211	-24.4476	87.561	-43.866	12.4786	51.6663	-9.39331	-5.13001	-25.9399	1.54114	13.0737	0.585938	1.05591	7.36694	18.2739	-3.32031	14.7705	9.8938	16.0034	-11.7554	11.1206	-15.6982	-7.29981	27.4902	5.43823	13.9038	-8.08716	-21.6187	10.5652	8.01392
-13.26	-3.23181	4.82484	-81.1615	-24.0662	87.738	-43.634	12.5183	51.767	-9.55811	-5.19714	-25.9949	1.37634	13.0615	0.701904	0.967408	7.37915	18.2373	-3.35083	14.8621	9.76563	16.1499	-11.7065	10.9985	-15.6921	-7.34253	27.5208	5.43213	14.0076	-8.03833	-21.521	10.7056	7.92847
-13.13	-3.01819	5.07506	-81.3355	-24.0143	87.8235	-43.5211	12.5397	51.8555	-9.77478	-5.27954	-25.9888	1.31531	12.9547	0.869752	0.814819	7.3761	18.1702	-3.56445	14.9475	9.70459	16.1255	-11.6211	11.0352	-15.8203	-7.44019	27.4658	5.45654	14.1418	-7.92236	-21.2524	10.8582	7.85522
-13.01	-2.71607	5.13305	-81.6101	-24.0112	87.8815	-43.5455	12.7167	51.889	-9.8938	-5.45654	-25.9552	1.23901	12.9425	0.927734	0.653075	7.40356	18.0603	-3.71094	14.9963	9.51538	16.0522	-11.5051	11.0168	-15.9363	-7.65381	27.4414	5.52368	14.1724	-7.90405	-21.0083	10.8704	7.78198
-12.89	-2.39868	5.0415	-81.9122	-23.8098	88.0005	-43.5516	12.8876	52.0203	-9.91516	-5.58472	-25.9735	1.19629	12.9486	0.933838	0.588988	7.52869	17.9993	-3.82691	14.9841	9.23462	16.0278	-11.4563	10.8582	-15.9485	-8.01392	27.3987	5.60303	14.1602	-7.89185	-20.9045	10.7544	7.70874
-12.77	-2.26744	4.93163	-82.2479	-23.4772	88.0371	-43.4662	12.8937	52.2125	-9.90295	-5.6427	-26.0834	1.14441	13.0035	0.970458	0.549317	7.6355	17.9382	-3.93066	15.1123	9.021	15.9973	-11.438	10.6812	-16.0034	-8.25195	27.3987	5.63965	14.1296	-7.73926	-21.0083	10.6873	7.68433
-12.65	-2.10571	4.80346	-82.4432	-23.1171	88.028	-43.28	12.8143	52.3468	-9.92127	-5.66101	-26.1292	1.19324	12.97	1.02539	0.534059	7.80029	17.8589	-3.85742	15.271	8.8501	15.9912	-11.3464	10.5957	-16.0095	-8.32519	27.3987	5.5603	14.2151	-7.66602	-21.0876	10.6751	7.75146
-12.52	-1.83715	4.72718	-82.5195	-23.0011	87.9425	-43.1152	12.793	52.2003	-9.99451	-5.65796	-26.178	1.37024	12.9211	1.07422	0.558473	7.99866	17.8955	-3.72925	15.2405	8.72803	15.863	-11.2976	10.5225	-16.0706	-8.42895	27.356	5.48096	14.3677	-7.61109	-21.1853	10.5713	7.83691
-12.4	-1.4862	4.67529	-82.5744	-23.2086	87.8937	-43.0115	12.7594	51.886	-10.0189	-5.5603	-26.2665	1.44653	13.0096	1.08643	0.686646	8.17566	18.0603	-3.70483	15.2222	8.64868	15.6311	-11.3709	10.4553	-16.1377	-8.54492	27.2888	5.36499	14.4409	-7.55005	-21.1914	10.4858	7.97729
-12.28	-0.964351	4.60205	-82.5256	-23.3246	87.9822	-42.9535	12.7716	51.6907	-9.85107	-5.54505	-26.3306	1.40991	13.1012	1.01929	0.787355	8.20007	18.1885	-3.75977	15.21	8.49609	15.5151	-11.3647	10.3943	-16.1377	-8.62427	27.3376	5.29785	14.4287	-7.65991	-21.2524	10.4431	8.13599
-12.16	-0.573735	4.49829	-82.3334	-23.349	88.1561	-42.9962	12.7258	51.4954	-9.71985	-5.70984	-26.3214	1.3031	13.1714	0.949096	0.808716	8.14209	18.2556	-3.71094	15.1733	8.30078	15.5457	-11.3159	10.5103	-16.1011	-8.69141	27.3254	5.15747	14.3677	-7.77588	-21.344	10.3027	8.29468
-12.04	-0.38147	4.37622	-82.074	-23.2666	88.2752	-43.0725	12.6556	51.1688	-9.6344	-5.77698	-26.3	1.23291	13.1531	0.912474	0.823973	8.078	18.2434	-3.67432	15.0635	8.12378	15.6372	-11.2976	10.5591	-15.9302	-8.63037	27.4109	5.07202	14.3188	-7.76367	-21.3257	10.2478	8.5022
-11.91	-0.399781	4.26939	-81.7841	-23.3185	88.3301	-43.103	12.6892	50.9644	-9.51233	-5.77698	-26.3367	1.24512	13.1561	0.869752	0.836181	8.06885	18.0969	-3.94898	14.917	7.99561	15.802	-11.3464	10.3943	-15.8203	-8.59985	27.4597	5.01709	14.2212	-7.73926	-21.2402	10.3333	8.77075
-11.79	-0.521842	4.33655	-81.6101	-23.4619	88.3026	-43.1305	12.6526	50.9399	-9.39636	-5.81055	-26.358	1.22375	13.1134	0.827026	0.762939	8.10242	17.9138	-4.31519	15.1428	7.97119	15.9546	-11.3953	10.2112	-15.802	-8.59375	27.5208	4.97437	14.1418	-7.69653	-21.167	10.4553	8.91723
-11.67	-0.662235	4.52577	-81.607	-23.5992	88.324	-43.1854	12.5641	50.882	-9.32312	-5.85938	-26.3641	1.18408	13.0615	0.704955	0.622559	8.05969	17.7429	-4.5105	15.5151	7.83691	16.0522	-11.3892	10.2844	-15.8447	-8.64868	27.5452	5.0293	14.1113	-7.75757	-21.344	10.498	9.03931
-11.55	-0.720213	4.69361	-81.6345	-23.7762	88.3179	-43.4723	12.3413	50.9399	-9.32312	-5.94177	-26.3458	1.18408	13.0096	0.59204	0.466919	8.01086	17.6514	-4.57153	15.6433	7.67212	16.2537	-11.3098	10.5041	-16.0767	-8.71582	27.6184	5.04151	14.1724	-7.82471	-21.582	10.4675	9.198
-11.43	-0.726309	4.88282	-81.4667	-23.9929	88.1592	-43.9453	12.1613	50.9857	-9.37805	-5.9021	-26.3428	1.32141	12.9791	0.439452	0.402832	7.93762	17.5659	-4.6875	15.6555	7.66602	16.4124	-11.2366	10.4797	-16.1621	-8.75854	27.6733	5.18189	14.1785	-7.83081	-21.6614	10.6506	9.31397
-11.3	-0.579836	5.06897	-81.1005	-24.2798	87.9059	-44.4031	12.0697	50.9735	-9.34448	-5.79529	-26.4404	1.474	12.8967	0.39673	0.256346	7.78198	17.5232	-4.87061	15.6677	7.71485	16.4551	-11.2305	10.3455	-16.0339	-8.77685	27.6672	5.24903	14.1541	-7.86133	-21.7102	10.9314	9.29565
-11.18	-0.363153	5.34057	-80.9235	-24.6796	87.7167	-44.5953	11.972	50.7782	-9.25598	-5.69458	-26.5808	1.58386	12.7869	0.366213	0.158692	7.67212	17.3035	-4.94995	15.6738	7.6477	16.5955	-11.2122	10.1746	-15.8691	-8.8562	27.6245	5.30395	14.2151	-7.90405	-21.8506	11.1389	9.22241
-11.06	-0.161747	5.74951	-80.8105	-25.0122	87.8052	-44.4885	11.7737	50.6073	-9.1156	-5.56946	-26.5503	1.51062	12.7747	0.454712	-0.0183104	7.64465	17.2058	-5.0415	15.7166	7.4707	16.7236	-10.9802	10.1807	-15.6738	-8.83179	27.5391	5.2063	14.2639	-8.01392	-22.0459	11.2244	9.13696
-10.94	0.0488196	6.06994	-80.5359	-25.2533	88.0035	-44.4305	11.5051	50.5249	-8.95081	-5.57251	-26.5442	1.474	12.8143	0.555419	-0.0946056	7.70874	17.157	-5.06592	15.7166	7.42188	16.7603	-10.7422	10.2295	-15.4114	-8.73413	27.5391	5.2124	14.2517	-8.02002	-22.1863	11.3525	9.11255
-10.82	0.189219	6.22253	-80.2338	-25.647	88.0737	-44.6259	11.145	50.4669	-8.75854	-5.6427	-26.535	1.45874	12.8693	0.631715	-0.0976564	7.77588	17.1631	-5.04761	15.5029	7.4585	16.7786	-10.7544	10.2051	-15.2649	-8.69141	27.3804	5.28564	14.2395	-7.94067	-22.2656	11.5845	9.2041
-10.69	0.335705	6.76879	-80.0812	-26.1353	87.9852	-44.8975	10.6995	50.4608	-8.6914	-5.68542	-26.5045	1.33972	13.0188	0.573728	-0.137329	7.8064	17.1997	-4.99878	15.2527	7.42798	16.7786	-10.8826	10.1501	-15.1367	-8.67309	27.1851	5.45654	14.1907	-8.04443	-22.3572	11.8713	9.27734
-10.57	0.329588	7.59582	-80.188	-26.4801	87.8082	-45.0195	10.3088	50.4608	-8.78601	-5.76172	-26.5503	1.26648	13.205	0.494386	-0.149537	7.82471	17.3401	-4.96216	15.0879	7.24487	16.7358	-10.9558	10.1257	-15.0085	-8.6731	26.9714	5.51758	14.1418	-8.14819	-22.3938	12.1826	9.28955
-10.45	0.329582	8.078	-80.3802	-26.5503	87.6953	-45.0806	9.95788	50.7294	-8.9325	-5.92651	-26.6541	1.2207	13.2904	0.402832	-0.115967	7.76977	17.4255	-4.96216	15.0696	7.1167	16.6687	-10.9253	10.144	-14.978	-8.74634	26.7334	5.42602	14.1296	-8.31909	-22.4182	12.3779	9.32617
-10.33	0.43029	8.08409	-80.3375	-26.6144	87.5763	-45.0867	9.729	51.0223	-9.08508	-6.05774	-26.6632	1.22681	13.3575	0.338747	0.0244148	7.65991	17.5293	-5.00488	15.1978	7.13501	16.7236	-10.8215	10.2661	-14.9109	-8.90503	26.6907	5.34668	14.1113	-8.37403	-22.4426	12.384	9.38721
-10.21	0.476085	7.959	-80.1544	-26.825	87.4786	-45.0256	9.552	51.1566	-9.1919	-6.14624	-26.7395	1.22986	13.4796	0.204467	0.161744	7.50732	17.6575	-5.0354	15.2954	7.15942	16.7542	-10.7056	10.4553	-14.8315	-8.96607	26.7578	5.47485	14.27	-8.34351	-22.4854	12.439	9.49097
-10.08	0.402846	8.1482	-79.9622	-27.066	87.3627	-44.8883	9.41162	51.236	-9.26514	-6.24085	-26.8463	1.15051	13.5345	0.186158	0.268553	7.40967	17.7795	-4.92554	15.2649	7.09229	16.7114	-10.5896	10.5957	-14.8315	-9.00879	26.8311	5.60303	14.2578	-8.30689	-22.4792	12.5488	9.552
-9.96	0.286862	8.34045	-79.7699	-26.9806	87.1429	-44.7815	9.19495	51.3397	-9.43604	-6.26831	-27.002	0.958253	13.5712	0.317382	0.241087	7.30896	17.9504	-4.77905	15.2222	7.18384	16.6626	-10.5835	10.6262	-14.856	-9.05151	26.8311	5.57251	14.2029	-8.31299	-22.467	12.6404	9.64355
-9.84	0.125134	8.19397	-79.5196	-26.6724	87.0148	-44.6289	8.99964	51.5381	-9.52454	-6.25305	-27.1729	0.86365	13.4857	0.473022	0.128174	7.13196	18.0847	-4.6814	15.2893	7.35474	16.6138	-10.6079	10.6262	-14.9536	-9.2041	26.8494	5.46875	14.1968	-8.28857	-22.3511	12.6465	9.58252
-9.72	0.009156	7.87658	-79.2419	-26.5167	87.085	-44.574	8.83484	51.7731	-9.51233	-6.21338	-27.2491	0.793458	13.4003	0.439455	0.064088	7.03125	18.0115	-4.60815	15.2527	7.4646	16.5955	-10.675	10.5347	-14.9292	-9.40552	26.8372	5.3833	14.209	-8.25806	-22.2595	12.5916	9.63135
-9.59	-0.00916	7.65686	-78.9703	-26.5228	87.2742	-44.4611	8.88367	52.0447	-9.552	-6.11267	-27.3193	0.680541	13.3453	0.411987	0.0518792	7.05261	17.8772	-4.59595	15.2771	7.48291	16.5588	-10.7605	10.5835	-14.7644	-9.58862	26.7883	5.32837	14.1846	-8.34961	-22.3084	12.5	9.60693
-9.47	-0.14648	7.57752	-78.7781	-26.4221	87.3444	-44.1895	9.17053	52.2705	-9.44824	-6.10047	-27.3254	0.607298	13.4064	0.427245	0.0823976	7.1106	17.8833	-4.63257	15.3564	7.33032	16.571	-10.7422	10.6445	-14.6484	-9.69849	26.7578	5.31006	14.209	-8.53271	-22.3511	12.384	9.60693
-9.35	-0.326536	7.39134	-78.6621	-25.8881	87.2833	-43.8293	9.53979	52.5391	-9.43909	-5.96619	-27.3407	0.558471	13.2996	0.506592	0.112914	7.1991	17.9443	-4.73023	15.4175	7.16553	16.6443	-10.614	10.7483	-14.5447	-9.70459	26.7944	5.29175	14.2883	-8.57544	-22.3572	12.262	9.57031
-9.23	-0.549334	6.99158	-78.6163	-25.1434	87.2376	-43.4814	9.83277	52.7557	-9.51538	-5.8136	-27.3468	0.527952	13.1622	0.561524	0.045778	7.32117	18.042	-4.81567	15.5334	7.00073	16.6748	-10.4675	10.8826	-14.5874	-9.68628	26.77	5.24292	14.2822	-8.58765	-22.3633	12.1521	9.49097
-9.11	-0.686644	6.50026	-78.6621	-24.6277	87.3688	-43.3166	10.0525	52.89	-9.65881	-5.67627	-27.3346	0.442505	13.1012	0.573729	0.0579836	7.47681	17.9565	-4.94385	15.5823	6.98852	16.6138	-10.437	10.9436	-14.7888	-9.77783	26.7151	5.2185	14.2151	-8.69141	-22.2839	11.9507	9.33227
-8.98	-0.555404	5.95399	-78.7537	-24.3622	87.4267	-43.1702	10.2997	52.951	-9.71985	-5.5603	-27.3285	0.277711	13.1409	0.631715	0.0732424	7.51648	17.8284	-5.07812	15.5945	6.97632	16.5344	-10.4858	10.9436	-14.9658	-9.85107	26.7456	5.31616	14.1663	-8.72192	-22.168	11.8042	9.25903
-8.86	-0.204472	5.63051	-78.6194	-24.1272	87.3108	-43.0908	10.6201	53.0579	-9.82361	-5.49316	-27.4475	0.024414	13.1439	0.656128	0.13733	7.56225	17.8467	-5.16968	15.7349	6.87256	16.3879	-10.5896	11.0168	-14.978	-9.88769	26.8982	5.37109	14.0747	-8.69141	-22.0764	11.6516	9.24683
-8.74	0.137324	5.45959	-78.5492	-23.6938	87.1643	-43.0298	11.0077	53.3112	-9.91821	-5.52979	-27.5543	-0.198364	13.0615	0.653074	0.326537	7.64771	17.8467	-5.09644	15.7349	6.84204	16.4001	-10.7056	11.0962	-14.8865	-9.93042	26.9714	5.33447	13.9465	-8.61206	-21.8933	11.5051	9.34448
-8.62	0.35706	5.31312	-78.6743	-23.2849	87.1613	-42.9779	11.5021	53.4424	-9.96704	-5.69763	-27.6093	-0.38147	12.9334	0.64392	0.549316	7.73926	17.8833	-4.90112	15.6677	6.90918	16.5222	-10.6812	11.0291	-14.978	-9.92432	27.1301	5.18799	13.7878	-8.56934	-21.7773	11.4685	9.49097
-8.5	0.534056	5.13917	-78.8055	-22.9645	87.2253	-43.0603	11.9232	53.4576	-9.99451	-5.84412	-27.7374	-0.479126	12.8174	0.567627	0.659181	7.76978	17.9626	-4.82788	15.5518	7.04346	16.4001	-10.7117	11.0168	-15.1733	-9.88159	27.2888	4.98657	13.6475	-8.5022	-21.759	11.4502	9.53979
-8.37	0.881958	4.90722	-78.9093	-22.6959	87.2986	-43.3014	11.9873	53.3051	-10.0861	-6.06995	-27.8839	-0.540161	12.7167	0.485229	0.714113	7.77893	18.1152	-4.8584	15.6006	7.1167	16.1682	-10.7361	10.9863	-15.3259	-9.86328	27.3621	4.79737	13.623	-8.42285	-21.8506	11.4197	9.64355
-8.25	1.30921	4.83092	-79.1687	-22.583	87.3505	-43.5913	11.8988	53.1982	-10.2447	-6.3324	-27.948	-0.57068	12.5977	0.436401	0.76294	7.73926	18.3044	-5.04761	15.6372	7.06177	16.04	-10.6812	11.0718	-15.5334	-9.7168	27.417	4.62036	13.7634	-8.30078	-21.9604	11.2915	9.87549
-8.13	1.62964	4.87671	-79.599	-22.4548	87.4481	-43.9026	11.8652	53.3142	-10.321	-6.58569	-27.9663	-0.543213	12.5122	0.466919	0.845336	7.68433	18.3899	-5.08423	15.6921	7.02515	15.9546	-10.7483	11.2549	-15.6921	-9.61914	27.5146	4.38843	13.8733	-8.19092	-22.0093	11.1816	10.1135
-8.01	1.7456	5.00792	-79.9255	-22.2565	87.5305	-44.1986	12.0178	53.4851	-10.4126	-6.69556	-27.9327	-0.436402	12.5	0.500487	0.982667	7.63855	18.4143	-5.21851	15.7349	6.9397	15.9668	-10.9375	11.3586	-15.7715	-9.60083	27.6794	4.25415	13.8977	-8.00171	-21.9788	11.0901	10.2844
-7.89	1.77917	4.93471	-80.1422	-22.3358	87.7136	-44.5831	12.2437	53.6194	-10.4492	-6.6925	-27.9175	-0.247194	12.5946	0.573729	0.970458	7.65076	18.5242	-5.3894	15.6982	6.89087	15.8691	-11.1145	11.4014	-15.7715	-9.57031	27.7771	4.10156	13.8916	-7.9834	-21.9788	11.2122	10.3699
-7.76	1.90124	4.77602	-80.1972	-22.6166	87.8632	-44.9677	12.3138	53.5492	-10.4431	-6.65588	-27.8839	-0.100709	12.677	0.634764	0.918578	7.69653	18.5791	-5.5542	15.8203	6.73218	15.6921	-11.0168	11.4136	-15.7471	-9.67407	27.9419	4.01611	13.9099	-8.12988	-22.1558	11.322	10.5103
-7.64	2.05994	4.63868	-80.0629	-22.7661	88.0127	-45.3247	12.1948	53.2166	-10.4645	-6.56433	-27.8168	0.0610358	12.7747	0.582886	0.952149	7.81555	18.457	-5.62744	15.9668	6.56738	15.686	-10.8887	11.3586	-15.9119	-9.85718	28.0273	4.02222	13.9526	-8.34351	-22.3511	11.3647	10.6445
-7.52	2.13929	4.55628	-79.9683	-22.7539	88.0951	-45.6879	12.0422	52.8961	-10.4584	-6.43921	-27.8107	0.128175	12.8662	0.558473	1.02844	7.87964	18.2922	-5.68237	16.0828	6.62842	15.6799	-10.907	11.2427	-15.9119	-10.0098	28.0457	3.96118	13.9343	-8.45947	-22.5159	11.4868	10.8521
-7.4	2.21557	4.6753	-79.9499	-22.6532	88.1714	-46.0876	11.8256	52.7893	-10.4523	-6.33545	-27.7771	0.109864	12.973	0.476075	1.02539	7.87964	18.1824	-5.76782	16.0889	6.85425	15.6128	-10.9253	11.1877	-15.9607	-10.2478	28.0151	3.88794	14.0198	-8.54492	-22.644	11.7859	10.9009
-7.28	2.32239	5.06287	-79.9988	-22.6807	88.1989	-46.5698	11.5631	52.7466	-10.3912	-6.26526	-27.7313	0.103759	13.1073	0.283814	1.05896	7.78809	18.0786	-5.95093	16.0767	6.98852	15.6189	-10.8765	11.2	-16.0889	-10.3638	28.0029	3.83911	14.093	-8.6853	-22.8516	11.9873	10.968
-7.15	2.23389	5.52979	-80.2704	-22.8607	88.2629	-47.0123	11.3007	52.6123	-10.3333	-6.32019	-27.6978	0.122071	13.2202	0.0701906	1.04065	7.72095	17.9321	-6.04858	16.1133	6.97021	15.6189	-10.7117	11.3342	-16.3208	-10.4187	27.9846	3.79028	14.1357	-8.81348	-22.9248	12.146	10.8948
-7.03	2.09349	5.80443	-80.6366	-23.0835	88.2416	-47.0093	11.0321	52.3834	-10.4218	-6.36902	-27.7588	0.183104	13.2416	-0.082397	0.952147	7.71485	17.8528	-6.09741	16.1987	7.02515	15.5762	-10.6567	11.4563	-16.5161	-10.3577	27.9602	3.91236	14.1052	-8.88061	-22.9675	12.2131	10.9314
-6.91	1.94397	5.82275	-80.9418	-23.3948	88.2935	-46.8658	10.8398	52.121	-10.5621	-6.38428	-27.8778	0.134276	13.2355	-0.180055	0.936889	7.73621	17.7551	-6.29273	16.095	7.06787	15.509	-10.6689	11.4441	-16.7969	-10.2966	28.009	4.06494	14.0259	-8.8562	-23.0164	12.3108	10.9985
-6.79	1.84937	5.99978	-81.1615	-23.9929	88.4003	-46.9391	10.6842	51.9257	-10.6812	-6.39648	-27.948	0.128174	13.2202	-0.228881	0.878906	7.75147	17.6514	-6.37207	16.0217	7.07397	15.3748	-10.6873	11.3098	-17.0837	-10.2478	27.9724	4.1687	13.9587	-8.87451	-23.0469	12.5366	11.0779
-6.67	1.8921	6.47279	-81.369	-24.5148	88.5223	-47.287	10.5255	51.8707	-10.9009	-6.55518	-27.832	0.146485	13.0859	-0.21057	0.823974	7.67822	17.6025	-6.51245	15.9241	6.96411	15.1794	-10.6934	11.2549	-17.2302	-10.3088	27.8442	4.21753	13.9282	-8.83789	-23.0347	12.8113	11.1267
-6.54	1.89209	6.80846	-81.5094	-24.588	88.501	-47.5311	10.2753	51.9287	-11.142	-6.72302	-27.7191	0.0762928	12.973	-0.250246	0.845336	7.60193	17.5049	-6.49414	15.7043	6.92139	15.155	-10.6873	11.084	-17.3645	-10.4553	27.7893	4.21753	13.8855	-8.66699	-22.9187	13.031	11.2061
-6.42	1.75171	6.92749	-81.6437	-24.4934	88.4491	-47.4762	9.85108	52.1271	-11.2732	-6.8512	-27.6703	0.0274644	12.9578	-0.271606	0.805663	7.60803	17.3157	-6.46362	15.5701	6.97022	15.1611	-10.7422	10.9375	-17.3645	-10.6262	27.7405	4.29077	13.8855	-8.5083	-22.9797	13.2202	11.2305
-6.3	1.47705	6.9458	-81.7017	-24.4659	88.5071	-47.1527	9.50622	52.3254	-11.4197	-6.91834	-27.6398	0.0701902	13.0859	-0.195311	0.784301	7.6355	17.2791	-6.38428	15.4663	7.04956	15.2161	-10.6934	10.8093	-17.4316	-10.6384	27.6855	4.40674	13.9282	-8.46558	-23.0408	13.3423	11.1267
-6.18	1.4099	7.07397	-81.7627	-24.6643	88.4125	-46.7987	9.46655	52.3224	-11.5509	-6.96411	-27.536	0.140382	13.2629	-0.100709	0.790405	7.68128	17.3401	-6.29883	15.3748	7.18994	15.2466	-10.6995	10.8093	-17.627	-10.5469	27.594	4.48609	13.9709	-8.47778	-22.9675	13.385	10.9802
-6.05	1.42517	7.36693	-81.7871	-24.9756	88.327	-46.521	9.65576	52.2766	-11.7126	-7.01905	-27.4323	0.119019	13.324	0.0122078	0.747682	7.85523	17.45	-6.27441	15.4053	7.34253	15.21	-10.7544	11.0413	-17.5903	-10.3882	27.5879	4.5166	13.9832	-8.47778	-22.7356	13.3667	10.8215
-5.93	1.42212	7.58666	-81.8665	-25.1068	88.2813	-46.2463	9.74731	52.3254	-11.8286	-7.10754	-27.3743	0.0793454	13.2477	0.0854496	0.778198	7.96509	17.3645	-6.2561	15.4297	7.26929	15.155	-10.7788	11.1084	-17.4438	-10.3149	27.6184	4.44336	13.9038	-8.48999	-22.4609	13.3057	10.6873
-5.81	1.17492	7.64466	-81.9824	-24.9512	88.3118	-45.9229	9.82971	52.652	-11.8683	-7.24182	-27.3895	0.0671398	13.1989	0.140382	0.875857	8.01392	17.3523	-6.22559	15.5762	7.14722	15.2649	-10.9619	11.1084	-17.3645	-10.0464	27.5269	4.30908	13.977	-8.61206	-22.2961	13.2629	10.5286
-5.69	0.765982	7.46461	-82.1014	-24.8657	88.2446	-45.5078	9.87243	53.1372	-11.8744	-7.26929	-27.5024	0.103762	13.2416	0.314331	0.942993	7.98035	17.3157	-6.2439	15.6921	7.04956	15.3015	-11.0474	11.2366	-17.3889	-9.8999	27.4841	4.20532	14.0137	-8.66089	-22.1619	13.2324	10.437
-5.57	0.515744	7.2052	-82.1167	-24.7162	88.1683	-45.108	9.96704	53.5339	-11.9659	-7.22046	-27.6398	0.167847	13.3301	0.494384	1.01929	7.83691	17.2363	-6.38428	15.7471	6.98853	15.2039	-10.9192	11.3281	-17.5476	-9.83276	27.5574	4.20532	14.0503	-8.62427	-22.0825	13.2751	10.4431
-5.44	0.48219	6.92139	-82.0465	-24.4141	88.208	-44.7418	10.0952	53.9764	-12.1246	-7.2113	-27.7924	0.115968	13.2629	0.610353	1.06201	7.8064	17.1387	-6.57349	15.7471	6.98242	15.2222	-10.7971	11.3159	-17.6758	-9.84497	27.655	4.19311	14.0991	-8.45337	-21.9666	13.385	10.4858
-5.32	0.592058	6.61315	-81.955	-23.9349	88.2263	-44.4397	10.2753	54.3518	-12.3138	-7.27539	-28.009	0.0122056	13.0768	0.622557	0.988769	7.96509	17.1143	-6.5979	15.7288	7.03125	15.271	-10.7422	11.2915	-17.7612	-9.87549	27.6184	4.07715	14.1541	-8.36181	-21.936	13.4766	10.6018
-5.2	0.695818	6.27442	-81.9244	-23.3582	88.2507	-44.3207	10.5774	54.4006	-12.5244	-7.40967	-28.1281	-0.106812	12.9547	0.650026	0.918579	8.10852	17.1997	-6.4209	15.4907	7.00073	15.3748	-10.6262	11.2732	-17.8711	-9.83276	27.5879	3.95508	14.1479	-8.3374	-22.0032	13.4399	10.5713
-5.08	0.817858	5.838	-81.8512	-22.8302	88.1653	-44.4611	10.6537	54.1565	-12.6465	-7.47986	-28.0945	-0.238036	12.912	0.805664	0.927735	8.17261	17.2485	-6.30493	15.1611	6.97022	15.3259	-10.6201	11.1511	-18.0237	-9.85107	27.594	3.94287	14.1174	-8.3435	-21.9849	13.3118	10.498
-4.96	0.979624	5.50842	-81.7169	-22.4396	88.1287	-44.4885	10.5041	53.9337	-12.8296	-7.44934	-28.1128	-0.350952	12.9242	0.994873	0.979613	8.25501	17.3218	-6.38428	14.9963	6.90918	15.332	-10.5408	11.1206	-18.219	-9.96094	27.6123	3.94287	14.1296	-8.23975	-21.8811	13.1042	10.5225
-4.83	1.21764	5.50841	-81.72	-22.052	88.3179	-44.2291	10.3851	53.8422	-12.9303	-7.39746	-28.0365	-0.378418	12.8693	1.02234	0.912477	8.23974	17.4255	-6.604	14.9902	6.79321	15.4846	-10.4187	11.084	-18.4753	-10.0586	27.6184	3.93677	14.0686	-8.11767	-21.7407	12.9028	10.614
-4.71	1.37328	5.63659	-81.7902	-21.3776	88.5895	-44.0063	10.5957	53.8696	-12.973	-7.25708	-27.8015	-0.347899	12.8876	0.988768	0.860595	8.29773	17.5049	-6.67724	14.9109	6.68945	15.6189	-10.2783	11.084	-18.6401	-10.0403	27.5208	3.79029	14.0686	-7.99561	-21.6614	12.8357	10.675
-4.59	1.37024	5.64576	-81.955	-20.8374	88.7329	-43.9728	10.9375	53.9093	-12.9852	-7.09228	-27.6062	-0.305177	12.8906	0.912476	0.842284	8.43811	17.6147	-6.70777	14.6729	6.5979	15.6189	-10.1379	11.1572	-18.7378	-10.0403	27.5208	3.68042	14.1235	-7.97119	-21.6797	12.8052	10.6873
-4.47	1.32752	5.44129	-82.1472	-20.7031	88.8855	-44.2902	11.0657	53.8117	-12.8906	-6.90003	-27.4719	-0.274659	12.8906	0.772093	0.817871	8.63342	17.7979	-6.73828	14.4775	6.55518	15.6677	-10.0403	11.1267	-18.7378	-10.0525	27.6428	3.57056	14.1785	-7.89795	-21.7041	12.8113	10.675
-4.35	1.44654	5.19716	-82.37	-20.7458	88.9465	-44.8273	10.9924	53.5522	-12.8174	-6.77185	-27.3865	-0.22278	12.7838	0.595094	0.793458	8.70056	17.9504	-6.81763	14.5264	6.50024	15.6982	-10.0525	11.1877	-18.811	-9.99145	27.6917	3.4668	14.2517	-7.80029	-21.7224	12.7869	10.6628
-4.22	1.70289	5.06897	-82.5073	-20.7825	88.8306	-45.2301	11.0046	53.2044	-12.8021	-6.66504	-27.2736	-0.253295	12.6007	0.448609	0.781249	8.60901	17.9382	-6.87256	14.6606	6.39038	15.7532	-9.98535	11.3037	-18.9209	-9.96094	27.594	3.40576	14.3677	-7.72705	-21.7102	12.7258	10.614
-4.1	2.12097	5.09947	-82.4097	-20.5933	88.7512	-45.4834	11.1298	52.8839	-12.7777	-6.61011	-27.179	-0.283813	12.4573	0.332643	0.823975	8.5022	17.9138	-6.90918	14.6179	6.37207	15.7898	-9.76563	11.4502	-19.0735	-9.91211	27.4658	3.33252	14.5447	-7.75146	-21.7957	12.7808	10.5652
-3.98	2.6886	4.90724	-82.132	-20.4193	88.7482	-45.6085	11.322	52.5543	-12.6862	-6.54907	-27.0721	-0.326539	12.4115	0.198364	0.955201	8.46558	17.8223	-6.87256	14.6057	6.50024	15.863	-9.47266	11.5356	-19.0491	-9.98535	27.4353	3.27148	14.6545	-7.80029	-21.8933	12.8357	10.4736
-3.86	3.09143	4.6875	-82.019	-20.5963	88.8885	-45.7397	11.4532	52.1667	-12.6404	-6.48193	-27.0111	-0.347902	12.3352	0.0457774	1.10779	8.4137	17.6941	-6.84204	14.7217	6.63452	15.8264	-9.34448	11.615	-18.9575	-10.0769	27.5391	3.32031	14.679	-7.83692	-21.9421	12.7991	10.498
-3.74	3.17995	4.87671	-82.0984	-21.0114	89.1083	-45.8252	11.3983	51.7303	-12.6434	-6.39343	-26.9836	-0.424195	12.2375	-0.10376	1.1261	8.36792	17.6331	-6.75049	14.7888	6.67725	15.8813	-9.28955	11.5601	-18.7561	-10.0769	27.7161	3.48511	14.6484	-7.81861	-21.8933	12.7869	10.6201
-3.61	3.07923	5.39855	-82.2998	-21.4661	89.2639	-45.813	11.1633	51.2787	-12.6038	-6.36291	-27.0111	-0.509644	12.2284	-0.225831	1.07727	8.30383	17.6636	-6.70166	14.917	6.80542	15.9485	-9.29565	11.4746	-18.6401	-10.1074	27.8076	3.61938	14.5813	-7.8247	-21.9727	12.8418	10.8948
-3.49	3.02734	5.70069	-82.3303	-21.9818	89.2456	-45.7733	10.9253	51.0651	-12.5305	-6.41479	-27.0386	-0.619507	12.326	-0.256348	1.03149	8.30078	17.6819	-6.79321	15.0757	7.04956	16.0522	-9.25903	11.2976	-18.7622	-10.2173	27.832	3.52783	14.5508	-7.84302	-22.0215	12.9639	11.2122
-3.37	3.14941	5.66713	-82.1594	-22.6868	89.1449	-45.9106	10.7361	50.9003	-12.4756	-6.37512	-26.9989	-0.750734	12.3016	-0.41504	0.994875	8.26111	17.6575	-6.95191	15.155	7.25708	16.2048	-9.15527	11.2244	-18.8782	-10.3638	27.7954	3.48511	14.5264	-7.95288	-22.0703	12.9639	11.4563
-3.25	3.29589	5.45655	-81.9305	-23.2758	89.1937	-46.0907	10.5865	50.7019	-12.4634	-6.26221	-27.0691	-0.86975	12.2803	-0.527955	1.07117	8.19702	17.5781	-7.04346	15.0208	7.30591	16.3574	-9.11865	11.3037	-18.811	-10.5103	27.7344	3.4729	14.4531	-8.07495	-22.0886	12.97	11.615
-3.13	3.32337	5.32226	-81.6528	-23.6053	89.267	-46.1243	10.4462	50.5615	-12.3688	-6.19202	-27.1393	-0.942992	12.384	-0.564577	1.15051	8.17871	17.5049	-7.10449	14.8865	7.32422	16.5405	-9.11255	11.3098	-18.6829	-10.5957	27.6123	3.479	14.2883	-8.20313	-22.2473	13.0371	11.6821
-3	3.21044	5.40161	-81.2897	-23.8403	89.1663	-45.9961	10.2295	50.5554	-12.262	-6.1676	-27.1423	-0.915528	12.5305	-0.518799	1.13525	8.21838	17.5537	-7.18994	14.8193	7.35474	16.6382	-9.0271	11.1023	-18.6035	-10.5774	27.655	3.39356	14.2029	-8.34351	-22.5281	13.1958	11.7371
-2.88	3.25012	5.73119	-80.954	-24.1058	88.8702	-45.874	10.08	50.5554	-12.2406	-6.25	-27.0996	-0.823974	12.5397	-0.50354	1.03149	8.22449	17.6575	-7.14111	14.8193	7.4707	16.6687	-8.94775	11.0718	-18.5669	-10.4248	27.6794	3.24707	14.1052	-8.36792	-22.7112	13.4277	11.7676
-2.76	3.50036	6.15234	-80.5847	-24.4263	88.6139	-45.8496	10.0311	50.5249	-12.2894	-6.22864	-27.0416	-0.698854	12.4847	-0.506592	0.912477	8.27942	17.7612	-7.04346	14.7644	7.51343	16.6809	-8.83179	11.2061	-18.4936	-10.2478	27.7161	3.22266	14.0198	-8.21533	-22.6746	13.5925	11.6882
-2.64	3.833	6.47276	-80.191	-24.707	88.504	-45.7581	10.08	50.5707	-12.2772	-6.14013	-27.0203	-0.74768	12.4512	-0.546266	0.875855	8.41675	17.8894	-7.1167	14.6118	7.55615	16.6626	-8.70972	11.2061	-18.3655	-10.0586	27.71	3.21045	13.9038	-8.17871	-22.5891	13.7634	11.5967
-2.51	4.0985	6.62842	-79.8187	-24.8627	88.5071	-45.6634	10.1135	50.7751	-12.2101	-6.1676	-27.0447	-0.866698	12.4908	-0.683594	0.936888	8.52661	17.8528	-7.22656	14.6362	7.69653	16.7297	-8.55103	11.2854	-18.2007	-9.80835	27.6733	3.25928	13.8611	-8.11157	-22.5403	13.8306	11.4319
-2.39	4.13514	6.64979	-79.5135	-24.7986	88.4125	-45.6085	10.0372	51.062	-12.2284	-6.27136	-27.0233	-0.92163	12.4847	-0.753783	1.0376	8.61511	17.7917	-7.31812	14.563	7.83691	16.7847	-8.3374	11.4136	-18.2373	-9.5398	27.71	3.32031	13.8428	-8.19702	-22.5037	13.8245	11.3525
-2.27	4.01001	6.75354	-79.3854	-24.7101	88.2568	-45.5353	10.0189	51.2604	-12.3261	-6.37207	-26.9287	-0.830076	12.439	-0.894167	1.10779	8.6853	17.7918	-7.36084	14.4165	7.9895	16.7969	-8.22754	11.3525	-18.2434	-9.32617	27.7039	3.4668	13.9221	-8.12988	-22.3877	13.8977	11.3159
-2.15	3.78723	6.83594	-79.4678	-24.7192	88.0981	-45.4987	10.1135	51.5167	-12.5183	-6.48193	-26.8829	-0.750732	12.3535	-1.00403	1.16577	8.76465	17.8345	-7.56225	14.3616	8.1604	16.7236	-8.23975	11.2366	-18.3166	-9.22851	27.5574	3.6438	14.032	-8.00171	-22.2656	13.9954	11.3525
-2.03	3.55835	6.80846	-79.6143	-24.7253	88.0218	-45.4071	10.1501	51.8433	-12.7289	-6.6864	-26.9501	-0.680542	12.3657	-1.11084	1.22375	8.76465	17.8589	-7.8064	14.4043	8.26416	16.6504	-8.23975	11.2366	-18.3838	-9.3811	27.3987	3.75366	14.1663	-7.87354	-22.3755	14.0503	11.377
-1.9	3.52782	6.68029	-79.7852	-24.7467	88.0707	-45.4132	10.0647	52.0264	-12.9883	-6.97937	-27.0386	-0.598144	12.3322	-1.19019	1.17493	8.5968	17.9565	-7.74536	14.4592	8.34961	16.6016	-8.25806	11.3403	-18.3838	-9.55811	27.301	3.79639	14.2761	-7.82471	-22.4976	14.0076	11.4441
-1.78	3.63465	6.52467	-79.8553	-24.5544	88.1714	-45.4895	9.98841	52.1301	-13.2141	-7.17163	-27.1088	-0.497438	12.2742	-1.23596	1.10169	8.44421	18.042	-7.57446	14.3555	8.36792	16.5039	-8.3313	11.5906	-18.3716	-9.63745	27.2827	3.65601	14.3494	-7.75146	-22.5342	13.9648	11.4685
-1.66	3.75976	6.26831	-79.7455	-24.3225	88.1744	-45.4254	10.0464	52.0905	-13.3209	-7.16553	-27.2339	-0.482176	12.2101	-1.24512	1.12305	8.3374	18.1091	-7.38525	14.1602	8.38013	16.4795	-8.52051	11.7249	-18.3899	-9.63745	27.3499	3.58887	14.2334	-7.59888	-22.4121	13.9648	11.4197
-1.54	3.81469	5.9967	-79.6966	-24.0173	88.1592	-45.0714	10.144	52.0203	-13.4216	-7.11365	-27.3254	-0.479126	12.2833	-1.24817	1.14136	8.25806	18.1091	-7.25098	14.1296	8.44727	16.4063	-8.8623	11.6272	-18.4631	-9.7229	27.301	3.36304	14.2578	-7.50732	-22.3389	14.0686	11.3159
-1.42	3.79944	5.76782	-79.9103	-23.7549	88.3545	-44.4916	10.2905	51.9043	-13.4949	-7.09839	-27.3163	-0.564574	12.3138	-1.15967	1.19629	8.27331	18.0969	-7.05567	14.209	8.56934	16.3025	-9.14917	11.6821	-18.4937	-9.68628	27.2949	3.05176	14.2883	-7.50732	-22.3511	14.0747	11.2
-1.29	3.66211	5.58471	-80.3436	-23.4314	88.7146	-43.7958	10.434	51.9043	-13.5651	-7.11059	-27.2278	-0.6073	12.2284	-1.01624	1.36108	8.44116	17.9749	-6.9458	14.1418	8.59375	16.333	-9.19189	11.7493	-18.5974	-9.56421	27.4231	2.84424	14.2334	-7.65991	-22.4792	14.1113	11.145
-1.17	3.48512	5.2765	-80.5481	-23.1903	88.974	-43.3105	10.6018	52.0538	-13.6414	-7.19299	-27.0935	-0.665282	12.1338	-0.839234	1.58081	8.59375	17.8955	-6.93359	14.0381	8.59986	16.4612	-9.18579	11.7249	-18.7134	-9.53369	27.6306	2.71606	14.093	-7.70874	-22.5952	14.0137	11.1633
-1.05	3.24402	4.92248	-80.5694	-22.9279	88.9893	-43.2739	10.8398	52.2949	-13.7329	-7.23877	-26.9775	-0.695799	12.0789	-0.659181	1.75781	8.77991	17.926	-6.95801	14.0137	8.65478	16.4429	-9.30786	11.7432	-18.8782	-9.49097	27.771	2.6123	13.9465	-7.71484	-22.5281	13.9465	11.261
-0.93	3.08837	4.67529	-80.7587	-22.6624	88.8214	-43.3227	11.0596	52.4628	-13.8428	-7.25098	-26.8616	-0.772096	12.0575	-0.564576	1.89514	8.90503	17.8528	-7.05566	14.0198	8.6792	16.2964	-9.31396	11.6882	-18.988	-9.56421	27.7893	2.36816	13.8367	-7.69043	-22.5159	13.8855	11.2854
-0.81	2.98157	4.61731	-81.015	-22.2839	88.8947	-43.2404	11.4014	52.5787	-13.9618	-7.25403	-26.7365	-0.823974	12.0819	-0.482177	1.93482	9.03931	17.9016	-7.14722	14.0808	8.64258	16.2537	-9.28955	11.6272	-19.1162	-9.69849	27.8503	2.07519	13.7451	-7.78198	-22.4243	13.8245	11.3281
-0.68	2.91137	4.24498	-81.134	-21.814	89.1754	-43.1	11.7218	52.6428	-14.093	-7.21436	-26.6754	-0.76294	12.2162	-0.564575	1.97449	9.09118	17.9443	-7.23267	14.2029	8.70972	16.0706	-9.16748	11.615	-19.2017	-9.87549	28.0395	1.77612	13.6658	-7.83081	-22.3633	13.6902	11.2854
-0.56	2.88696	3.57971	-80.8868	-21.5668	89.3951	-42.9627	12.0209	52.7222	-14.2181	-7.14111	-26.6876	-0.683592	12.2009	-0.646973	2.00195	9.15527	17.9871	-7.2937	14.1968	8.86231	15.8997	-9.00879	11.6333	-19.3176	-10.0159	28.2715	1.67236	13.6902	-7.78809	-22.2412	13.6169	11.3831
-0.44	2.84424	3.35388	-80.5298	-21.5301	89.5782	-42.981	12.2803	52.5726	-14.2761	-7.00073	-26.7914	-0.729372	12.1277	-0.756836	1.93481	9.17358	17.9382	-7.20825	14.0137	8.94775	15.7288	-8.99658	11.7065	-19.3604	-10.0769	28.4485	1.67236	13.7024	-7.70874	-22.1436	13.6169	11.5479
-0.32	2.74049	3.74755	-80.3619	-21.5149	89.6759	-43.1427	12.4695	52.3102	-14.3372	-6.91834	-26.9135	-0.878906	12.0148	-0.878908	1.79138	9.15832	17.9565	-7.05566	13.7878	8.95996	15.6006	-8.94165	11.7371	-19.4946	-9.96704	28.5278	1.62964	13.7756	-7.75146	-21.9971	13.6841	11.6821
-0.2	2.60924	4.29079	-80.368	-21.3776	89.8437	-43.3258	12.5	52.0966	-14.5691	-6.8512	-27.002	-1.06506	12.0087	-1.04981	1.66016	9.10339	17.865	-7.01904	13.7085	8.92944	15.6616	-8.82568	11.7493	-19.7388	-9.8938	28.5339	1.53198	13.8672	-7.69653	-21.936	13.7085	11.7249
-0.07	2.72218	4.35791	-80.5451	-21.2097	90.0269	-43.4143	12.4084	52.0019	-14.8102	-6.70166	-27.0477	-1.17798	11.9354	-1.20239	1.51367	8.97827	17.7368	-7.02514	13.7756	9.08203	15.7776	-8.83179	11.8286	-19.9463	-9.74121	28.6011	1.45874	13.9038	-7.6355	-21.8079	13.8306	11.7981
0.05	2.95411	4.21143	-80.777	-21.3837	90.2802	-43.5974	12.3871	51.9928	-14.9475	-6.51551	-27.0416	-1.24207	11.8469	-1.44043	1.50757	8.85925	17.6331	-7.1167	13.7817	9.06982	15.9485	-8.78296	11.792	-20.1599	-9.51538	28.7109	1.48926	13.9099	-7.67212	-21.7407	13.916	11.8591
0.17	3.26844	4.26634	-81.0059	-21.7621	90.5456	-43.8141	12.3993	51.9104	-15.0421	-6.35681	-26.9318	-1.19324	11.8591	-1.62659	1.45264	8.84705	17.6086	-7.23267	13.7085	8.95996	16.1072	-8.72192	11.8347	-20.3247	-9.35059	28.8269	1.58691	13.8916	-7.72095	-21.7957	13.9954	11.9995
0.29	3.40271	4.47999	-81.3019	-22.0459	90.5792	-44.0796	12.3932	51.7731	-15.0085	-6.28662	-26.8524	-1.15967	11.911	-1.651	1.31226	8.89892	17.7734	-7.25098	13.7329	8.91724	16.1194	-8.73413	11.8347	-20.3735	-9.10034	28.8147	1.65405	13.7817	-7.72705	-21.9055	14.1541	12.2009
0.42	3.46374	4.60206	-81.5094	-21.9635	90.4236	-44.4153	12.2375	51.5808	-14.9414	-6.3446	-26.7426	-1.03455	11.9385	-1.60217	1.16272	8.92639	18.0237	-7.22046	13.8123	8.98438	15.9119	-8.66089	11.8347	-20.3979	-8.95996	28.7292	1.72729	13.6719	-7.59888	-22.0764	14.2944	12.4023
0.54	3.58276	4.44947	-81.7139	-21.9116	90.3656	-44.8059	11.8591	51.3947	-14.8895	-6.39343	-26.6388	-0.863646	11.8713	-1.59607	1.0376	8.95996	18.2129	-7.26929	13.7695	9.198	15.7166	-8.69751	11.8591	-20.5566	-8.92944	28.6499	1.7395	13.5559	-7.41577	-22.1191	14.3677	12.561
0.66	3.82996	4.32129	-81.8115	-22.2015	90.4907	-45.2149	11.4563	51.2207	-14.8407	-6.46362	-26.5198	-0.799561	11.9049	-1.69373	1.09253	8.94775	18.4265	-7.28149	13.8306	9.375	15.4846	-8.77686	11.8042	-20.697	-8.94165	28.5583	1.7395	13.5071	-7.30591	-22.1741	14.5142	12.7014
0.78	4.17175	4.5044	-81.8848	-22.6746	90.5579	-45.462	11.3098	51.123	-14.8041	-6.52161	-26.4496	-0.814821	12.0667	-1.70288	1.24817	8.9447	18.5364	-7.33643	13.9038	9.42383	15.2588	-8.95996	11.7432	-20.7947	-8.92944	28.3997	1.75171	13.5254	-7.36084	-22.3145	14.6423	12.7869
0.9	4.55628	4.87366	-81.7688	-22.9889	90.5914	-45.5658	11.2701	51.1169	-14.8651	-6.60706	-26.5472	-0.845336	12.1429	-1.71509	1.43738	8.98438	18.5974	-7.2937	13.9282	9.41772	15.1001	-8.97217	11.6333	-20.8862	-8.90503	28.3325	1.80664	13.5681	-7.39746	-22.3694	14.7522	12.7808
1.03	4.75463	5.29786	-81.6406	-23.2422	90.6891	-45.5566	11.2305	51.1536	-15.036	-6.73218	-26.5808	-0.921629	12.0422	-1.84021	1.51367	9.04541	18.6768	-7.23267	13.8489	9.42993	15.155	-8.92944	11.6516	-20.9534	-8.89282	28.302	1.78833	13.7268	-7.40967	-22.345	14.8315	12.8174
1.15	4.74243	5.7556	-81.6162	-23.4467	90.9546	-45.5902	11.145	51.1719	-15.2039	-6.87561	-26.532	-1.07422	11.9293	-1.99585	1.43738	9.1095	18.7439	-7.20825	13.6719	9.43604	15.2649	-8.88062	11.5662	-21.1182	-8.95386	28.2654	1.63574	13.9038	-7.37915	-22.3267	14.8438	12.8418
1.27	4.75464	6.05469	-81.6162	-23.7671	91.2659	-45.6451	10.8459	51.062	-15.2985	-6.97327	-26.4496	-1.18103	11.9232	-2.18201	1.28479	9.17053	18.7134	-7.2876	13.5193	9.41162	15.3748	-8.8562	11.5234	-21.4111	-9.17358	28.2898	1.58691	14.093	-7.26319	-22.3083	15.0208	12.7991
1.39	4.79431	6.34765	-81.5491	-24.0234	91.449	-45.5261	10.4187	50.9766	-15.3961	-6.96106	-26.3886	-1.38245	11.8561	-2.24609	1.17188	9.15833	18.6401	-7.4585	13.5132	9.40552	15.3381	-8.89282	11.615	-21.6003	-9.27124	28.2776	1.63574	14.3005	-7.14722	-22.3694	15.1428	12.7686
1.51	4.84924	6.72915	-81.4179	-24.0784	91.4887	-45.3125	10.2234	51.0834	-15.5396	-6.9458	-26.4313	-1.50757	11.8225	-2.30713	1.08032	9.14917	18.6096	-7.65991	13.5315	9.28955	15.3198	-8.89282	11.7432	-21.6614	-9.27124	28.2898	1.76392	14.5142	-7.13501	-22.4731	15.1672	12.8235
1.64	5.32837	7.20825	-81.1493	-23.8068	91.6168	-46.0785	9.82056	51.0132	-15.1276	-6.77796	-26.1261	-1.25427	11.9965	-2.34985	1.04675	9.20715	18.6829	-7.71484	13.5254	9.61304	15.448	-8.56323	12.0544	-21.3013	-9.13086	28.2776	1.67236	14.3738	-7.32422	-22.7295	14.1907	11.0962
1.76	7.14112	8.72801	-78.9063	-22.3602	92.6575	-49.8535	5.3833	47.113	-12.2711	-4.64783	-23.9594	-0.180052	13.2874	-3.03345	0.668335	8.2428	20.1477	-6.22559	14.7583	11.1328	17.0288	-5.65796	14.679	-18.6523	-8.74023	28.1799	1.25732	13.9893	-8.19092	-23.7366	8.00171	3.80859
1.88	7.91322	9.78393	-76.9836	-21.6461	92.8955	-37.1796	2.66418	43.7714	-10.9406	-2.44751	-22.1893	-0.064085	13.562	8.37708	-1.2207	6.2561	20.8801	-5.31006	15.7349	12.1826	17.9138	-1.9104	16.9434	-16.6626	-8.5144	28.1494	1.17188	14.1052	-9.15527	-24.5117	7.50732	-0.939942
2	7.97119	10.0128	-76.1749	-20.5627	92.6758	-26.7914	14.1693	42.3248	-10.7788	-1.69067	-21.6095	0.524901	13.0493	18.4662	4.12292	4.23584	21.0205	-5.17578	16.0339	12.5122	18.0786	-0.305174	19.0674	-15.8752	-8.5022	28.1372	1.26953	14.209	-9.198	-24.9023	10.1196	1.83106
2.12	7.63245	9.78394	-76.2024	-19.4336	92.1753	-23.0652	26.8036	42.273	-11.3586	-1.85547	-21.814	1.33972	12.2101	21.6766	17.2211	2.64587	20.7397	-5.35889	15.9058	12.2192	17.8467	-0.482177	20.697	-15.9668	-8.49609	28.0701	1.28784	14.2639	-8.55102	-25.0366	12.4207	6.78101
2.25	7.04649	9.32619	-76.7181	-18.7103	91.8549	-23.6725	32.0984	43.3075	-12.3291	-2.57874	-22.5006	1.66626	11.499	20.4376	22.9675	1.49841	20.2454	-5.79834	15.4297	11.7432	17.4194	-1.53809	20.5078	-16.4856	-8.47168	28.0518	1.26953	14.2822	-7.86743	-24.5422	14.2639	10.6018
2.37	6.35986	8.64868	-77.5086	-18.5486	92.4988	-26.6724	32.6111	44.8822	-13.2996	-3.50952	-23.4833	1.65405	12.149	16.6687	23.6237	0.994873	19.812	-6.427	14.7766	11.3098	16.8152	-3.00293	19.4641	-17.1631	-8.37402	28.0395	1.26343	14.2029	-7.35474	-23.3948	15.5579	13.147
2.49	5.6488	7.91931	-78.3508	-18.8049	92.7185	-30.6396	30.3192	47.0764	-14.1205	-4.39453	-24.4507	1.46179	12.8204	11.8561	21.1243	2.85339	19.4397	-7.10449	14.3188	10.7971	16.0339	-4.47998	18.0969	-17.9199	-8.25806	28.1372	1.25122	14.1174	-7.00683	-22.4548	16.272	14.7278
2.61	4.97741	7.16248	-79.1657	-19.2871	92.5476	-34.7137	26.5686	59.9701	-14.8804	-5.22766	-25.238	1.15052	13.2294	6.98242	17.0776	17.5995	19.2139	-7.58667	13.9893	10.2966	15.4602	-5.71289	16.6016	-17.1814	-8.31299	28.2776	1.22681	14.1113	-6.7627	-21.7285	16.5649	15.4846
2.73	4.4159	6.34156	-79.8187	-19.6747	92.1661	-38.0829	22.4152	72.7844	-15.5701	-5.93567	-25.9216	0.805666	13.3057	2.54516	12.5092	27.9724	18.8171	-7.94678	13.6292	10.0098	15.1855	-6.83594	15.2893	-16.9739	-8.3252	28.4241	1.19019	14.1113	-6.53687	-21.1792	16.6504	15.6799
2.86	4.10461	5.52368	-80.1788	-19.9921	91.684	-40.8905	18.5455	77.4902	-16.1713	-6.40564	-26.4221	0.317382	13.0524	-1.12	8.12073	32.1136	18.6035	-8.19702	13.2874	9.90601	15.0085	-7.78809	14.1296	-17.4866	-8.42895	28.5095	1.12915	14.2029	-6.43311	-20.7825	16.5955	15.5701
2.98	4.01916	4.96826	-80.2551	-20.1538	91.1316	-43.2739	15.3717	77.0569	-16.5527	-6.68945	-26.7487	-0.122068	12.6617	-4.05579	4.3396	31.9946	18.4875	-8.37402	13.0249	9.85107	14.8315	-8.43506	13.1897	-18.3411	-8.52051	28.5095	0.95215	14.2578	-6.4148	-20.4956	16.4673	15.2588
3.1	4.12292	4.7119	-80.1788	-20.1752	90.5914	-45.1721	12.8143	73.6603	-16.8335	-6.93054	-26.9104	-0.488282	12.3016	-6.24695	1.30615	29.3152	18.4814	-8.45337	12.9578	9.86328	14.6729	-8.8562	12.6526	-19.1589	-8.55713	28.4607	0.671384	14.2944	-6.35376	-20.3979	16.2598	14.7522
3.22	4.23583	4.39455	-80.1361	-19.9646	90.0452	-46.225	10.9039	68.8965	-17.0166	-7.11975	-27.005	-0.790406	12.0605	-7.70264	-0.949096	25.3326	18.4326	-8.46558	12.9395	9.88159	14.5935	-9.06372	12.4084	-19.9646	-8.5083	28.479	0.512696	14.2578	-6.32935	-20.3735	15.9424	14.2883
3.34	4.36707	4.01308	-80.0293	-19.7418	89.6423	-46.5393	9.6405	63.7726	-17.0776	-7.19604	-27.1027	-0.976563	11.9324	-8.57544	-2.58484	21.0968	18.4631	-8.49609	12.9272	10.0403	14.5386	-9.14307	12.2376	-20.7153	-8.31299	28.5095	0.39673	14.325	-6.40869	-20.4407	15.6067	13.7878
3.47	4.48913	3.86961	-80.0141	-19.9646	89.4012	-46.4935	9.01794	59.0118	-17.0288	-7.08008	-27.0538	-1.01013	11.8683	-8.91419	-3.73535	17.2058	18.512	-8.53271	12.8052	10.3149	14.4897	-9.11255	12.085	-21.3745	-8.08105	28.4363	0.372316	14.4226	-6.5918	-20.4834	15.3992	13.4033
3.59	4.65698	4.12293	-80.0659	-20.3491	89.2395	-46.5149	8.98132	54.9194	-16.983	-6.92444	-26.8646	-0.997925	11.7645	-8.91418	-4.43115	13.8123	18.5791	-8.60596	12.6526	10.4797	14.3982	-9.03931	12.1399	-21.936	-7.96509	28.3325	0.3479	14.5874	-6.71997	-20.5261	15.2466	13.0493
3.71	4.93469	4.32128	-80.1361	-20.4254	89.0472	-46.5912	9.17358	51.5961	-16.9006	-6.79016	-26.6479	-0.97046	11.5723	-8.69446	-4.62952	11.0626	18.4448	-8.56323	12.4268	10.6323	14.3616	-8.88062	12.2742	-22.3267	-7.96509	28.2532	0.244142	14.624	-6.74439	-20.6604	15.0574	12.6648
3.83	5.06593	4.26331	-80.2277	-20.1691	89.0381	-46.5973	9.25598	49.2249	-16.7297	-6.63147	-26.6083	-0.942991	11.4319	-8.4137	-4.52576	8.92029	18.2983	-8.61816	12.3108	10.8032	14.3127	-8.8623	12.207	-22.5586	-8.02612	28.2959	0.14038	14.6729	-6.73828	-20.8313	14.9231	12.323
3.96	5.1483	4.04664	-80.2765	-19.8914	89.1449	-46.4996	9.25903	47.6593	-16.5466	-6.49109	-26.6083	-0.894166	11.4471	-8.0658	-4.18091	7.40662	18.2434	-8.6853	12.2131	10.968	14.2151	-8.8562	12.0667	-22.8516	-8.1482	28.3875	0.054932	14.7095	-6.73828	-21.2585	14.8682	12.0667
4.08	5.23375	3.93677	-80.3162	-19.8395	89.1815	-46.4478	9.33533	46.4661	-16.391	-6.37817	-26.5961	-0.875856	11.5234	-7.76062	-3.74756	6.44836	18.2434	-8.66089	12.2009	11.0962	14.0198	-8.88672	11.9141	-23.3154	-8.19702	28.479	0.042724	14.801	-6.7688	-21.6125	14.801	11.9141
4.2	5.43518	4.14125	-80.2826	-20.1324	89.1815	-46.5942	9.3872	45.4437	-16.3605	-6.17676	-26.5747	-0.839232	11.5967	-7.46765	-3.39355	5.88379	18.2007	-8.61206	12.1521	11.261	13.6108	-8.95996	11.7737	-23.6633	-8.25195	28.5095	0.05493	14.8682	-6.73828	-21.8811	14.6668	11.7188
4.32	5.78919	4.48914	-80.2612	-20.3979	89.2426	-46.8536	9.26514	44.3787	-16.4093	-6.08826	-26.6693	-0.875854	11.6577	-7.32422	-3.18604	5.61829	18.0847	-8.62427	12.1094	11.2915	13.3362	-9.04541	11.5356	-23.999	-8.39844	28.5034	0.067136	14.9536	-6.75049	-22.0642	14.5996	11.5112
4.44	6.07605	4.9225	-80.3406	-20.7153	89.4257	-47.3236	8.98743	43.4387	-16.3666	-6.09741	-26.8097	-0.894165	11.7035	-7.24182	-3.0365	5.52368	17.981	-8.55103	11.9934	11.1572	13.2385	-9.22241	11.2061	-24.2981	-8.53882	28.4119	-0.024414	15.1306	-6.81763	-22.3633	14.4836	11.1389
4.57	6.19202	5.32225	-80.5603	-21.1273	89.6484	-47.9004	8.46863	42.3523	-16.452	-6.1676	-26.9501	-0.86975	11.7645	-7.10449	-2.87781	5.41077	17.9016	-8.44116	11.908	11.1084	13.1531	-9.47876	10.9985	-24.7864	-8.52051	28.3936	-0.158692	15.2954	-6.96411	-22.6074	14.2883	10.6384
4.69	6.29273	5.72205	-80.7007	-21.5637	89.7186	-48.3246	7.76367	41.2079	-16.6016	-6.2439	-26.9989	-0.814819	11.9202	-6.99463	-2.67639	5.26123	17.8833	-8.30688	11.8347	11.023	12.8967	-9.74731	10.6506	-25.3967	-8.53272	28.4607	-0.177004	15.3625	-7.12891	-22.7356	13.8733	10.0891
4.81	6.38732	6.21336	-80.7983	-21.991	89.7522	-48.6389	6.83594	40.3137	-16.7755	-6.32019	-26.9989	-0.790405	12.1582	-6.91528	-2.5116	5.19714	17.8833	-8.34351	11.908	10.9131	12.8784	-10.0098	10.2417	-26.3184	-8.43506	28.6255	-0.12207	15.3503	-7.17773	-22.7051	13.3667	9.44214
4.93	6.30188	6.71083	-81.0303	-22.4701	89.7644	-48.8312	6.09741	39.4135	-16.9006	-6.37512	-27.066	-0.781248	12.2833	-6.87561	-2.40784	5.25818	17.8589	-8.45947	12.0605	10.8643	12.9089	-10.4248	9.93652	-27.4353	-8.31909	28.7842	-0.219724	15.3259	-7.2937	-22.7234	12.8357	8.71582
5.05	6.19203	7.11668	-81.2775	-22.9309	89.4684	-49.3896	5.35278	38.1226	-16.9006	-6.39038	-26.9958	-0.759889	12.3535	-6.72913	-2.24609	5.2124	17.8772	-8.30078	12.03	10.7666	12.8906	-10.968	9.48486	-28.7598	-8.24585	28.9368	-0.354004	15.1794	-7.4646	-22.8455	12.2925	7.87964
5.18	6.07606	7.2632	-81.2744	-23.4192	88.9832	-50.1587	4.4281	36.4258	-16.8427	-6.42395	-26.8433	-0.674437	12.3322	-6.51856	-2.05078	5.21545	17.9199	-8.02613	11.9019	10.8276	12.8113	-11.5723	8.75854	-30.1941	-8.1543	28.9612	-0.384522	14.9902	-7.6416	-23.0957	11.7981	6.87866
5.3	6.03637	7.30286	-81.0638	-24.0143	88.4674	-51.001	3.14026	34.4971	-16.7847	-6.38428	-26.6998	-0.579835	12.2498	-6.30493	-1.85852	5.22461	17.981	-7.87353	11.9141	10.9619	12.7197	-12.2253	8.03223	-31.7322	-8.14209	28.9673	-0.347898	14.8438	-7.74536	-23.3459	11.1389	5.81055
5.42	5.96924	7.40356	-80.7922	-24.5148	88.1927	-51.7364	1.60523	32.4097	-16.8121	-6.22253	-26.6754	-0.430297	12.2528	-6.21948	-1.69678	5.2124	18.0481	-7.80029	12.0056	11.0535	12.5977	-12.8235	7.2937	-33.3923	-8.08716	28.8879	-0.311282	14.7156	-7.89184	-23.4924	10.4004	4.65088
5.54	5.83495	7.59583	-80.5756	-24.7009	87.9089	-52.1973	0.15564	30.1758	-16.864	-6.11877	-26.5839	-0.38147	12.3108	-6.1676	-1.53808	5.27344	18.1396	-7.65381	11.9507	11.0718	12.323	-13.385	6.53686	-35.1562	-7.99561	28.7842	-0.299072	14.7217	-8.05664	-23.5352	9.63745	3.36914
5.66	5.52674	7.77589	-80.4108	-24.6643	87.7075	-52.5635	-1.12915	28.0701	-16.925	-6.05469	-26.5198	-0.335692	12.3596	-6.02417	-1.29395	5.36499	18.2251	-7.54394	11.7371	11.1023	12.0789	-13.8489	5.68848	-36.9446	-7.91016	28.8086	-0.268556	14.7339	-8.21533	-23.5779	8.83179	2.0874
5.79	5.20326	7.85522	-80.3497	-24.6857	87.561	-53.0121	-2.40173	25.9003	-16.8945	-5.96313	-26.413	-0.286867	12.3535	-5.74951	-1.08032	5.55115	18.2739	-7.48901	11.5723	11.1328	11.7859	-14.3433	4.6936	-38.7512	-7.80029	28.9063	-0.207518	14.7095	-8.35571	-23.645	8.00781	0.671386
5.91	4.81264	7.93152	-80.5481	-24.8413	87.5152	-53.7598	-3.84521	23.6053	-16.8823	-6.00891	-26.4191	-0.36316	12.2894	-5.5542	-1.01319	5.76477	18.3411	-7.2876	11.5601	11.0413	11.4502	-14.9658	3.69873	-40.6189	-7.78809	29.0283	-0.091554	14.5874	-8.56934	-23.7488	7.14111	-0.811767
6.03	4.37622	8.24279	-80.9143	-24.9298	87.3077	-54.6356	-5.39856	21.2799	-16.8488	-6.03027	-26.5259	-0.527954	12.2131	-5.49927	-1.07422	5.92346	18.335	-7.21436	11.6028	10.8704	10.9741	-15.6799	2.56348	-42.572	-7.86133	29.0527	0.024412	14.4531	-8.74634	-23.8098	6.13403	-2.38037
6.15	4.13207	8.47474	-81.0913	-24.7833	86.9781	-55.6183	-6.90613	18.9423	-16.7847	-6.09131	-26.6815	-0.634764	12.1307	-5.3833	-1.16577	5.99976	18.4204	-7.26929	11.5112	10.6445	10.6262	-16.3879	1.28784	-44.4885	-7.84302	28.9307	-0.048828	14.3433	-8.93554	-23.7915	5.0354	-4.09546
6.27	4.15344	8.20617	-80.9052	-24.5667	86.6119	-56.7291	-8.27942	16.6534	-16.7114	-6.18591	-26.6937	-0.744627	12.1185	-5.23682	-1.21155	6.0669	18.4998	-7.42187	11.3831	10.4553	10.2234	-17.1509	-0.0549308	-46.3623	-7.83081	28.9307	-0.305176	14.3311	-9.14917	-23.7	3.8269	-5.896
6.4	4.24803	7.59581	-80.7342	-24.4171	86.2854	-58.0292	-9.65271	14.386	-16.7297	-6.26526	-26.6144	-0.784301	12.0483	-5.14527	-1.1261	6.21948	18.5364	-7.48901	11.1816	10.2478	9.77783	-17.9688	-1.32446	-48.0835	-7.87353	29.0405	-0.482178	14.2883	-9.34448	-23.7122	2.52686	-7.69043
6.52	4.19616	7.193	-80.7282	-24.2584	86.0504	-59.3414	-11.1603	11.969	-16.8396	-6.23779	-26.6418	-0.839236	11.9476	-5.03845	-1.04675	6.27136	18.5669	-7.41577	10.9314	9.92432	9.47266	-18.7622	-2.63672	-49.7498	-7.81861	29.1138	-0.592042	14.2029	-9.44214	-23.9075	1.19629	-9.41162
6.64	4.06189	7.22962	-80.7617	-23.8373	85.8124	-60.6293	-12.9852	9.4696	-16.8701	-6.2561	-26.7487	-0.891114	11.9202	-4.9408	-0.970458	6.27747	18.5425	-7.2876	10.6995	9.78393	9.25293	-19.6838	-4.08936	-51.2756	-7.72705	29.1199	-0.634764	14.1968	-9.47266	-24.2798	-0.109864	-11.0168
6.76	3.93677	7.4707	-80.893	-23.5626	85.4187	-61.8561	-14.9261	6.9397	-16.8884	-6.19507	-26.8585	-0.933838	11.911	-4.6936	-0.952148	6.39343	18.4875	-7.12891	10.614	9.60083	9.05762	-20.7275	-5.52979	-53.0884	-7.59278	29.1382	-0.65918	14.0808	-9.52148	-24.7192	-1.44043	-12.6221
6.88	4.02832	7.78503	-81.0669	-23.5809	84.9731	-63.1531	-16.8732	4.30908	-17.0013	-6.18286	-26.8677	-0.888061	11.8042	-4.44946	-0.805664	6.64368	18.4082	-7.00683	10.5957	9.30176	8.82569	-21.814	-6.9458	-54.8523	-7.39746	29.1504	-0.799562	14.0198	-9.63745	-25.1038	-2.80151	-14.3249
7.01	4.19617	7.91015	-81.3324	-23.6145	84.6161	-64.6698	-18.7225	1.63574	-17.1265	-6.1676	-26.7365	-0.933841	11.7859	-4.2511	-0.561522	7.05261	18.4814	-6.89087	10.437	8.98437	8.5022	-22.9126	-8.27637	-56.366	-7.40357	29.0588	-0.842282	13.9221	-9.75952	-25.4456	-4.19922	-16.1377
7.13	4.32433	7.79724	-81.6925	-23.5291	84.317	-66.2292	-20.517	-0.946043	-17.0685	-6.04858	-26.6022	-1.06812	11.8195	-4.07104	-0.241089	7.40051	18.4875	-6.78711	10.2966	8.65479	8.1604	-23.9929	-9.69849	-57.8247	-7.59277	29.0161	-0.854494	13.7878	-9.77173	-25.9644	-5.69458	-17.9687
7.25	4.245	7.41882	-82.0679	-23.3765	84.0454	-67.7399	-22.406	-3.29895	-16.9006	-6.02722	-26.5259	-1.16577	11.8317	-3.93066	0.036621	7.62024	18.3594	-6.68945	10.1685	8.53272	7.83691	-25.1404	-11.2183	-59.4604	-7.66602	29.0649	-0.842286	13.7146	-9.96704	-26.6418	-7.18384	-19.7571
7.37	4.16259	7.02515	-82.4036	-23.2269	83.5998	-69.22	-24.3286	-5.68237	-16.8091	-6.02112	-26.4069	-1.07727	11.6852	-3.78723	0.323486	7.79419	18.2556	-6.46362	10.0586	8.42896	7.37915	-26.3855	-12.6343	-61.0779	-7.70264	29.1626	-0.939942	13.7329	-10.2417	-27.3132	-8.70972	-21.3501
7.5	4.29992	6.7383	-82.6996	-23.2117	82.9712	-70.813	-26.2878	-8.26721	-16.8549	-5.92041	-26.2146	-1.01319	11.4594	-3.71704	0.619509	8.00171	18.1702	-6.23779	9.88159	8.41064	6.75049	-27.6916	-13.9893	-62.6831	-7.83081	29.1687	-0.927734	13.855	-10.6201	-27.9602	-10.3455	-22.8455
7.62	4.64782	6.53075	-83.017	-23.4863	82.2235	-72.4213	-28.1769	-10.8185	-16.9281	-5.78308	-26.1292	-0.979614	11.1694	-3.76282	0.756837	8.12378	18.1396	-6.10962	9.70459	8.28247	6.14014	-28.9917	-15.3564	-64.3738	-8.06274	29.0649	-0.891114	13.9099	-11.0901	-28.5889	-11.969	-24.2737
7.74	5.16052	6.30799	-83.1665	-23.7579	81.5582	-74.1486	-29.9988	-13.3179	-16.8762	-5.77393	-26.0834	-0.988771	10.9528	-3.80554	0.793458	8.13904	18.1152	-6.03027	9.60693	8.10547	5.61523	-30.1575	-16.5344	-65.7654	-8.26416	29.01	-0.915528	13.9221	-11.6516	-29.3152	-13.5132	-25.708
7.86	5.59692	6.14624	-83.1604	-24.0234	80.9601	-75.827	-31.9	-15.86	-16.8335	-5.79834	-26.0712	-0.930786	10.8185	-3.8208	0.762938	8.2428	18.158	-5.80444	9.46655	7.77588	5.10254	-31.2683	-17.7551	-66.9006	-8.44116	28.9734	-0.909428	13.9099	-12.2009	-30.1086	-15.0635	-27.063
7.98	5.81665	5.96315	-83.0475	-24.2615	80.2918	-77.5421	-33.7982	-18.4845	-16.8243	-5.69153	-26.0864	-0.820923	10.7056	-3.86658	0.756837	8.41675	18.1702	-5.61523	9.17358	7.37305	4.62646	-32.4341	-19.0308	-68.0786	-8.48389	29.071	-0.897218	13.855	-12.6953	-30.8472	-16.51	-28.2715
8.11	5.7892	5.82274	-82.84	-24.704	79.5074	-79.1657	-35.5957	-20.8466	-16.8945	-5.5542	-26.12	-0.729371	10.6323	-3.85742	0.750733	8.54492	18.1213	-5.70679	8.83179	6.92749	4.07715	-33.7891	-20.282	-69.2993	-8.45337	29.1382	-0.854492	13.6719	-13.1348	-31.543	-17.8833	-29.4617
8.23	5.57251	5.82578	-82.8125	-25.4181	78.6682	-80.661	-37.5091	-22.934	-17.0105	-5.49927	-26.2634	-0.674438	10.6659	-3.8971	0.772095	8.74023	18.0359	-5.85327	8.72803	6.56738	3.52173	-35.1501	-21.5454	-70.5078	-8.35571	29.0771	-0.860594	13.4583	-13.5864	-32.3181	-19.165	-30.6457
8.35	5.38634	5.89906	-82.9742	-26.239	77.887	-82.2296	-39.5386	-24.8993	-17.0074	-5.48401	-26.2939	-0.622559	10.6079	-3.92151	0.81482	8.99353	17.9932	-5.9082	8.6853	6.15845	2.97851	-36.4624	-22.6501	-71.7041	-8.34351	28.9612	-0.952146	13.324	-14.1174	-33.2092	-20.5566	-31.8665
8.47	5.27649	5.88379	-83.078	-26.9806	77.0721	-84.0179	-41.4215	-26.7303	-16.9373	-5.49927	-26.2177	-0.643923	10.6079	-3.97339	0.863647	9.22241	17.9626	-6.00586	8.52051	5.75561	2.36206	-37.6221	-23.7671	-72.9248	-8.30078	28.9063	-1.01929	13.0737	-14.7034	-34.1064	-21.875	-33.0627
8.59	5.25819	5.81359	-82.9804	-27.6398	76.1169	-85.9711	-43.2617	-28.3966	-16.7969	-5.49011	-26.1261	-0.518798	10.7239	-3.92151	0.854492	9.4574	17.8772	-6.15234	8.23975	5.28564	1.84326	-38.8611	-24.9207	-74.1089	-8.09326	28.8025	-0.994874	12.7258	-15.1489	-34.9854	-23.0408	-34.082
8.72	5.31921	5.72206	-82.843	-28.4515	75.0702	-87.9364	-45.1355	-30.0262	-16.6443	-5.3894	-26.0437	-0.41809	10.8307	-3.86048	0.720216	9.69238	17.7979	-6.34766	7.93457	4.91333	1.33667	-40.1672	-26.0132	-75.1892	-7.9895	28.7964	-0.964358	12.3413	-15.7043	-35.9009	-24.1455	-35.1135
8.84	5.49925	5.84413	-82.9102	-29.364	74.0936	-89.5386	-46.9025	-31.7505	-16.5375	-5.35278	-25.8942	-0.323487	10.8612	-3.80859	0.561523	9.92126	17.7002	-6.44531	7.71484	4.5105	0.677488	-41.3513	-26.9592	-76.1536	-7.88574	28.9185	-1.0437	11.9934	-16.2964	-36.853	-25.2258	-36.0352
8.96	5.71595	6.14318	-83.1146	-30.2216	73.3734	-90.8905	-48.5809	-33.4503	-16.4032	-5.35278	-25.8057	-0.259398	10.9161	-3.75671	0.61035	10.1227	17.627	-6.47583	7.41577	3.97949	-0.024413	-42.3706	-27.9358	-77.0569	-7.85523	28.9978	-1.18408	11.8042	-16.9495	-37.8906	-26.1963	-36.9934
9.08	5.84105	6.30494	-83.1299	-31.1096	72.6929	-92.2821	-50.2685	-35.0311	-16.3605	-5.33142	-25.8087	-0.0732436	10.968	-3.7384	0.701904	10.2661	17.5903	-6.50024	7.1228	3.49731	-0.561523	-43.2373	-28.9734	-77.7954	-7.8125	29.071	-1.22681	11.5784	-17.4561	-38.8428	-27.2034	-37.8906
9.2	5.86242	6.39954	-83.0902	-32.0953	71.8475	-93.7958	-52.0142	-36.5631	-16.4307	-5.41992	-25.9155	0.0518812	10.9955	-3.78113	0.799561	10.2875	17.6025	-6.61011	6.84204	3.10059	-1.17798	-44.2017	-29.8889	-78.5156	-7.78198	29.0894	-1.25122	11.3098	-17.8894	-39.7705	-28.1799	-38.8062
9.33	5.90515	6.84814	-83.3069	-33.2489	70.7581	-95.2911	-53.8025	-38.0005	-16.4978	-5.45654	-25.9399	0.0854506	10.9802	-3.79944	0.778199	10.2509	17.7185	-6.79321	6.44531	2.64893	-1.85547	-45.1599	-30.7739	-79.2847	-7.74536	29.0344	-1.31226	11.0901	-18.4998	-40.6982	-29.0894	-39.7339
9.45	5.96924	7.46155	-83.8898	-34.2407	69.6564	-96.6004	-55.5328	-39.2517	-16.5741	-5.52978	-25.8698	0.094606	11.0352	-3.72009	0.769045	10.2875	17.7979	-7.10449	6.06079	2.19116	-2.49024	-46.0754	-31.604	-79.9561	-7.76367	28.9856	-1.45874	10.8643	-19.1406	-41.5894	-29.9316	-40.6067
9.57	6.1554	7.68736	-84.5276	-34.967	68.7195	-97.7142	-57.0648	-40.2588	-16.7267	-5.77087	-25.885	0.137328	11.1664	-3.63769	0.897216	10.3241	17.8223	-7.33032	5.7251	1.76392	-3.28979	-46.8811	-32.4219	-80.6946	-7.72095	28.8879	-1.75171	10.7666	-19.873	-42.4438	-30.9021	-41.3879
9.69	6.48803	7.41272	-84.8968	-35.7788	67.8314	-98.8159	-58.5022	-41.1591	-16.8976	-5.96924	-25.7599	0.234984	11.2488	-3.61328	1.08643	10.3607	17.749	-7.42188	5.52368	1.31836	-4.07105	-47.6135	-33.075	-81.3416	-7.67212	28.6682	-2.05078	10.614	-20.5017	-43.2129	-31.8237	-42.1082
9.81	6.70472	7.08617	-84.8755	-36.7584	66.8762	-99.9542	-59.8724	-41.9647	-16.9647	-6.02112	-25.6287	0.292967	11.3068	-3.69873	1.32751	10.3882	17.7551	-7.36694	5.17578	0.787353	-4.83398	-48.3582	-33.6121	-81.8176	-7.69653	28.4302	-2.17895	10.4492	-21.1853	-43.988	-32.7087	-42.7063
9.94	6.7749	7.11059	-84.6283	-37.7502	65.8295	-101.12	-61.2305	-42.7887	-17.0502	-6.09741	-25.5432	0.357056	11.3342	-3.55835	1.44043	10.5072	17.8345	-7.22656	4.76685	0.286866	-5.57861	-49.1638	-34.1309	-82.251	-7.62939	28.2104	-2.2522	10.321	-21.8201	-44.7754	-33.5266	-43.3411
10.06	6.74134	7.20215	-84.4421	-38.4155	64.6362	-102.197	-62.4939	-43.6737	-17.16	-6.11572	-25.5219	0.570681	11.4044	-3.29284	1.48926	10.6445	17.8528	-7.1106	4.46167	-0.15869	-6.34155	-49.8352	-34.7534	-82.666	-7.56225	27.9785	-2.38037	10.1562	-22.3633	-45.6543	-34.2896	-43.9941
10.18	6.73217	6.86339	-84.3719	-38.8763	63.4796	-103.125	-63.7451	-44.5068	-17.2119	-6.08826	-25.412	0.787352	11.3892	-3.14331	1.62048	10.6751	17.8528	-6.99463	4.28467	-0.45166	-7.17773	-50.5249	-35.3821	-83.0505	-7.52563	27.8625	-2.54517	9.91822	-22.8394	-46.4355	-35.1196	-44.6777
10.3	6.78405	6.35986	-84.2926	-39.3433	62.5824	-104.001	-64.8529	-45.2087	-17.1417	-6.06079	-25.2899	1.01623	11.4594	-3.18604	1.69372	10.6903	17.7246	-6.96411	4.20532	-0.720215	-7.93457	-51.2085	-35.9924	-83.5083	-7.55005	27.8015	-2.56958	9.71069	-23.3337	-47.1558	-35.9924	-45.3613
10.42	6.96411	5.92345	-84.2224	-39.9963	61.8896	-104.84	-65.8081	-45.8527	-17.1356	-6.02722	-25.1312	1.08643	11.6333	-3.25928	1.74255	10.6934	17.5964	-7.00684	4.13208	-1.16577	-8.6853	-51.8677	-36.5295	-84.0332	-7.57446	27.8442	-2.55127	9.42993	-23.8281	-47.8699	-36.8042	-46.051
10.55	6.95799	5.59691	-84.2621	-40.625	61.0779	-105.591	-66.4734	-46.2982	-17.1112	-6.06384	-25.0275	1.1261	11.731	-3.21045	1.77917	10.6903	17.4927	-7.00684	4.11377	-1.66626	-9.34448	-52.3865	-36.9324	-84.3811	-7.58057	27.9175	-2.66724	9.12476	-24.3164	-48.5413	-37.561	-46.6003
10.67	6.82679	5.26427	-84.2804	-40.9637	60.1624	-106.256	-67.0136	-46.6278	-17.0715	-6.02112	-25.1007	1.22986	11.7096	-3.09448	1.80969	10.6476	17.5903	-7.06177	4.07715	-2.11792	-10.0037	-52.8503	-37.384	-84.7961	-7.58667	28.0029	-2.81982	8.78906	-24.8657	-49.1333	-38.2935	-47.1375
10.79	6.65589	4.86449	-84.3506	-41.0309	59.2102	-107.001	-67.6941	-47.0001	-17.1326	-5.99671	-25.1739	1.28479	11.4746	-2.97241	1.71204	10.6445	17.7368	-7.08008	3.86963	-2.59399	-10.4187	-53.3813	-37.854	-85.1929	-7.62939	28.0212	-2.99683	8.66089	-25.415	-49.7559	-39.0076	-47.5464
10.91	6.52772	4.22059	-84.6588	-41.2445	58.3679	-107.73	-68.4326	-47.3663	-17.2577	-6.01197	-25.2716	1.36109	11.2793	-2.88696	1.69983	10.6293	17.8162	-7.20825	3.59497	-3.07007	-10.8826	-53.9429	-38.3423	-85.5896	-7.68433	28.0212	-3.22876	8.48389	-26.0132	-50.2747	-39.6912	-47.9858
11.04	6.5857	3.537	-85.022	-41.6657	57.4005	-108.511	-69.0948	-47.7051	-17.3401	-6.02722	-25.4211	1.41602	11.1755	-2.75574	1.47705	10.6567	17.9321	-7.34863	3.45459	-3.55835	-11.4685	-54.4617	-38.7573	-85.907	-7.67822	28.1189	-3.45459	8.28857	-26.5991	-50.9277	-40.3687	-48.4741
11.16	6.83288	2.97851	-85.2661	-41.9525	56.4056	-109.372	-69.6167	-47.8973	-17.3584	-6.01196	-25.5615	1.33057	11.1511	-2.63366	1.36108	10.6049	18.0664	-7.62329	3.25928	-4.08325	-12.1277	-54.9133	-39.1785	-86.145	-7.68432	28.3142	-3.71704	8.12378	-27.1118	-51.5198	-40.9851	-48.9075
11.28	6.98852	2.54211	-85.5774	-42.1448	55.4962	-110.175	-70.0195	-48.0225	-17.4042	-5.90515	-25.5798	1.27869	11.0474	-2.59704	1.26648	10.6201	18.2312	-7.65381	2.98462	-4.45557	-12.7197	-55.2429	-39.5264	-86.2366	-7.6416	28.3875	-4.04053	7.79419	-27.5757	-52.0447	-41.626	-49.2798
11.4	7.00073	2.22474	-85.9589	-42.3157	54.773	-110.999	-70.2576	-48.2025	-17.5293	-5.81054	-25.6592	1.23596	11.0291	-2.62756	1.19934	10.6964	18.219	-7.56836	2.66113	-4.80347	-13.2507	-55.603	-39.9841	-86.3831	-7.65991	28.4607	-4.3335	7.50733	-28.0151	-52.5574	-42.157	-49.5361
11.52	7.01599	1.94092	-86.4929	-42.6025	54.0924	-111.984	-70.6604	-48.526	-17.6025	-5.70679	-25.7233	1.12915	11.084	-2.76794	1.07727	10.7208	18.2068	-7.50122	2.49023	-5.0354	-13.9221	-56.0425	-40.4419	-86.5479	-7.77588	28.4912	-4.5166	7.08008	-28.5217	-53.1128	-42.6697	-49.8962
11.65	7.18079	1.60827	-86.9629	-42.9596	53.2898	-113.049	-71.4386	-49.0143	-17.6331	-5.59997	-25.7263	1.0376	11.1816	-2.82898	0.98877	10.6689	18.2068	-7.59888	2.39258	-5.35889	-14.7095	-56.6162	-40.7227	-86.7065	-7.89795	28.4729	-4.67529	6.5979	-29.0833	-53.7537	-43.28	-50.2747
11.77	7.51649	1.41906	-87.6129	-43.3807	52.5451	-114.114	-72.3328	-49.3561	-17.6453	-5.55725	-25.6958	1.01929	11.2793	-2.92969	1.02539	10.6262	18.2739	-7.69653	2.28882	-5.82886	-15.4236	-56.9824	-41.0583	-86.9324	-7.91016	28.4363	-4.84009	6.19507	-29.5959	-54.5044	-43.8171	-50.5676
11.89	7.78809	1.36108	-88.5101	-43.7317	51.767	-115.018	-73.0682	-49.4507	-17.6147	-5.49316	-25.6836	1.04065	11.3647	-3.00293	1.19934	10.6995	18.1946	-7.74536	2.13623	-6.21948	-15.9302	-57.2449	-41.3574	-87.1338	-7.91016	28.4851	-5.09033	5.71899	-30.1392	-55.1331	-44.3542	-50.8545
12.01	7.80641	1.40076	-89.386	-44.1528	50.8697	-115.881	-73.4802	-49.472	-17.5751	-5.51148	-25.5951	1.09253	11.4166	-3.07922	1.31225	10.7666	18.0481	-7.75147	1.81275	-6.73218	-16.4917	-57.6782	-41.6138	-87.3413	-7.89795	28.5584	-5.3894	5.31006	-30.6335	-55.6763	-44.696	-51.1353
12.13	7.91931	1.32752	-90.0757	-44.8547	50.0946	-116.882	-73.7824	-49.6948	-17.5476	-5.54199	-25.5493	1.12	11.3708	-3.18909	1.38245	10.8337	17.9077	-7.77588	1.41602	-7.15332	-17.1631	-58.1055	-41.9983	-87.5671	-7.92847	28.5461	-5.67627	5.0354	-31.1584	-56.2134	-45.0195	-51.4587
12.26	8.07799	1.18408	-90.5518	-45.752	49.469	-117.868	-74.1974	-50.2258	-17.4316	-5.49316	-25.4822	1.11084	11.2091	-3.26538	1.33057	10.8643	17.8223	-7.84912	1.08032	-7.57446	-17.7185	-58.4656	-42.3584	-87.8845	-7.91016	28.5156	-5.87769	4.84009	-31.604	-56.8176	-45.3857	-51.7273
12.38	8.23671	1.15051	-90.863	-46.6248	48.9563	-118.826	-74.7467	-51.0132	-17.3676	-5.45654	-25.3784	1.13831	11.026	-3.31421	1.297	10.8276	17.6941	-7.8186	0.866698	-7.95288	-18.1458	-58.7952	-42.6025	-88.1836	-7.82471	28.3813	-6.03638	4.69971	-31.9702	-57.3853	-45.7703	-51.9836
12.5	8.37097	1.11083	-91.0156	-47.287	48.4558	-119.849	-75.3906	-51.7029	-17.2882	-5.41992	-25.3296	1.09253	10.791	-3.50647	1.18103	10.7086	17.4438	-7.77588	0.561524	-8.24585	-18.5852	-59.1614	-42.8589	-88.4582	-7.77588	28.3264	-6.18897	4.47998	-32.3364	-57.8796	-46.1731	-52.1606
12.62	8.5785	1.1078	-91.1102	-47.876	48.0164	-120.877	-76.2237	-52.1393	-17.3096	-5.33142	-25.3601	1.0315	10.5835	-3.76282	0.985718	10.553	17.2668	-7.78198	0.244142	-8.48389	-18.988	-59.5215	-43.0359	-88.6231	-7.72095	28.2471	-6.32934	4.35791	-32.7087	-58.2764	-46.4844	-52.2705
12.74	8.786	1.31224	-91.3147	-48.5046	47.5739	-122.021	-77.2034	-52.478	-17.337	-5.29175	-25.412	1.05285	10.4858	-3.98865	0.781249	10.2509	17.2424	-7.83081	-0.0793464	-8.77685	-19.3848	-59.7351	-43.1824	-88.7695	-7.57446	28.186	-6.4209	4.18091	-33.197	-58.6731	-46.8018	-52.3804
12.87	8.6914	1.48926	-91.7175	-49.2096	47.1954	-122.913	-78.2196	-52.9053	-17.3645	-5.33447	-25.4608	1.09253	10.5499	-4.15649	0.622557	9.94263	17.0959	-7.95898	-0.286865	-9.14307	-19.7998	-59.8633	-43.2861	-88.8611	-7.50732	28.2288	-6.40869	3.96728	-33.6548	-59.0881	-47.0886	-52.5513
12.99	8.39844	1.54114	-92.1753	-49.9573	46.7438	-123.453	-79.2023	-53.4454	-17.3676	-5.33142	-25.5402	1.05591	10.6476	-4.26636	0.555419	9.75647	16.9617	-8.00781	-0.46997	-9.41162	-20.0317	-60.2478	-43.4082	-88.7939	-7.4707	28.2959	-6.35986	3.63159	-34.0332	-59.613	-47.5708	-52.6855
13.11	7.9773	1.46484	-92.7307	-50.8972	46.2769	-123.911	-80.1453	-54.0192	-17.3431	-5.29785	-25.647	0.991822	10.6903	-4.37012	0.497436	9.72901	16.8457	-8.06885	-0.708009	-9.52148	-20.3247	-60.6323	-43.4387	-88.5864	-7.42188	28.2776	-6.36597	3.27149	-34.4482	-60.1807	-47.8333	-52.8625
13.23	7.66298	1.51671	-93.1885	-52.0294	45.7825	-124.57	-80.9875	-54.5868	-17.3431	-5.24597	-25.589	0.970459	10.6659	-4.39453	0.418092	9.73511	16.8152	-8.14819	-1.01319	-9.7229	-20.5811	-60.9192	-43.4692	-88.3118	-7.34863	28.2715	-6.41479	3.02124	-34.8999	-60.6567	-48.0774	-53.0823
13.35	7.35474	1.69678	-93.5059	-52.9785	45.2911	-125.543	-81.7444	-55.0476	-17.2943	-5.18799	-25.4364	0.976563	10.7391	-4.45862	0.326538	9.71375	16.8152	-8.22754	-1.31225	-9.92432	-21.051	-61.1633	-43.3044	-87.8967	-7.34253	28.1982	-6.50024	2.81372	-35.3699	-61.0413	-48.4009	-53.302
13.48	7.10145	1.71205	-93.7927	-53.5187	44.7601	-126.52	-82.5226	-55.4626	-17.1295	-5.10864	-25.3754	0.875856	10.91	-4.56543	0.228882	9.6405	16.7847	-8.19702	-1.47095	-9.98535	-21.5332	-61.3647	-43.1763	-87.3169	-7.34863	28.2349	-6.62842	2.52075	-35.7788	-61.3953	-48.7549	-53.4546
13.6	6.71082	1.48622	-94.1071	-53.7933	44.281	-127.225	-83.3496	-55.7465	-16.9525	-5.08423	-25.3662	0.765992	11.1084	-4.72107	0.207521	9.65271	16.6443	-8.06885	-1.65405	-10.0525	-21.9727	-61.5601	-43.0847	-86.6028	-7.35474	28.1677	-6.64063	2.19726	-36.2061	-61.7737	-49.0601	-53.5278
13.72	6.1859	1.27258	-94.4458	-54.2572	43.8843	-127.683	-84.0881	-55.8655	-16.8732	-4.95911	-25.3296	0.704957	11.2732	-4.88892	0.140381	9.61609	16.6565	-7.94678	-1.80664	-10.1379	-22.3389	-61.7004	-42.8772	-85.73	-7.34863	28.0579	-6.62842	1.9165	-36.6333	-62.146	-49.3164	-53.4302
13.84	5.80443	1.3336	-94.7418	-55.0873	43.3105	-128.168	-84.6436	-56.189	-16.8335	-4.93469	-25.2167	0.668335	11.3708	-4.97742	0.109863	9.48791	16.7786	-7.80029	-2.00195	-10.1501	-22.7661	-61.5784	-42.395	-84.5581	-7.40967	27.9175	-6.62231	1.72119	-36.969	-62.3535	-49.4934	-53.3264
13.96	5.60303	1.61745	-94.9463	-55.9357	42.7094	-128.708	-84.9152	-56.427	-16.922	-4.99268	-25.0153	0.595092	11.3007	-4.98962	0.0183108	9.43604	16.7297	-7.79419	-2.17896	-10.3088	-23.0286	-61.3525	-41.8091	-83.2031	-7.45239	27.8015	-6.68945	1.54419	-37.1033	-62.5	-49.7192	-53.1555
14.09	5.49315	1.8097	-95.1691	-56.4758	42.2577	-129.147	-85.1776	-56.427	-16.9464	-5.06897	-24.8901	0.546264	11.0352	-5.06287	-0.109864	9.39941	16.7358	-7.90405	-2.32544	-10.4919	-23.1873	-61.1145	-41.1804	-81.5186	-7.4646	27.7893	-6.71997	1.33667	-37.2437	-62.5488	-49.8901	-52.8503
14.21	5.27344	1.82494	-95.4498	-56.6895	41.8762	-129.517	-85.4584	-56.131	-16.9067	-5.15442	-24.9298	0.509644	10.7788	-5.14221	-0.250245	9.27124	16.7419	-7.97119	-2.34985	-10.7239	-23.23	-60.6873	-40.4724	-79.9744	-7.39136	27.6978	-6.86645	1.11694	-37.5244	-62.7197	-50.0183	-52.3743
14.33	4.9225	1.5625	-95.7123	-56.8085	41.4764	-129.843	-85.6659	-55.5664	-16.8854	-5.14832	-25.0122	0.6073	10.6354	-5.24292	-0.302124	9.06372	16.6992	-8.06274	-2.34985	-10.9375	-23.352	-60.1074	-39.5081	-78.5522	-7.29981	27.7649	-6.92749	0.946046	-37.8052	-62.8479	-50.0427	-51.6907
14.45	4.65087	1.24816	-95.7886	-56.9183	40.9699	-129.999	-85.6873	-54.8706	-16.9556	-5.02014	-25.0702	0.71411	10.5682	-5.28564	-0.27771	8.77991	16.5894	-8.1604	-2.44141	-11.1572	-23.6572	-59.3933	-38.2874	-77.2461	-7.2876	27.7283	-7.05566	0.756835	-38.0127	-63.0249	-50.0183	-50.8423
14.58	4.50745	0.930802	-95.7611	-56.9061	40.3259	-130.084	-85.4614	-53.9703	-17.0166	-4.93164	-25.1648	0.762939	10.4126	-5.46875	-0.32654	8.63342	16.4612	-8.29468	-2.53296	-11.3953	-23.9563	-58.4656	-37.0605	-76.0681	-7.34253	27.6733	-7.14111	0.622558	-38.092	-63.147	-49.8596	-49.8901
14.7	4.44641	0.628676	-95.7642	-56.7413	39.6607	-130.154	-84.9945	-53.125	-16.9952	-4.91333	-25.2686	0.866698	10.3333	-5.67627	-0.424194	8.49304	16.4307	-8.37402	-2.70386	-11.6028	-24.1211	-57.489	-35.7544	-74.939	-7.2937	27.655	-7.34253	0.476073	-38.1714	-63.3667	-49.6338	-48.877
14.82	4.48608	0.173942	-95.8557	-56.485	39.0015	-130.377	-84.4849	-52.6581	-16.9067	-4.95911	-25.3143	0.98877	10.3241	-5.71289	-0.488282	8.29773	16.4673	-8.28857	-2.89307	-11.7798	-24.292	-56.3355	-34.3994	-73.8831	-7.32422	27.5207	-7.47681	0.396729	-38.3423	-63.6414	-49.2981	-47.8333
14.94	4.59899	-0.491332	-95.8832	-56.2958	38.3423	-130.71	-84.0759	-52.2888	-16.7542	-4.92859	-25.238	1.18103	10.2692	-5.65796	-0.509644	7.99866	16.51	-8.25195	-3.13721	-11.9446	-24.4385	-55.127	-33.252	-73.0347	-7.2876	27.3865	-7.61719	0.250244	-38.5376	-63.8061	-48.9807	-46.8323
15.06	4.83703	-0.982672	-95.7855	-56.2592	37.9608	-130.746	-83.8592	-51.7822	-16.6504	-4.78211	-25.1434	1.34888	10.3058	-5.64575	-0.616455	7.74536	16.5222	-8.52661	-3.24097	-12.0056	-24.5178	-53.9795	-32.1228	-72.2534	-7.23877	27.2644	-7.67212	0.0671382	-38.6108	-63.7878	-48.5474	-45.8801
15.19	5.09948	-1.11694	-95.8099	-56.1706	38.031	-130.508	-83.5754	-50.9674	-16.6382	-4.69055	-25.0641	1.51977	10.3638	-5.63354	-0.714111	7.55921	16.4673	-8.71582	-3.22876	-12.2131	-24.4019	-52.9053	-31.0608	-71.6431	-7.05566	27.1484	-7.75757	-0.0793465	-38.7634	-63.8123	-48.0225	-44.8853
15.31	5.20629	-1.12304	-95.99	-55.9052	38.1073	-130.164	-83.0689	-49.9451	-16.6718	-4.776	-24.9512	1.66321	10.4279	-5.62744	-0.784302	7.41577	16.3513	-8.80127	-3.37524	-12.4756	-24.3103	-51.9104	-30.1331	-71.1243	-6.90308	27.0569	-7.85522	-0.219726	-38.9465	-63.7939	-47.467	-44.0491
15.43	5.27343	-1.25427	-96.347	-55.7495	38.092	-129.922	-82.3669	-48.9624	-16.7206	-4.88281	-24.7925	1.78833	10.5042	-5.56641	-0.811767	7.44934	16.3269	-8.74634	-3.72314	-12.5854	-24.1638	-51.0437	-29.4922	-70.4651	-6.74438	27.0203	-7.88574	-0.469973	-39.0564	-63.8306	-46.8323	-43.4082
15.55	5.32226	-1.5442	-96.7896	-55.9723	38.028	-129.904	-81.7871	-48.2391	-16.7572	-4.96216	-24.6887	1.89209	10.5835	-5.47485	-0.799561	7.57751	16.3391	-8.80127	-3.91846	-12.5732	-23.877	-50.3174	-28.894	-69.8914	-6.71997	27.0081	-7.94068	-0.573731	-39.1724	-63.8123	-46.3318	-42.7551
15.67	5.40162	-1.74866	-97.2015	-56.4117	37.8571	-129.953	-81.3843	-47.7264	-16.861	-4.99573	-24.7711	1.93787	10.5408	-5.54504	-0.817872	7.67822	16.3391	-8.95996	-3.91846	-12.6709	-23.4497	-49.6033	-28.2959	-69.5068	-6.70166	26.947	-7.9895	-0.567628	-39.3555	-63.7573	-45.9717	-42.1875
15.8	5.61523	-1.80969	-97.4884	-56.8115	37.5641	-129.782	-81.0333	-47.4182	-17.0807	-5.00488	-24.8871	1.81579	10.4828	-5.61218	-0.863646	7.66907	16.3147	-8.95386	-3.8208	-12.6343	-22.8149	-48.9929	-27.7344	-69.165	-6.78101	26.8066	-8.12378	-0.567628	-39.447	-63.623	-45.697	-41.6199
15.92	5.93872	-1.73949	-97.4976	-57.0343	37.2375	-129.559	-80.5786	-47.1222	-17.2852	-5.0354	-24.9054	1.75171	10.4187	-5.62439	-0.985719	7.65076	16.3086	-8.91113	-3.8147	-12.2986	-22.0703	-48.3032	-27.24	-68.8599	-6.86035	26.7944	-8.38013	-0.59204	-39.5569	-63.385	-45.4224	-41.0156
16.04	6.32019	-1.83716	-97.2595	-57.3456	37.0361	-129.269	-80.2429	-46.9513	-17.4194	-5.00183	-24.884	1.77612	10.3027	-5.68848	-1.04065	7.62024	16.3635	-8.8501	-3.93066	-11.8103	-21.2402	-47.5464	-26.77	-68.5608	-6.9458	26.9165	-8.53882	-0.598145	-39.6851	-63.1592	-45.0928	-40.3564
16.16	6.4911	-1.85243	-97.0215	-57.9773	37.0819	-128.909	-80.011	-46.8994	-17.5934	-5.06287	-24.8138	1.87073	10.1135	-5.84717	-1.14136	7.56531	16.4246	-8.70361	-3.86963	-11.2793	-20.2759	-46.9788	-26.2939	-68.0969	-7.00683	27.0569	-8.52661	-0.610351	-39.6729	-62.8235	-44.8364	-39.7156
16.28	6.42699	-1.40382	-96.9665	-58.6884	37.2375	-128.424	-79.9255	-46.9299	-17.7582	-5.15747	-24.7772	1.9104	9.96704	-6.01501	-1.40686	7.43103	16.4673	-8.58765	-3.80859	-10.7361	-19.342	-46.4233	-25.8301	-67.7124	-7.06177	27.1484	-8.44116	-0.720215	-39.563	-62.4573	-44.5618	-39.0686
16.41	6.39953	-0.744628	-96.9726	-59.1919	37.3474	-127.826	-79.8615	-47.0245	-17.7704	-5.29175	-24.8688	1.95618	9.87244	-6.10046	-1.59302	7.24487	16.449	-8.53271	-3.83301	-10.0647	-18.3228	-45.8374	-25.5798	-67.6453	-7.05566	27.0874	-8.48999	-0.830077	-39.4104	-61.9446	-44.1956	-38.3789
16.53	6.58874	-0.317404	-96.8475	-59.5978	37.3871	-127.264	-79.773	-47.0062	-17.7185	-5.33142	-24.9054	2.03247	9.83887	-6.14319	-1.76392	7.07703	16.4185	-8.63037	-3.88794	-9.27124	-17.2668	-45.3247	-25.4089	-67.7246	-6.9397	27.0325	-8.6731	-0.921632	-39.2456	-61.2854	-43.8843	-37.6038
16.65	6.86036	-0.192258	-96.7194	-60.1288	37.5549	-126.904	-79.6265	-47.0612	-17.6727	-5.27039	-24.8505	1.98059	9.8114	-6.22254	-1.87378	7.04956	16.3879	-8.72803	-3.9856	-8.34961	-16.4063	-44.812	-24.9146	-67.9443	-6.88476	26.9775	-8.75244	-1.03149	-39.0564	-60.6323	-43.6035	-36.9019
16.77	7.13196	-0.296022	-96.6522	-60.5988	37.9211	-126.7	-79.5258	-47.1283	-17.6331	-5.18799	-24.7864	1.9104	9.86939	-6.30188	-1.88599	7.08313	16.4368	-8.6731	-4.26636	-7.45239	-15.686	-44.3237	-24.3958	-68.0725	-6.91528	26.947	-8.79517	-1.14136	-38.8428	-60.0647	-43.3411	-36.2122
16.89	7.24489	-0.473036	-96.6187	-60.8368	38.2812	-126.443	-79.5471	-47.2168	-17.5568	-5.10864	-24.7559	1.78223	10.0037	-6.34766	-1.91345	7.0404	16.394	-8.61206	-4.54712	-6.56128	-14.9963	-43.988	-24.0173	-68.1152	-6.79932	26.8127	-8.81958	-1.31225	-38.4644	-59.5642	-42.9749	-35.5652
17.02	7.19909	-0.604248	-96.5149	-60.9406	38.5284	-126.196	-79.6356	-47.2961	-17.4927	-5.08118	-24.7894	1.79138	10.1715	-6.30493	-1.92566	6.88476	16.3452	-8.55713	-4.66309	-5.66406	-14.3616	-43.689	-23.7244	-68.2434	-6.70776	26.648	-8.89893	-1.36108	-37.9944	-59.0759	-42.6025	-34.9792
17.14	7.28148	-0.659176	-96.283	-61.0779	38.6505	-126.007	-79.7791	-47.5067	-17.4652	-5.03235	-24.7711	1.84021	10.1837	-6.35681	-1.92261	6.75049	16.2415	-8.5144	-4.66919	-4.76074	-13.8367	-43.3533	-23.4375	-68.3105	-6.55518	26.5564	-9.05762	-1.36719	-37.4451	-58.5205	-42.2241	-34.3811
17.26	7.48901	-0.598154	-95.9869	-61.2335	38.9282	-125.958	-79.8462	-47.8821	-17.4164	-5.02014	-24.646	1.97144	10.1715	-6.48804	-1.89514	6.69861	16.1743	-8.52661	-4.66919	-4.03442	-13.4705	-43.0542	-23.1628	-68.28	-6.33545	26.4404	-9.198	-1.36719	-36.7371	-57.9041	-41.925	-33.96
17.38	7.72399	-0.448586	-95.7367	-61.2305	39.447	-126.068	-79.8889	-48.2971	-17.3187	-5.1178	-24.6124	1.89209	10.202	-6.7627	-1.89514	6.69861	16.1743	-8.62427	-4.56543	-3.48511	-13.2263	-42.7124	-23.1934	-68.1946	-6.18286	26.4404	-9.32007	-1.45264	-36.0657	-57.373	-41.6931	-33.6365
17.5	7.7881	-0.375358	-95.6299	-60.9467	39.9689	-126.233	-79.9713	-48.5107	-17.1906	-5.20325	-24.6857	1.74255	10.2173	-6.99768	-2.03247	6.63147	16.1804	-8.71582	-4.50439	-3.02734	-12.9517	-42.3767	-23.2239	-68.1213	-6.01807	26.4465	-9.50317	-1.58081	-35.4797	-56.8603	-41.4185	-33.3801
17.63	7.72705	-0.329592	-95.3766	-60.434	40.4358	-126.358	-80.1544	-48.587	-17.0593	-5.25513	-24.6887	1.65405	10.1776	-7.18384	-2.13928	6.54297	16.1621	-8.75854	-4.36401	-2.52686	-12.7319	-42.0593	-23.1018	-68.0542	-5.81054	26.4832	-9.74732	-1.66626	-34.9121	-56.366	-41.1255	-33.0872
17.75	7.51953	-0.283812	-95.1965	-59.7321	40.8173	-126.48	-80.3253	-48.6755	-17.0166	-5.2887	-24.5941	1.71204	10.1227	-7.22046	-2.15759	6.47278	16.095	-8.74634	-4.35791	-2.12402	-12.7991	-41.7664	-23.1689	-68.0481	-5.71899	26.5259	-9.88159	-1.70899	-34.314	-55.7007	-40.7532	-32.7026
17.87	7.35778	-0.192244	-95.2301	-59.0271	41.0339	-126.596	-80.4108	-48.6389	-17.0013	-5.31921	-24.5667	1.78528	9.99146	-7.15942	-2.20032	6.43616	16.0584	-8.91724	-4.40063	-1.66015	-12.8052	-41.626	-23.2544	-68.0603	-5.68237	26.477	-9.96704	-1.84936	-33.6243	-55.011	-40.4297	-32.3853
17.99	7.26928	-0.07018	-95.3369	-58.3496	41.2933	-126.587	-80.6061	-48.584	-16.9708	-5.41992	-24.5697	1.74255	9.73206	-7.13196	-2.32239	6.37207	16.1255	-8.99658	-4.23584	-1.17798	-12.6648	-41.5222	-23.0164	-68.0786	-5.69458	26.3977	-9.99756	-1.92871	-32.9651	-54.5593	-40.1978	-32.0984
18.12	7.20824	0.06104	-95.4926	-57.5226	41.626	-126.66	-80.8167	-48.7061	-17.0685	-5.56946	-24.5911	1.60522	9.52148	-7.13806	-2.45056	6.32629	16.2109	-8.88061	-4.08325	-0.836181	-12.4695	-41.4062	-22.6379	-68.219	-5.75561	26.4282	-10.1135	-2.01416	-32.4158	-54.1077	-40.0513	-31.7688
18.24	7.26013	0.137326	-95.6116	-56.5735	41.8213	-126.837	-80.9204	-48.8556	-17.1356	-5.62134	-24.53	1.53198	9.39331	-7.06177	-2.5116	6.3385	16.3269	-8.65479	-4.10767	-0.561524	-12.2192	-41.2537	-22.2412	-68.3411	-5.81055	26.4709	-10.199	-2.06299	-31.9397	-53.5706	-39.8804	-31.4392
18.36	7.24487	0.085452	-95.4956	-55.7251	41.9647	-126.868	-80.9204	-49.0356	-17.1265	-5.59692	-24.4659	1.45569	9.34448	-6.92444	-2.56653	6.44531	16.4062	-8.52661	-4.11987	-0.427246	-12.0117	-41.156	-22.0093	-68.4814	-5.89599	26.4587	-10.3271	-2.09961	-31.366	-52.9724	-39.6301	-31.0059
18.48	7.18383	0.057976	-95.3461	-54.9408	42.0959	-126.495	-80.7648	-49.3255	-17.099	-5.53894	-24.4263	1.30615	9.30786	-6.7749	-2.69165	6.46667	16.2903	-8.3313	-3.83911	-0.207521	-11.7126	-41.2415	-21.875	-68.4753	-5.94483	26.4709	-10.5164	-2.02637	-30.8228	-52.4109	-39.4104	-30.6641
18.6	7.09534	0.112914	-95.4041	-54.1901	42.337	-125.818	-80.6824	-49.6735	-17.0502	-5.51452	-24.295	1.07117	9.22852	-6.72607	-2.78015	6.46667	16.1621	-8.17871	-3.41797	-0.170899	-11.322	-41.2903	-21.6614	-68.4631	-5.95703	26.3794	-10.6934	-1.89819	-30.3406	-51.9226	-39.1846	-30.2673
18.73	7.00682	0.128164	-95.6909	-53.3539	42.691	-125.009	-80.4901	-49.8352	-17.102	-5.50537	-24.1943	0.863645	9.17053	-6.69251	-2.80151	6.5033	16.04	-7.97729	-3.03345	-0.189209	-10.9436	-41.1499	-21.4966	-68.4998	-5.98755	26.3184	-10.8093	-1.77612	-29.7852	-51.4648	-38.9587	-29.7974
18.85	6.91224	0.012194	-95.932	-52.5604	43.0054	-124.496	-80.3223	-49.8749	-17.1021	-5.41992	-24.1394	0.765992	9.14001	-6.73523	-2.86255	6.53076	15.9485	-7.89795	-2.70996	-0.183106	-10.5835	-41.0095	-21.3135	-68.6523	-5.93872	26.239	-10.8765	-1.65405	-29.1748	-50.9705	-38.739	-29.3274
18.97	6.78406	-0.271596	-96.0815	-51.8158	43.0878	-124.335	-80.1605	-49.9145	-17.1295	-5.31616	-24.1272	0.741575	9.11865	-6.9397	-2.99988	6.51245	15.7898	-7.88574	-2.2583	-0.0610354	-10.2661	-41.0461	-21.1243	-68.7683	-5.94482	26.1169	-10.9924	-1.58081	-28.6133	-50.3967	-38.4216	-28.8879
19.09	6.69555	-0.424192	-96.2799	-51.2543	43.0908	-124.2	-79.9957	-50	-17.1692	-5.37415	-24.118	0.68054	9.04236	-7.2052	-3.24097	6.48193	15.8081	-7.92847	-1.70898	0.073243	-10.083	-41.1865	-20.9717	-68.8782	-5.96313	26.0742	-11.1389	-1.26343	-28.1128	-49.8535	-38.1714	-28.4058
19.21	6.57655	-0.399794	-96.4935	-50.6775	43.2159	-123.889	-79.7485	-50.1038	-17.2394	-5.50842	-24.1577	0.717162	8.94165	-7.4707	-3.479	6.52771	15.8997	-7.96509	-1.19019	0.0976566	-9.85107	-41.1865	-20.752	-68.9148	-6.03638	26.1536	-11.377	-0.878907	-27.6672	-49.3652	-37.8784	-27.9663
19.34	6.47279	-0.909428	-96.4752	-50.0549	43.5303	-123.495	-79.419	-50.1068	-17.2791	-5.64575	-24.231	0.881957	8.83789	-7.69653	-3.59802	6.52161	16.0217	-7.91626	-0.769042	0.0549328	-9.55811	-41.156	-20.5933	-68.8293	-6.12793	26.2024	-11.5601	-0.439454	-27.1545	-48.8464	-37.4939	-27.5452
19.46	6.44837	-1.74257	-96.1151	-49.7467	43.8721	-123.132	-79.0344	-50.1221	-17.2424	-5.7373	-24.2065	0.936888	8.6731	-7.94983	-3.72314	6.49719	16.1133	-7.73315	-0.250244	0.177002	-9.16138	-41.1499	-20.3735	-68.6768	-6.23169	26.2939	-11.5662	0.0061024	-26.6541	-48.2239	-37.0544	-27.0386
19.58	6.34155	-2.10571	-95.6757	-49.7131	44.1162	-122.873	-78.7598	-50.18	-17.215	-5.6427	-24.1028	0.985718	8.56018	-8.01697	-3.75061	6.41785	16.1926	-7.50732	0.140382	0.262452	-8.64258	-41.1194	-20.1416	-68.4021	-6.30493	26.4404	-11.4685	0.457763	-26.2268	-47.7051	-36.554	-26.4282
19.7	6.08215	-1.88293	-95.4651	-49.6643	44.4977	-122.827	-78.5858	-50.3052	-17.1204	-5.45959	-23.9685	1.02844	8.50525	-8.10547	-3.72009	6.32935	16.2537	-7.2815	0.512695	0.45166	-8.12988	-41.0767	-19.9707	-68.2129	-6.28662	26.4893	-11.3281	0.903321	-25.7996	-47.1863	-35.9863	-25.8057
19.82	5.85327	-1.51674	-95.4224	-49.3866	44.9707	-122.733	-78.3722	-50.3418	-16.983	-5.30396	-23.8434	1.09558	8.57544	-8.15735	-3.63159	6.27441	16.2659	-7.1106	0.946045	0.677489	-7.75757	-40.9302	-19.8975	-68.1458	-6.37818	26.532	-11.3525	1.40381	-25.2014	-46.637	-35.3821	-25.1465
19.95	5.81359	-1.52892	-95.4834	-49.0357	45.4254	-122.678	-78.1769	-50.1526	-16.803	-5.09643	-23.6969	1.17798	8.68835	-8.21228	-3.46985	6.21643	16.2842	-6.97021	1.44043	1.0498	-7.37915	-40.7105	-19.9524	-68.0298	-6.46973	26.5869	-11.3709	1.9104	-24.5728	-46.0632	-34.7534	-24.4141
20.07	5.84716	-1.62658	-95.5688	-48.9136	46.0052	-122.696	-78.0426	-49.8352	-16.6473	-4.9469	-23.584	1.27869	8.82874	-8.30383	-3.2959	6.14624	16.1926	-6.92138	1.81885	1.3916	-6.9397	-40.5579	-19.9219	-67.6453	-6.604	26.6174	-11.2488	2.45972	-24.0295	-45.6665	-34.1187	-23.645
20.19	5.84718	-1.45265	-95.6207	-49.0723	46.6156	-122.656	-77.9175	-49.5209	-16.4825	-4.87671	-23.5565	1.37634	9.00879	-8.29773	-3.14941	6.1554	16.2109	-6.86646	2.13623	1.5625	-6.43311	-40.4541	-19.7998	-67.2424	-6.56738	26.5991	-10.9924	2.9602	-23.5168	-45.3064	-33.4595	-22.8027
20.31	5.86548	-1.05896	-95.5872	-49.2462	47.1069	-122.577	-77.7344	-49.1425	-16.2933	-4.86145	-23.587	1.53808	9.14612	-8.11768	-3.125	6.22559	16.2903	-6.75659	2.41089	1.70288	-5.79834	-40.2954	-19.635	-66.9067	-6.39038	26.5076	-10.8948	3.41797	-23.0469	-44.9707	-32.7576	-21.9482
20.43	5.92041	-0.772084	-95.462	-49.1913	47.4304	-122.507	-77.7161	-48.8342	-16.1163	-4.80652	-23.5626	1.68762	9.11255	-7.93152	-3.07617	6.22864	16.4856	-6.53687	2.75879	1.93481	-5.23682	-40.1855	-19.519	-66.6199	-6.11572	26.3855	-10.8337	3.88794	-22.5403	-44.5923	-31.9824	-21.0815
20.56	6.0974	-0.750722	-95.105	-49.0723	47.8668	-122.485	-77.8687	-48.523	-16.0095	-4.69971	-23.4314	1.68457	9.05151	-7.95899	-2.99988	6.19507	16.5894	-6.28662	3.00903	2.30713	-4.77905	-40.0879	-19.5068	-66.3696	-5.86548	26.2573	-10.7117	4.31518	-22.1375	-44.2627	-31.1584	-20.2759
20.68	6.45447	-0.686634	-94.7296	-49.1303	48.4039	-122.339	-77.9511	-48.2696	-15.9851	-4.64783	-23.291	1.59302	9.14307	-8.04443	-3.04565	6.17065	16.4856	-6.0791	3.10669	2.69165	-4.38233	-39.9658	-19.4885	-66.0217	-5.7312	26.178	-10.4553	4.73633	-21.7834	-43.9575	-30.2246	-19.397
20.8	6.72912	-0.460822	-94.4031	-49.2432	48.88	-122.015	-77.8259	-48.0804	-16.0645	-4.58069	-23.233	1.49841	9.25598	-8.12378	-3.19519	6.04248	16.3452	-5.88989	3.17383	3.01514	-4.10766	-39.7705	-19.3298	-65.4236	-5.61524	26.2146	-10.0281	5.2002	-21.283	-43.6768	-29.126	-18.4204
20.92	6.96715	-0.067144	-94.0521	-49.1699	49.3286	-121.634	-77.6154	-47.7356	-16.2048	-4.55628	-23.2971	1.40381	9.25598	-8.06274	-3.34778	6.01196	16.2903	-5.64575	3.17383	3.22876	-3.91236	-39.5752	-19.104	-64.6362	-5.52979	26.2695	-9.52759	5.69458	-20.5627	-43.3411	-27.9419	-17.1936
21.04	6.9702	0.335684	-93.8294	-48.9716	49.8963	-121.246	-77.3834	-47.3541	-16.3757	-4.59595	-23.3337	1.42212	9.1095	-8.1543	-3.37524	6.13098	16.2903	-5.28565	3.1311	3.48511	-3.49732	-39.3433	-18.9453	-63.6658	-5.58472	26.1658	-9.06372	6.17065	-19.8486	-42.926	-26.7029	-16.0583
21.17	6.75964	0.561516	-93.7958	-48.8098	50.5493	-120.819	-77.1606	-46.9666	-16.5009	-4.74243	-23.3826	1.52283	9.09424	-8.23669	-3.41492	6.18896	16.217	-4.93774	3.13721	3.93066	-3.04565	-39.1113	-18.634	-62.6404	-5.75562	25.9827	-8.63037	6.73218	-19.2383	-42.4316	-25.4517	-14.8499
21.29	6.62536	0.708018	-93.7744	-48.6938	51.1414	-120.432	-77.121	-46.7041	-16.5832	-4.80347	-23.4406	1.56555	9.17664	-8.19397	-3.57361	6.15539	16.1987	-4.72412	3.3081	4.26025	-2.68554	-38.9282	-18.1458	-61.5601	-5.88989	25.8301	-8.25195	7.20215	-18.7195	-41.925	-24.2676	-13.5986
21.41	6.50941	0.90637	-93.5699	-48.4253	51.6998	-119.916	-77.2888	-46.2769	-16.6046	-4.93774	-23.4253	1.5564	9.18579	-8.11157	-3.71704	6.03943	16.1865	-4.62036	3.4668	4.44946	-2.36816	-38.7207	-17.4988	-60.376	-5.94482	25.7568	-7.82471	7.65991	-18.3167	-41.4734	-23.1201	-12.3352
21.53	6.47277	1.27259	-93.3716	-47.9126	52.2339	-119.296	-77.359	-45.6055	-16.6931	-5.06287	-23.4344	1.55945	9.09119	-7.99255	-3.8269	6.05164	16.1438	-4.46777	3.70483	4.6814	-1.97754	-38.4827	-16.8274	-59.0759	-5.98755	25.7202	-7.36084	8.09326	-17.9504	-40.8752	-21.9116	-11.0413
21.66	6.29882	1.69984	-93.2282	-47.1985	52.7832	-118.655	-76.9104	-44.7937	-16.8365	-5.22461	-23.3307	1.60828	8.99658	-7.96814	-3.9093	6.17371	16.1072	-4.24805	3.85132	5.02319	-1.53198	-38.2263	-16.1255	-57.6599	-5.92651	25.5981	-7.08008	8.47778	-17.627	-40.1062	-20.6116	-9.68018
21.78	6.04248	1.98972	-92.9382	-46.46	53.1403	-117.95	-76.1322	-44.1498	-16.8884	-5.39551	-23.2086	1.81274	8.89282	-7.97424	-3.88794	6.21338	16.0461	-4.05884	3.94287	5.42603	-1.14746	-37.8845	-15.4541	-56.1279	-5.9082	25.4883	-6.74439	8.77075	-17.2729	-39.3066	-19.22	-8.41675
21.9	5.92955	2.11181	-92.453	-45.7092	53.5644	-117.245	-75.5035	-43.7012	-16.9281	-5.54199	-23.1323	2.01721	8.88062	-7.89185	-3.80249	6.07605	15.9607	-3.96118	4.04053	5.87158	-0.74463	-37.4756	-14.6851	-54.3884	-5.85327	25.3723	-6.29273	9.04541	-16.9983	-38.5803	-17.8284	-7.19605
22.02	5.97229	2.1515	-91.9525	-44.9158	54.1595	-116.473	-75.1038	-43.2709	-16.9556	-5.67627	-23.1049	2.20337	8.99048	-7.78198	-3.74145	6.02417	15.8569	-3.97339	4.28467	6.26831	-0.36621	-36.8652	-13.8062	-52.6306	-5.7251	25.2686	-5.82886	9.52759	-16.5588	-37.793	-16.3513	-5.95093
22.14	6.04247	2.24304	-91.568	-43.8599	54.8645	-115.573	-74.6948	-42.7673	-16.9952	-5.74036	-23.172	2.33154	9.09119	-7.69653	-3.7384	5.93872	15.6677	-3.91235	4.55322	6.56128	0.091552	-36.1328	-12.7991	-50.7446	-5.53589	25.1282	-5.26123	9.97315	-16.1194	-36.9568	-14.8804	-4.57153
22.27	5.9967	2.45971	-91.4307	-42.6666	55.6213	-114.767	-74.173	-41.8305	-17.0807	-5.71289	-23.2849	2.4231	9.17969	-7.65076	-3.67432	5.85938	15.5396	-3.71704	4.80957	6.9397	0.512696	-35.5286	-11.5723	-48.7732	-5.44433	24.9878	-4.63257	10.3516	-15.5701	-35.8948	-13.2751	-3.09448
22.39	5.94788	2.6001	-91.3818	-41.5039	56.3049	-113.971	-73.4741	-40.5487	-17.2058	-5.66406	-23.407	2.44751	9.29565	-7.60498	-3.6438	5.85632	15.5762	-3.57056	4.93164	7.37915	0.830078	-34.7839	-10.1746	-46.7957	-5.36499	24.8596	-4.08936	10.6812	-14.9719	-34.7717	-11.6882	-1.63574
22.51	5.91431	2.70995	-91.333	-40.567	56.8909	-113.052	-72.6624	-39.1907	-17.2455	-5.6305	-23.4009	2.57263	9.41772	-7.58057	-3.6377	5.85632	15.7532	-3.48511	5.0415	7.76978	1.23291	-33.9294	-8.62427	-44.812	-5.34668	24.762	-3.53394	11.0168	-14.2639	-33.5083	-10.0708	-0.048828
22.63	5.95702	2.76795	-91.4734	-39.8224	57.5287	-111.981	-71.7468	-38.1103	-17.3187	-5.64881	-23.3276	2.65198	9.42078	-7.53479	-3.72925	5.82276	15.8936	-3.36304	5.16357	8.38623	1.53808	-33.0688	-6.89087	-42.8833	-5.29785	24.8413	-2.9541	11.3525	-13.3789	-32.0984	-8.41064	1.67236
22.75	6.02723	2.60316	-91.6168	-39.1571	58.1879	-110.818	-70.7733	-37.1216	-17.3492	-5.67017	-23.23	2.65198	9.31702	-7.51343	-3.78723	5.71289	16.0339	-3.19824	5.24292	9.09424	1.78223	-32.0618	-5.07202	-40.8691	-5.18188	24.884	-2.49023	11.6943	-12.4268	-30.658	-6.64062	3.56445
22.88	6.21948	2.28272	-91.5619	-38.4155	58.9264	-109.796	-69.7205	-36.1115	-17.3401	-5.66406	-23.1934	2.55737	9.21631	-7.41882	-3.94592	5.58472	16.1804	-3.00903	5.18799	9.87549	2.03247	-30.8838	-3.19824	-38.7451	-5.15136	24.9512	-2.19116	11.9751	-11.4746	-29.1199	-4.82788	5.5603
23	6.47888	2.19421	-91.2476	-37.6465	59.6802	-109.143	-68.5852	-35.025	-17.3584	-5.61523	-23.1689	2.44751	9.12781	-7.26318	-4.0863	5.4657	16.3757	-2.80151	5.17578	10.6934	2.35596	-29.5105	-1.33667	-36.6943	-5.09033	24.9817	-1.96533	12.3291	-10.4126	-27.5513	-2.948	7.60498
23.12	6.69555	2.31933	-90.9393	-36.731	60.4095	-108.569	-67.3431	-33.7982	-17.3462	-5.56946	-23.233	2.44446	9.05151	-7.0343	-4.21143	5.43213	16.4917	-2.53296	5.07202	11.4014	2.63062	-28.0334	0.720215	-34.6497	-5.01099	25.0061	-1.78222	12.6892	-9.30176	-25.9033	-1.08643	9.75952
23.24	6.85731	2.35289	-90.7166	-35.5011	60.9833	-107.724	-66.0522	-32.4982	-17.2333	-5.52063	-23.3124	2.46582	9.06372	-6.91833	-4.22668	5.3009	16.4429	-2.27661	4.99268	12.1155	3.02124	-26.5137	2.86865	-32.6172	-4.99268	25.0183	-1.48926	13.0249	-8.09937	-24.3286	0.726318	11.9324
23.36	6.94276	2.24303	-90.6067	-34.2957	61.5326	-106.558	-64.6729	-31.0394	-17.0715	-5.38635	-23.3887	2.46582	9.08814	-6.81763	-4.12903	5.21545	16.4124	-2.09351	5.01709	12.738	3.45459	-24.823	5.01709	-30.7312	-4.84009	25.0366	-1.31836	13.3789	-6.90308	-22.7539	2.61841	14.209
23.49	7.11974	2.33154	-90.5701	-33.5144	62.0605	-105.399	-63.1897	-29.3823	-16.9067	-5.24597	-23.349	2.39258	9.09119	-6.78406	-4.09851	5.15137	16.4612	-2.02637	5.09033	13.3118	3.96118	-23.0408	7.15942	-28.894	-4.61426	25.0671	-1.16577	13.7878	-5.71289	-21.0327	4.60815	16.5649
23.61	7.38221	2.68249	-90.506	-32.9315	62.6343	-104.459	-61.6028	-27.71	-16.8243	-5.16357	-23.2208	2.31323	8.98133	-6.70471	-4.04053	5.16662	16.5833	-2.02637	5.21851	13.7939	4.48608	-21.1609	9.47266	-27.1301	-4.46167	25.1038	-1.00708	14.093	-4.54712	-19.2261	6.65894	18.9514
23.73	7.70264	2.99376	-90.3046	-32.2388	63.2324	-103.638	-60.08	-26.0681	-16.745	-5.2124	-23.0469	2.22473	8.88672	-6.53381	-3.89099	5.2124	16.6748	-2.11181	5.46265	14.2883	5.00488	-19.1345	11.7249	-25.3967	-4.35791	25.1709	-0.738526	14.2883	-3.10059	-17.3462	8.74634	21.3989
23.85	7.82775	3.03955	-90.0177	-31.2836	64.0625	-102.765	-58.8501	-24.2859	-16.629	-5.23376	-22.9645	2.1698	8.79211	-6.5094	-3.82385	5.22766	16.6443	-2.16065	5.60913	14.74	5.61523	-17.0166	13.7817	-23.6816	-4.22363	25.4028	-0.439454	14.4836	-1.68457	-15.4724	10.9741	23.938
23.97	7.80639	2.96021	-89.6606	-30.2948	64.9872	-101.736	-57.7332	-22.4915	-16.6016	-5.14832	-22.9614	2.14539	8.77075	-6.54297	-3.77197	5.22766	16.6443	-2.17895	5.79834	15.2954	6.23169	-14.8804	15.918	-21.9971	-4.26636	25.5676	-0.183106	14.6606	-0.238036	-13.6047	13.324	26.5747
24.1	7.82166	2.91445	-89.3921	-29.5593	65.8173	-100.674	-56.3873	-20.8344	-16.6016	-5.05066	-22.7966	2.14844	8.80127	-6.61926	-3.76282	5.20935	16.6626	-2.07519	5.86548	16.0217	6.65283	-12.5366	18.219	-20.3064	-4.35181	25.6592	0.091554	14.8071	1.35498	-11.7554	15.7898	29.3091
24.22	8.02308	3.03344	-89.1998	-29.0588	66.5466	-99.6979	-54.9133	-19.2749	-16.7358	-5.00488	-22.6044	2.03552	8.75549	-6.75049	-3.79334	5.29175	16.5894	-1.99585	5.86548	16.7664	7.08008	-10.144	20.4224	-18.573	-4.58374	25.6165	0.32959	14.9536	3.09448	-9.82666	18.2434	32.0374
24.34	8.42286	3.26843	-88.974	-28.5858	67.3279	-98.6603	-53.3142	-17.7246	-16.8732	-5.05371	-22.5464	1.9043	8.66089	-6.80237	-3.79334	5.58777	16.4856	-1.9043	5.82275	17.5659	7.6416	-7.9773	22.4731	-16.7297	-4.8645	25.4944	0.598142	15.0452	4.8706	-7.90405	20.7764	34.8206
24.46	8.63649	3.55529	-88.7695	-28.0579	68.1335	-97.6562	-51.709	-16.098	-16.8915	-5.14221	-22.5647	1.80054	8.58154	-6.80237	-3.78723	5.83496	16.3574	-1.75171	5.88379	18.3411	8.31909	-5.81665	24.4507	-14.9292	-5.05371	25.3906	0.78125	15.1855	6.50024	-6.10962	23.3337	37.5488
24.58	8.63341	3.86659	-88.562	-27.5208	68.9575	-96.6705	-50.2869	-14.6271	-16.8091	-5.14832	-22.58	1.78222	8.52051	-6.77185	-3.77502	5.98755	16.333	-1.59302	5.96313	19.1101	8.99048	-3.6438	26.416	-13.2568	-5.15137	25.3296	0.842284	15.2954	8.21533	-4.29688	25.9338	40.1306
24.71	8.59069	4.17785	-88.3209	-27.1759	69.7754	-95.6177	-49.0112	-12.9211	-16.6473	-5.16967	-22.6074	1.79443	8.45032	-6.76575	-3.7384	6.00281	16.2354	-1.62964	6.073	19.8242	9.66797	-1.47705	28.2654	-11.6028	-5.22461	25.3113	0.988768	15.332	9.96094	-2.28882	28.5706	42.7124
24.83	8.57238	4.5929	-87.9303	-26.9379	70.6787	-94.1895	-47.76	-10.6689	-16.3513	-5.10864	-22.6196	1.77307	8.53577	-6.84814	-3.62854	6.05164	16.0828	-1.81885	6.43921	20.5994	10.3943	0.579836	30.2063	-9.93042	-5.35278	25.3296	1.12915	15.387	11.8958	-0.231934	31.2256	45.2393
24.95	8.57544	5.09948	-87.7014	-26.6449	71.5912	-92.4622	-46.1731	-8.08716	-16.0431	-5.10254	-22.699	1.83411	8.52051	-6.85119	-3.57056	6.10962	15.9302	-1.84326	6.79932	21.3257	11.3647	2.72217	32.2571	-8.27026	-5.41382	25.2991	1.23901	15.3442	13.855	1.97144	33.9172	47.7905
25.07	8.46863	5.52064	-87.4695	-26.2146	72.3541	-90.8661	-44.2535	-5.7312	-15.7227	-5.19409	-22.8607	1.94397	8.45337	-6.79627	-3.51868	6.12182	15.8936	-1.78833	6.9458	22.1008	12.3901	4.82788	34.2163	-6.48193	-5.41992	25.2441	1.28784	15.2832	15.7593	4.08936	36.6089	50.2869
25.2	8.31909	5.69154	-87.0209	-25.7904	72.9767	-89.4409	-42.3523	-3.62854	-15.3534	-5.2887	-22.9553	2.0935	8.34656	-6.80542	-3.479	6.10962	15.9302	-1.75171	7.03125	23.0225	13.4766	7.00684	35.9558	-4.74243	-5.3772	25.1343	1.20239	15.3015	17.6941	6.23169	39.2456	52.8076
25.32	8.25807	5.8258	-86.3953	-25.4761	73.7396	-87.9639	-40.6891	-1.69678	-15.0757	-5.34057	-22.9767	2.12402	8.28858	-6.79321	-3.50647	6.11572	15.979	-1.83105	7.25098	23.9868	14.6179	9.06982	37.7197	-3.17383	-5.26734	25.2319	1.29395	15.4541	19.6838	8.3252	41.803	55.4077
25.44	8.17261	6.10351	-85.6751	-25.0854	74.7437	-86.2549	-39.0442	0.317382	-14.9353	-5.35889	-23.0255	2.09045	8.29773	-6.88781	-3.59192	6.09131	16.1377	-1.85547	7.41577	24.8718	15.863	11.0596	39.5691	-1.70288	-5.07813	25.3052	1.42212	15.8081	21.6064	10.5164	44.281	57.9346
25.56	8.03527	6.39343	-85.1105	-24.3866	75.7629	-84.2804	-37.2131	2.39868	-14.9322	-5.42603	-23.114	1.97754	8.29773	-6.99158	-3.7384	5.98755	16.1682	-1.84326	7.57446	25.708	17.0471	12.97	41.3452	-0.213622	-4.99878	25.3967	1.41602	16.2109	23.5962	12.7563	46.7651	60.5164
25.68	7.76366	6.65587	-84.6405	-23.4894	76.8768	-82.1014	-35.1624	4.6814	-15.0146	-5.52673	-23.1262	1.9104	8.30994	-7.13501	-3.86047	5.97229	16.2231	-1.82495	7.58667	26.5442	18.1885	14.9353	43.0664	1.34888	-5.0415	25.4333	1.48926	16.5894	25.6043	15.033	49.2065	62.97
25.81	7.33033	6.82984	-84.2743	-22.6501	78.2074	-80.0629	-33.0048	7.08923	-15.0696	-5.67016	-23.0652	1.83716	8.23975	-7.18994	-3.93066	6.01502	16.3025	-1.9043	7.6355	27.5513	19.3726	16.8701	44.7754	2.771	-5.05371	25.3967	1.61133	16.8884	27.6794	17.2119	51.5869	65.4297
25.93	6.86341	6.98547	-84.0973	-21.8018	79.715	-78.2654	-30.9509	9.4635	-15.1398	-5.79224	-22.998	1.83411	8.11768	-7.15332	-3.97949	6.05164	16.4246	-1.98975	7.89795	28.4485	20.7031	18.6157	46.521	4.21143	-5.10254	25.3967	1.75171	17.1936	29.7729	19.4397	53.8391	67.7673
26.05	6.36902	7.38526	-84.0851	-20.7977	81.1127	-76.4526	-28.952	11.795	-15.1825	-5.91431	-22.9095	1.76086	8.02918	-7.06177	-4.07715	5.99365	16.5466	-2.05688	8.08716	29.3152	21.9849	20.3003	48.2483	5.48706	-5.10254	25.415	1.78833	17.3889	31.897	21.6248	56.1218	69.9402
26.17	6.10352	7.76978	-83.9813	-19.4641	82.312	-74.7131	-26.8127	14.0717	-15.2802	-5.98755	-22.7753	1.74561	8.02917	-6.84815	-4.13819	5.92651	16.6321	-2.09961	8.20312	30.2734	23.1812	22.0642	49.823	6.5979	-5.0293	25.5127	1.64184	17.5842	34.082	23.7793	58.3374	71.9666
26.29	6.12489	7.67822	-83.7708	-17.9077	83.4595	-73.0286	-24.6796	16.2537	-15.2985	-6.03943	-22.5098	1.84326	8.01697	-6.65894	-4.12598	5.96924	16.5894	-2.19116	8.11157	31.25	24.4202	23.8892	51.4587	7.65991	-5.0354	25.824	1.36719	17.8467	36.2854	26.0925	60.4675	73.938
26.42	6.26831	7.28151	-83.5083	-16.3971	84.8511	-71.3989	-22.5952	18.2892	-15.4419	-5.99365	-22.1924	1.98364	8.00171	-6.50024	-3.97034	6.10962	16.5161	-2.13013	7.9895	32.1655	25.769	25.5859	53.2166	8.91723	-5.12695	26.1169	1.31225	18.1396	38.4644	28.4668	62.5061	75.7629
26.54	6.39648	7.1228	-83.2611	-14.9139	86.38	-69.5679	-20.5688	20.2087	-15.6281	-5.94787	-22.0734	2.04773	8.09326	-6.427	-3.69568	6.2439	16.4673	-2.13623	7.9956	33.075	27.1362	27.24	54.9561	10.3271	-5.24292	26.2695	1.49536	18.5059	40.5701	30.6946	64.4226	77.4658
26.66	6.51855	7.31202	-83.0322	-13.1592	88.1012	-67.6361	-18.6646	22.0764	-15.7227	-5.9082	-22.0764	2.1698	8.20007	-6.28967	-3.3844	6.32019	16.4673	-2.14233	8.05664	34.0759	28.6743	28.9307	56.427	11.7065	-5.29785	26.3428	1.65405	18.9209	42.6697	32.7515	66.4856	79.1687
26.78	6.62841	7.7362	-82.8339	-11.5021	89.7675	-65.6647	-16.7908	23.9136	-15.8569	-5.9082	-22.0367	2.31628	8.29773	-6.0791	-3.21655	6.41785	16.5344	-2.34985	8.31909	35.1746	30.2917	30.6091	57.7087	12.9517	-5.32227	26.3367	1.61743	19.4641	44.7327	34.7046	68.573	80.9082
26.9	6.90001	8.07801	-82.6386	-10.0281	91.4337	-63.7054	-14.8987	25.5463	-15.9241	-5.91431	-21.9116	2.43225	8.24585	-5.91431	-3.24097	6.53381	16.5894	-2.54517	8.70972	36.322	31.72	32.2693	59.082	14.0198	-5.45044	26.2451	1.44653	19.9707	46.637	36.6577	70.5505	82.4524
27.03	7.2998	8.29162	-82.6202	-8.64868	93.1702	-61.8652	-12.9517	27.0599	-15.9851	-5.80139	-21.7682	2.4292	8.26111	-5.80749	-3.17688	6.67419	16.7664	-2.68555	8.92334	37.3169	33.0811	33.9478	60.5225	15.1489	-5.719	26.2024	1.42212	20.3918	48.4375	38.6536	72.4182	83.9539
27.15	7.51037	8.22754	-82.7606	-7.14722	94.8944	-60.0372	-10.9711	28.476	-15.9882	-5.66711	-21.7438	2.33459	8.44116	-5.75561	-3.00903	6.74439	16.8823	-2.75268	9.00269	38.269	34.436	35.5469	61.9202	16.2476	-6.073	26.1414	1.45263	20.8374	50.2747	40.4175	74.231	85.4553
27.27	7.44628	8.0261	-82.7942	-5.51147	96.6095	-58.1116	-9.16443	29.9316	-15.9729	-5.58166	-21.8292	2.11792	8.51746	-5.71594	-2.88696	6.73828	16.9678	-2.80151	9.12476	39.3433	35.8398	37.0422	63.1226	17.2302	-6.30493	26.1658	1.53809	21.4355	52.0264	42.102	76.001	86.9995
27.39	7.42798	7.92845	-82.7148	-3.85132	98.2178	-56.2073	-7.46765	31.1859	-16.0736	-5.51453	-21.8658	1.98364	8.34656	-5.71289	-2.72522	6.64978	17.0898	-2.69165	9.28345	40.4541	37.1155	38.385	64.27	18.2251	-6.46973	26.2329	1.59912	22.1252	53.8635	43.6584	77.5696	88.5315
27.51	7.53784	7.93459	-82.5928	-2.34985	99.6857	-54.3701	-5.76172	32.3364	-16.275	-5.45349	-21.8475	1.89209	8.17871	-5.72815	-2.57263	6.68945	17.2668	-2.64282	9.28955	41.51	38.3301	39.563	65.4053	19.1711	-6.5979	26.2329	1.66015	22.9858	55.6213	45.1721	78.9978	89.978
27.64	7.82166	8.03529	-82.5073	-1.01013	101.248	-52.6703	-3.89404	33.3893	-16.3544	-5.46265	-21.875	1.79748	8.18787	-5.78308	-2.50549	6.7627	17.4133	-2.6062	9.375	42.4683	39.5386	40.8264	66.4002	20.166	-6.82983	26.2512	1.70288	23.8709	57.2998	46.6186	80.3528	91.394
27.76	8.2428	7.96202	-82.196	0.31433	102.994	-50.9918	-2.06604	34.436	-16.2964	-5.59998	-21.9238	1.651	8.27637	-5.76172	-2.60925	6.80542	17.5171	-2.48413	9.56421	43.4143	40.8386	42.2119	67.4988	21.3013	-6.98853	26.2451	1.66626	24.762	58.8623	47.8638	81.6589	92.6758
27.88	8.69751	7.74843	-81.7383	1.72424	104.822	-49.2859	-0.436404	35.3638	-16.2689	-5.71899	-21.9635	1.474	8.27637	-5.81055	-2.70691	6.71692	17.7246	-2.19727	9.78393	44.3726	42.2485	43.5425	68.6401	22.5098	-7.04956	26.3306	1.61133	25.6775	60.3516	49.0723	82.9102	93.9026
28	8.99048	7.61107	-81.1096	3.12195	106.561	-47.6227	1.18713	36.2091	-16.1835	-5.70984	-21.9025	1.45874	8.29163	-5.87158	-2.72522	6.70166	17.7734	-1.99585	9.86938	45.166	43.6707	44.8364	69.6411	23.6938	-7.05566	26.4709	1.66015	26.5869	61.8042	50.3357	84.198	95.1172
28.13	9.15223	7.48292	-80.3955	4.23889	108.17	-45.9381	2.85034	37.3108	-16.1285	-5.58472	-21.7834	1.52283	8.31604	-5.81055	-2.69775	6.70776	17.688	-1.98364	10.0098	46.0144	45.2332	45.9595	70.5078	24.7681	-7.05566	26.593	1.72119	27.4048	63.2507	51.6235	85.4553	96.2646
28.25	9.08508	7.59277	-79.8645	5.16968	109.695	-44.0857	4.45862	38.5651	-16.1377	-5.52368	-21.7316	1.52588	8.41064	-5.76172	-2.65808	6.71387	17.5476	-2.13623	10.4492	46.7834	46.8872	47.113	71.521	25.824	-7.08618	26.6785	1.77002	28.2837	64.6851	52.8015	86.5967	97.3022
28.37	9.06372	7.83997	-79.4464	6.10046	111.221	-42.3431	5.92957	39.7674	-16.2476	-5.5542	-21.6156	1.47095	8.45642	-5.64575	-2.55737	6.82983	17.45	-2.29492	10.9741	47.522	48.5535	48.4192	72.5891	26.7517	-7.18994	26.7578	1.79443	29.2786	66.0278	53.8696	87.5733	98.3643
28.49	9.14307	8.03527	-79.0771	7.14111	112.689	-40.8661	7.35474	40.9454	-16.3818	-5.58166	-21.4355	1.47705	8.49304	-5.58777	-2.44751	6.92139	17.3035	-2.52685	11.2122	48.2727	50.1953	49.8108	73.5474	27.6367	-7.21436	26.9348	1.85547	30.2979	67.2363	55.072	88.5803	99.4568
28.61	9.1919	8.06884	-78.595	8.12378	113.95	-39.5569	8.74634	42.2516	-16.5436	-5.49316	-21.3531	1.46484	8.49304	-5.57251	-2.3407	7.0221	17.2791	-2.67944	11.4685	49.1516	51.8555	51.0681	74.4263	28.5156	-7.23267	27.0996	2.06299	31.3782	68.3777	56.3232	89.6851	100.5
28.74	9.31396	8.12987	-78.0335	9.05151	115.17	-38.2507	10.0403	43.457	-16.6229	-5.36804	-21.347	1.49536	8.52051	-5.69763	-2.39868	7.03736	17.3462	-2.71606	11.853	50.0732	53.3142	52.0569	75.354	29.5166	-7.38526	27.301	2.17285	32.5317	69.4214	57.5806	90.7898	101.501
28.86	9.50013	8.38927	-77.6337	9.87854	116.403	-36.6943	11.2488	44.4489	-16.571	-5.29785	-21.3623	1.48926	8.52051	-5.79834	-2.42004	7.04956	17.2546	-2.68555	12.2925	51.0254	54.7913	53.0212	76.3611	30.4688	-7.53784	27.417	2.28271	33.8623	70.3491	58.7525	91.9678	102.521
28.98	9.63439	8.72497	-77.2827	10.672	117.853	-35.0769	12.3016	45.401	-16.5405	-5.28564	-21.4172	1.52893	8.52966	-5.87463	-2.49634	7.21436	17.1265	-2.70386	12.8174	52.0142	56.2195	54.0894	77.417	31.488	-7.74536	27.5696	2.31323	35.2722	71.2585	59.906	93.0603	103.375
29.1	9.65577	9.00878	-76.6724	11.4594	119.388	-33.5663	13.2721	46.4295	-16.5039	-5.25818	-21.4478	1.59912	8.56934	-5.88684	-2.60315	7.27844	17.0471	-2.73437	13.3118	52.9724	57.6477	55.1941	78.3264	32.4829	-7.86133	27.7527	2.47193	36.5723	72.1802	60.9741	94.1101	104.254
29.22	9.65881	9.22851	-76.0529	12.1063	120.795	-32.3456	14.1724	47.4213	-16.5894	-5.17578	-21.5118	1.61133	8.51135	-5.92041	-2.78931	7.22656	17.0105	-2.73438	13.7146	53.9673	59.2163	56.1035	79.2297	33.5754	-7.95898	27.9053	2.67944	37.7869	73.1628	62.0667	95.1172	105.145
29.35	9.64662	9.77784	-75.647	12.6068	121.97	-31.1218	14.9689	48.3917	-16.5802	-5.15747	-21.5546	1.44348	8.50525	-6.02722	-3.14942	7.13196	17.1265	-2.67334	14.1418	54.9133	60.6201	56.958	80.2002	34.5642	-7.9834	27.9297	2.87476	39.032	74.0723	63.0249	96.0693	106.03
29.47	9.62829	10.5438	-75.4517	13.2263	123.074	-29.8523	15.802	49.3408	-16.6016	-5.18189	-21.5332	1.23596	8.52356	-6.06995	-3.57666	7.18384	17.2363	-2.62451	14.5935	55.8289	61.9446	57.7332	81.0242	35.4248	-8.00171	27.9602	2.93579	40.2405	74.8413	63.9404	96.9422	106.775
29.59	9.71069	10.9619	-75.3082	14.1846	124.295	-28.537	16.7877	50.3845	-16.5955	-5.2063	-21.5118	1.23596	8.56018	-6.09741	-3.79028	7.23267	17.3157	-2.6001	14.9841	56.7017	63.1958	58.5266	81.7444	36.2549	-7.96509	27.9419	2.92969	41.5344	75.4944	64.8315	97.7173	107.544
29.71	9.95789	10.788	-75.0183	15.1337	125.534	-27.2186	17.746	51.4862	-16.5405	-5.13306	-21.3837	1.26953	8.57849	-6.06995	-3.83911	7.32727	17.3462	-2.59399	15.4541	57.6721	64.325	59.2834	82.489	37.0483	-7.91626	27.9297	3.21045	42.8528	76.1353	65.6189	98.4375	108.246
29.83	10.1379	10.4767	-74.53	15.7806	126.672	-26.0528	18.7531	52.5146	-16.5314	-5.0293	-21.2219	1.26343	8.48694	-6.04248	-3.80554	7.46765	17.4255	-2.47192	15.7776	58.6182	65.3442	60.0403	83.2031	37.9456	-7.83081	27.7832	3.68042	44.2017	76.7151	66.4856	99.2309	108.874
29.96	10.1654	10.5499	-73.8464	16.4215	127.692	-24.8657	19.7662	53.5309	-16.4642	-4.95605	-21.1151	1.25122	8.4137	-5.96008	-3.67737	7.67822	17.5171	-2.38037	15.9546	59.552	66.4856	60.8459	83.8562	38.855	-7.70264	27.7405	4.05884	45.5322	77.2522	67.4377	99.9451	109.515
30.08	10.0891	10.6537	-73.0805	17.3645	128.653	-23.5992	20.9045	54.4708	-16.4398	-4.93164	-21.0571	1.19934	8.37402	-5.79529	-3.5614	7.84912	17.6514	-2.30102	16.272	60.6567	67.5537	61.7493	84.436	39.7217	-7.78198	27.6855	4.39453	46.7957	77.655	68.4631	100.69	110.138
30.2	10.0281	10.5163	-72.1924	18.5699	129.602	-22.3572	21.994	55.4993	-16.391	-4.90112	-20.9839	1.18103	8.23669	-5.71289	-3.45459	7.95288	17.7246	-2.20947	16.7358	61.7737	68.5974	62.6038	84.9426	40.6311	-8.02002	27.7039	4.77295	47.9736	78.1189	69.5068	101.41	110.773
30.32	10.0464	10.2142	-71.3226	19.873	130.753	-21.1182	23.0804	56.5888	-16.3818	-4.88281	-20.9595	1.17493	8.11462	-5.76477	-3.32336	7.93152	17.7551	-2.06299	17.1021	62.9395	69.7327	63.3728	85.5835	41.4978	-8.36182	27.6733	5.17578	49.1821	78.4851	70.4468	102.173	111.444
30.44	10.0739	10.0922	-70.4742	21.1212	132.016	-19.7998	24.3652	57.6904	-16.4185	-4.98352	-21.0327	1.05286	8.09631	-5.85327	-3.06396	7.82776	17.7917	-2.03247	17.5354	63.8611	70.7459	64.2151	86.2854	42.3767	-8.77075	27.7222	5.65796	50.3784	78.8513	71.3562	102.917	112.14
30.57	9.98534	10.1471	-69.754	22.4548	133.145	-18.4662	25.7843	58.8623	-16.4795	-5.12695	-21.2799	0.930786	8.03223	-5.86853	-2.83508	7.77588	17.8711	-2.00806	18.0603	64.8132	71.8323	65.1123	87.0483	43.2068	-9.01489	27.7893	6.14624	51.5503	79.2236	72.3511	103.625	112.799
30.69	9.88159	10.1502	-69.165	24.0601	134.21	-17.1082	27.121	59.9731	-16.5955	-5.23681	-21.6248	0.863648	7.83692	-5.8197	-2.76489	7.7362	18.0298	-1.86157	18.5791	65.7837	72.9736	65.9485	87.8845	44.0796	-9.27734	27.7466	6.64063	52.7954	79.5471	73.3948	104.266	113.47
30.81	9.79921	9.84497	-68.7378	25.6103	135.37	-15.9149	28.244	61.1115	-16.6565	-5.38941	-21.8872	0.875854	7.62634	-5.79224	-2.72522	7.80029	18.1702	-1.63574	18.9636	66.925	74.1638	66.6992	88.5498	44.7815	-9.52149	27.6611	7.05567	53.949	79.8523	74.4324	104.938	114.069
30.93	9.68324	9.31398	-68.457	26.8707	136.511	-14.7797	29.3243	62.1582	-16.7053	-5.55725	-22.0856	0.927736	7.62329	-5.81665	-2.75574	7.9071	18.2556	-1.41601	19.342	67.9565	75.2258	67.4683	89.1358	45.4834	-9.69848	27.5818	7.4707	55.072	80.1453	75.5188	105.518	114.6
31.05	9.71069	8.78296	-68.0878	27.9266	137.509	-13.7482	30.2856	63.1012	-16.6687	-5.62744	-22.1405	0.952148	7.66602	-5.80444	-2.82288	7.99866	18.2983	-1.2207	19.7266	68.811	76.2207	68.0298	89.8377	46.3013	-9.84497	27.5757	7.78809	56.2134	80.481	76.5991	105.988	115.106
31.18	9.86634	8.38316	-67.5781	29.0436	138.223	-12.7991	31.2958	64.1144	-16.6809	-5.67932	-22.1161	0.91858	7.70264	-5.75867	-2.91748	8.05969	18.3655	-0.982667	20.0623	69.5557	77.1484	68.6829	90.4846	47.1985	-9.79614	27.6978	8.22754	57.2998	80.8472	77.6428	106.506	115.552
31.3	9.99144	8.08105	-67.0654	30.2185	138.928	-11.8408	32.373	65.1398	-16.6718	-5.74646	-22.0703	0.875854	7.64771	-5.7312	-2.80762	8.20007	18.3899	-0.720214	20.3857	70.1965	78.1555	69.4275	91.1865	48.0896	-9.65576	27.8931	8.66699	58.2336	81.311	78.7598	107.08	115.991
31.42	9.99756	7.91931	-66.7206	31.311	139.819	-11.145	33.6639	66.095	-16.6382	-5.71594	-21.9208	0.808715	7.66296	-5.79224	-2.55432	8.38928	18.2861	-0.427245	20.6787	70.9717	79.0771	70.1416	92.0227	48.9258	-9.57642	28.0334	9.14917	59.1858	81.8054	79.779	107.733	116.412
31.54	10.0342	7.77588	-66.4429	32.1655	140.771	-10.6476	34.8084	66.8884	-16.4795	-5.57251	-21.6949	0.784302	7.74536	-5.77393	-2.42615	8.66699	18.1946	-0.311278	21.0205	71.8628	79.8218	70.7275	92.7796	49.6094	-9.49707	28.1006	9.68018	60.1379	82.2998	80.7617	108.307	116.864
31.67	10.2631	7.63855	-66.1529	32.8674	141.739	-10.1776	35.5988	67.514	-16.2842	-5.45959	-21.4416	0.833129	7.80945	-5.74341	-2.30713	8.97522	18.2434	-0.415037	21.4478	72.7539	80.3589	71.4294	93.5974	50.1831	-9.51538	28.1189	10.2905	61.0962	82.8674	81.6956	108.844	117.487
31.79	10.5438	7.67212	-66.0126	33.6121	142.834	-9.64051	36.264	68.1702	-16.1469	-5.39551	-21.2891	0.830078	7.87048	-5.71289	-2.2522	9.33838	18.2556	-0.506592	21.8994	73.6572	80.8899	72.29	94.4397	50.6165	-9.43604	28.0701	10.9802	62.0422	83.429	82.6904	109.442	118.188
31.91	10.7239	7.93151	-66.0706	34.4482	143.921	-8.99658	37.0209	68.9636	-16.037	-5.35889	-21.1578	0.823975	7.88574	-5.77698	-2.21558	9.58862	18.1458	-0.494385	22.3389	74.5728	81.5857	73.0835	95.1294	50.9583	-9.35059	28.0396	11.6699	62.9272	84.1247	83.7219	110.126	118.86
32.03	10.7453	8.22142	-66.1041	35.4004	144.91	-8.40149	37.9242	69.8975	-15.9119	-5.35584	-21.1182	0.72937	7.92541	-5.92041	-2.25525	9.77783	18.0725	-0.347902	22.6196	75.4395	82.2998	73.6328	95.8618	51.3916	-9.28955	28.009	12.3474	63.8428	84.8145	84.7656	110.956	119.531
32.15	10.8521	8.48998	-65.982	36.1145	145.892	-7.89796	38.8886	70.7794	-15.8966	-5.41382	-21.1945	0.616456	7.93762	-6.00891	-2.31934	9.92127	18.1641	-0.268555	22.8455	76.3367	82.9346	74.2981	96.5271	51.7944	-9.40552	28.009	13.1958	64.6973	85.4736	85.8276	111.908	120.184
32.28	10.9985	8.69139	-65.6586	36.554	146.893	-7.3944	39.7156	71.3654	-15.9302	-5.54505	-21.2524	0.543212	7.97424	-6.09131	-2.41394	10.022	18.2617	-0.347901	23.291	77.0264	83.4961	75.0732	97.3022	52.0203	-9.41772	28.0273	14.0991	65.4785	86.1084	86.8897	112.732	120.959
32.4	11.0199	8.91112	-65.2435	37.0087	147.873	-6.8573	40.509	71.8353	-16.037	-5.6488	-21.3257	0.500489	7.92847	-6.19507	-2.53296	10.0922	18.2739	-0.280762	23.7122	77.7588	84.1736	75.7263	98.0347	52.24	-9.44214	28.0701	15.0452	66.2109	86.8897	87.9516	113.696	121.863
32.52	11.0931	9.06982	-64.8315	37.7258	148.819	-6.34156	41.333	72.2229	-16.2292	-5.68543	-21.4996	0.396729	7.87659	-6.29273	-2.70996	10.025	18.3166	-0.0244134	24.0356	78.7109	84.8572	76.3245	98.761	52.5513	-9.42993	28.1433	15.9302	66.8274	87.7197	89.1846	114.655	122.858
32.64	11.1633	9.32617	-64.3402	38.4308	149.738	-5.81665	41.9922	72.702	-16.3574	-5.65491	-21.6156	0.311279	7.82776	-6.35071	-2.90527	10.0555	18.3228	0.292967	24.2798	79.6326	85.4431	76.9043	99.4385	52.7954	-9.41162	28.1921	16.7236	67.5171	88.5254	90.448	115.601	123.737
32.76	11.2579	9.82056	-63.8214	39.0655	150.623	-5.41382	42.514	73.2391	-16.4825	-5.59082	-21.6644	0.250244	7.73621	-6.49109	-3.0365	10.1166	18.2922	0.573731	24.4385	80.481	86.1328	77.594	100.165	52.9846	-9.44824	28.1189	17.572	68.103	89.4592	91.6809	116.418	124.585
32.89	11.3007	10.4248	-63.4613	39.7797	151.462	-4.7699	42.9413	73.6633	-16.6077	-5.59387	-21.6278	0.186159	7.65991	-6.57654	-3.11585	10.199	18.2495	0.738524	24.7803	81.3416	86.7676	78.2288	100.916	53.2104	-9.46045	28.064	18.4875	68.4631	90.4724	92.9687	117.194	125.366
33.01	11.2335	10.7574	-63.3148	40.5029	152.319	-3.83301	43.3105	74.0204	-16.6901	-5.51758	-21.5424	0.128174	7.65076	-6.56738	-3.13415	10.2478	18.1458	0.817871	25.0854	82.2937	87.4451	78.8025	101.611	53.363	-9.3811	28.0029	19.4092	68.75	91.5588	94.2566	118.042	126.105
33.13	11.0992	10.9466	-63.1836	41.0095	153.342	-2.90222	43.6035	74.3561	-16.745	-5.45044	-21.4325	0.091552	7.83691	-6.56128	-3.10058	10.2875	17.981	1.02539	25.3235	83.3618	88.2019	79.3274	102.228	53.5339	-9.31396	27.8992	20.2148	69.0552	92.6575	95.6543	119.031	126.868
33.25	11.0687	11.322	-63.0371	41.3544	154.416	-2.31017	43.924	74.7528	-16.8152	-5.41077	-21.2647	0.155639	8.02612	-6.43921	-3.16773	10.3332	17.926	1.14746	25.5798	84.4177	88.8977	80.1331	102.972	53.7292	-9.29565	27.8381	20.99	69.458	93.8049	97.1741	120.032	127.57
33.37	11.1633	11.9354	-62.8693	41.7603	155.484	-1.9226	44.2749	75.0427	-17.0502	-5.50537	-21.0602	0.283812	8.13904	-6.32324	-3.26843	10.3577	17.865	1.23901	25.708	85.4675	89.6057	80.9448	103.668	53.8818	-9.42383	27.8503	21.6736	69.8853	95.0317	98.7671	121.027	128.143
33.5	11.3037	12.3352	-62.5153	42.6544	156.488	-1.2909	44.5984	75.2991	-17.215	-5.6366	-20.8862	0.396727	8.30383	-6.26831	-3.30505	10.2997	17.7368	1.50146	25.9399	86.7676	90.4053	81.7139	104.266	54.0649	-9.68628	27.8381	22.3206	70.2881	96.5332	100.36	122.034	128.748
33.62	11.2793	12.4359	-62.0667	43.9667	157.498	-0.30213	44.7632	75.5768	-17.3889	-5.75562	-20.7672	0.430296	8.44116	-6.24695	-3.24402	10.2417	17.5659	1.77612	26.1841	88.3972	91.2964	82.4036	104.681	54.1748	-9.8938	27.7527	23.0225	70.6848	98.1628	101.904	123.169	129.413
33.74	11.1877	12.5275	-61.6425	45.3949	158.618	1.0315	44.931	75.7629	-17.6086	-5.83801	-20.7092	0.463867	8.48694	-6.17676	-3.2135	10.199	17.4805	1.98364	26.3916	90.1001	92.1326	83.258	105.127	54.2603	-9.97314	27.6184	23.822	71.051	99.8108	103.43	124.341	130.103
33.86	11.2671	12.7899	-61.2335	46.6766	159.708	2.43531	45.401	75.8148	-17.8284	-5.86243	-20.6329	0.491331	8.51746	-6.18897	-3.25317	10.2814	17.5415	2.21558	26.6296	91.9556	93.1518	84.2468	105.731	54.2664	-9.99756	27.3621	24.646	71.4477	101.477	105.164	125.537	130.774
33.98	11.4777	13.266	-60.8826	48.1872	160.876	3.79944	46.0449	75.8362	-18.0206	-5.98755	-20.6665	0.4303	8.41369	-6.22864	-3.4668	10.4034	17.5354	2.47803	26.8005	93.9453	94.2017	85.4187	106.299	54.3701	-10.0037	27.1667	25.3906	71.814	103.29	107.019	126.825	131.482
34.11	11.5448	13.7237	-60.5744	50.1617	162.36	5.34667	46.5393	75.9125	-18.0664	-6.14624	-20.8099	0.378418	8.22143	-6.21948	-3.63159	10.553	17.5903	2.70996	27.0508	96.1304	95.4041	86.6577	106.72	54.541	-9.99756	26.947	26.0742	72.1252	105.188	108.838	127.991	132.208
34.23	11.4868	13.913	-60.1807	52.6245	164.133	7.16248	46.8842	76.1261	-18.0969	-6.20728	-20.9656	0.344848	8.13599	-6.23779	-3.80554	10.611	17.5964	2.91748	27.4231	98.3521	96.7529	87.8784	107.281	54.6387	-9.83887	26.8494	26.7822	72.4792	107.123	110.516	129.114	132.886
34.35	11.261	13.916	-59.787	55.5115	166.016	9.17663	47.2076	76.4069	-18.1213	-6.13098	-21.0449	0.289918	8.08411	-6.25916	-3.86047	10.5225	17.5964	3.11279	27.8015	100.696	98.0164	89.2151	107.794	54.5959	-9.67407	26.8738	27.4902	72.8333	109.216	112.207	130.359	133.527
34.47	11.0657	13.8397	-59.2621	58.7311	167.905	11.3037	47.5616	76.6144	-18.1824	-5.9967	-21.0632	0.228881	8.09326	-6.1737	-3.79638	10.3882	17.5903	3.25317	28.0762	103.033	99.2371	90.625	108.191	54.6204	-9.63135	26.8677	28.2104	73.1689	111.603	113.959	131.573	134.119
34.59	11.1053	13.6902	-58.6426	62.265	169.925	13.6383	47.8516	76.9104	-18.2556	-5.94177	-21.0358	0.231933	8.04749	-6.14624	-3.79639	10.3119	17.5842	3.32642	28.3508	105.261	100.659	92.0227	108.582	54.6936	-9.57031	26.7639	28.9551	73.4558	114.148	115.741	132.806	134.668
34.72	11.2335	13.6231	-58.0566	66.1194	172.131	15.9485	48.3765	77.0081	-18.2404	-5.89295	-21.0449	0.241089	7.99866	-6.15234	-3.8208	10.4156	17.5232	3.55225	28.6194	107.355	102.136	93.4937	108.911	54.8035	-9.51538	26.6357	29.5288	73.8708	116.711	117.554	133.923	135.138
34.84	11.264	13.4888	-57.6172	70.0836	174.362	18.0084	48.996	76.5808	-18.161	-5.84412	-21.109	0.195313	8.00171	-6.13098	-3.79944	10.5621	17.4377	3.91846	28.7659	109.259	103.668	95.044	109.198	54.8767	-9.56421	26.5381	30.0171	74.2065	119.391	119.348	134.9	135.498
34.96	11.1816	13.2294	-57.2174	73.9929	176.703	19.8608	49.3408	75.8392	-18.0908	-5.70374	-21.0876	0.180055	8.06579	-6.09436	-3.72009	10.7941	17.3889	4.19922	28.7476	111.066	105.042	96.4844	109.412	54.9561	-9.61914	26.4832	30.4993	74.6155	122.314	121.136	135.907	135.883
35.08	11.1328	13.0768	-56.8573	77.7679	179.468	21.9147	49.3134	75.1617	-18.1183	-5.46875	-20.9839	0.140381	8.17261	-6.04858	-3.64075	11.0535	17.395	4.27246	28.8635	112.628	106.342	97.8699	109.558	54.9316	-9.61914	26.3855	30.9814	74.9756	125.403	122.937	136.987	136.328
35.21	11.2091	13.2049	-56.6772	81.4484	182.52	24.2218	49.2737	74.6704	-18.158	-5.34058	-20.8862	0.0457756	8.11157	-6.03333	-3.59192	11.3983	17.3828	4.3457	28.9551	113.824	107.831	99.3042	109.79	54.9072	-9.61304	26.3245	31.4636	75.354	128.4	124.731	138.074	136.786
35.33	11.3251	13.3758	-56.6559	85.0769	185.568	26.5015	49.472	74.2706	-18.2922	-5.30701	-20.7672	0.0122086	8.03833	-6.01501	-3.57361	11.6241	17.3035	4.5166	29.01	114.667	109.314	100.665	110.022	54.8157	-9.552	26.2512	31.9397	75.6042	131.299	126.428	139.246	137.268
35.45	11.4014	13.3484	-56.5552	88.2843	188.379	28.4027	49.8444	73.761	-18.4448	-5.25513	-20.6482	0.021362	7.88269	-6.05469	-3.48816	11.9263	17.3218	4.73633	28.9795	115.277	110.767	101.959	110.095	54.6814	-9.53369	26.2817	32.4524	75.9583	134.259	128.082	140.491	137.61
35.57	11.4685	13.2599	-56.4209	90.8295	191.107	29.7485	50.0549	73.0408	-18.5486	-5.17578	-20.5383	-0.036621	7.58667	-6.19812	-3.42712	12.149	17.3645	4.96826	29.0161	115.588	112.146	103.064	110.168	54.4434	-9.58862	26.3306	32.843	76.355	137.353	129.816	141.699	137.988
35.69	11.5997	13.1439	-56.3812	92.8558	193.616	30.8533	50.1251	72.2015	-18.6554	-5.05371	-20.4559	-0.0915539	7.33948	-6.41479	-3.40576	12.1399	17.5537	5.14526	29.1687	115.491	113.434	104.047	110.242	54.1199	-9.61304	26.2512	33.136	76.8555	140.375	131.512	142.883	138.379
35.82	11.8256	13.1439	-56.247	94.6991	195.859	31.9733	50.1495	71.3593	-18.7408	-4.93775	-20.4224	-0.213623	7.15942	-6.55212	-3.31116	12.0972	17.6514	5.43213	29.1687	114.96	114.496	104.987	110.339	53.9001	-9.66187	26.0559	33.3313	77.4536	143.256	133.112	144.037	138.751
35.94	12.2284	13.1683	-55.9479	96.347	197.891	33.1085	50.2014	70.5444	-18.7653	-4.92554	-20.2759	-0.332642	7.05871	-6.77185	-3.20129	12.0697	17.7917	5.67017	29.1138	114.221	115.448	105.841	110.315	53.6926	-9.7168	25.8911	33.5876	78.1494	145.972	134.662	145.062	139.05
36.06	12.6617	12.9852	-55.4535	97.5403	199.86	33.9874	50.2045	69.7479	-18.6676	-5.05676	-20.0653	-0.357056	6.91528	-6.98242	-3.11584	12.0361	17.9138	5.9082	29.1931	113.416	116.376	106.506	110.321	53.54	-9.79004	25.9338	33.905	78.8147	148.541	136.176	145.996	139.258
36.18	12.9852	12.8815	-55.0995	98.2086	201.862	34.6039	50.1557	68.9392	-18.4753	-5.15747	-19.9738	-0.268555	6.88477	-7.14111	-3.11584	12.0514	17.9199	6.11572	29.3579	112.341	117.194	106.921	110.297	53.54	-9.76562	26.0193	34.2712	79.4861	150.854	137.561	146.814	139.423
36.3	13.0859	13.2599	-55.0018	98.5016	203.674	35.083	50	68.1	-18.2526	-5.08423	-19.8944	-0.012206	6.9458	-7.29065	-3.23792	12.0789	17.9687	6.21948	29.3518	110.901	117.95	107.111	110.272	53.5584	-9.76563	26.062	34.6436	80.1697	152.911	138.831	147.577	139.539
36.43	13.1103	13.9374	-54.9042	98.5077	205.154	35.3424	49.8718	67.3981	-18.0511	-5.04761	-19.8822	0.247192	7.13806	-7.43103	-3.32031	12.0728	17.9993	6.23169	29.3884	109.363	118.469	107.208	110.016	53.3203	-9.84497	25.9827	34.6008	80.9021	154.614	140.137	148.352	139.618
36.55	13.2538	14.4836	-54.7394	98.1628	206.146	35.1654	49.8413	66.8915	-17.9382	-5.01709	-19.7784	0.558472	7.20215	-7.56226	-3.44543	12.1857	17.9321	6.11572	29.4373	107.66	118.719	107.263	109.68	52.9602	-9.99145	25.8606	34.6008	81.5979	156.03	141.284	149.084	139.612
36.67	13.4338	14.6454	-54.538	97.3633	206.812	34.4788	49.8291	66.3635	-17.9413	-4.953	-19.5801	0.811767	7.18689	-7.60193	-3.5553	12.3779	17.8833	6.01807	29.3396	105.847	118.866	107.068	109.57	52.6733	-10.1807	25.8362	34.7961	82.2571	157.117	142.487	149.774	139.63
36.79	13.6474	14.566	-54.4189	96.4203	207.327	33.5602	49.8383	65.7837	-17.9718	-4.86755	-19.4977	0.924682	7.19605	-7.67517	-3.50952	12.5702	17.9932	6.11572	29.1016	103.845	118.866	106.757	109.436	52.4902	-10.3149	25.7507	34.9854	82.8552	157.928	143.536	150.22	139.697
36.91	13.6383	14.4257	-54.2145	95.459	207.651	32.5287	49.8047	65.2771	-17.9138	-4.77295	-19.5038	1.01318	7.31812	-7.69653	-3.45154	12.7472	18.1458	6.23169	28.8086	101.697	118.896	106.348	109.113	52.3438	-10.4309	25.6653	35.2356	83.4167	158.453	144.415	150.549	139.703
37.04	13.5101	14.4959	-53.9276	94.3665	207.681	31.3751	49.6277	64.8468	-17.8955	-4.82178	-19.5862	0.955199	7.36389	-7.66907	-3.50036	12.7869	18.1824	6.27441	28.54	99.5971	118.878	105.774	108.728	52.1423	-10.3271	25.6714	35.3271	83.9905	158.606	145.074	150.891	139.581
37.16	13.4827	14.6942	-53.6469	92.9077	207.41	30.0995	49.4476	64.2487	-18.0115	-4.84619	-19.6747	0.979616	7.33032	-7.62939	-3.63464	12.8632	18.1946	6.2561	28.2593	97.5281	118.561	104.999	108.307	51.9226	-10.2173	25.8118	35.3333	84.729	158.533	145.776	151.141	139.478
37.28	13.7024	14.9689	-53.3691	91.3635	207.105	28.6774	49.292	63.6353	-18.1427	-4.88281	-19.7418	0.985717	7.22962	-7.56531	-3.7384	12.9669	18.1885	6.23169	27.9053	95.4102	118.042	104.102	107.947	51.8372	-10.1501	25.946	35.26	85.3088	158.276	146.436	151.221	139.233
37.4	13.9404	15.1794	-53.186	89.8041	206.757	27.1057	49.1272	63.1317	-18.1793	-4.98352	-19.8273	0.912475	7.1991	-7.48902	-3.72925	13.031	18.0664	6.11572	27.6001	93.2068	117.523	103.033	107.672	51.6602	-10.1746	26.1047	35.0464	85.9131	157.782	146.838	151.227	138.953
37.52	14.0411	15.1825	-53.0548	88.3911	206.201	25.5127	48.8373	62.9089	-18.1519	-5.21545	-19.931	0.729371	7.28454	-7.50122	-3.65906	13.0005	17.8467	6.06689	27.5085	91.0522	116.925	101.923	107.391	51.4832	-10.1746	26.1353	34.8206	86.4746	156.94	147.064	151.135	138.727
37.65	14.093	15.2374	-52.9541	87.1582	205.399	23.9075	48.3429	62.8571	-18.2526	-5.33753	-19.9738	0.607301	7.26929	-7.54395	-3.48511	12.9242	17.688	6.01196	27.2644	89.1174	116.217	100.72	107.166	51.2146	-10.1379	26.123	34.5276	87.085	155.884	147.168	150.903	138.373
37.77	13.9771	15.4388	-53.064	85.9711	204.315	22.3083	47.8882	62.7869	-18.3899	-5.40161	-19.8822	0.656129	7.26318	-7.52563	-3.2959	12.973	17.6025	5.9082	26.8799	87.2803	115.265	99.2615	106.769	50.8972	-10.0464	26.0742	34.2896	87.7075	154.651	147.18	150.531	138.031
37.89	13.8092	15.6433	-53.3478	84.4879	203.122	20.6299	47.6227	62.8998	-18.4875	-5.40161	-19.8029	0.74768	7.27844	-7.48291	-3.2135	12.9791	17.572	5.54199	26.6052	85.5103	114.117	97.7783	106.219	50.415	-10.0342	25.9583	34.0759	88.1897	153.259	146.991	150.055	137.604
38.01	13.6566	15.7867	-53.6743	82.7637	201.785	18.927	47.3114	63.1653	-18.4967	-5.3772	-19.7907	0.765992	7.2937	-7.42798	-3.28979	12.9578	17.511	5.40161	26.4587	83.8257	112.823	96.2647	105.829	49.9451	-10.1379	25.8118	33.8379	88.6597	151.642	146.704	149.426	137.164
38.13	13.6871	15.8813	-53.9398	81.0059	200.452	17.0807	46.994	63.3301	-18.4814	-5.38025	-19.693	0.814819	7.23267	-7.2876	-3.35083	12.9272	17.5781	5.56641	26.3245	82.312	111.475	94.7815	105.627	49.5728	-10.2722	25.8667	33.5327	89.093	149.841	146.271	148.614	136.646
38.26	13.8306	15.8447	-54.129	79.2908	199.081	15.1764	46.8048	63.3881	-18.5181	-5.32837	-19.6564	0.84839	7.15637	-7.08923	-3.41797	12.912	17.6392	5.84717	26.0437	80.8228	110.052	93.1397	105.255	49.1394	-10.3394	25.9949	33.1909	89.4226	147.906	145.758	147.827	136.121
38.38	14.0106	15.7013	-54.2175	77.5116	197.549	13.4186	46.6888	63.3881	-18.4967	-5.25208	-19.6838	0.854492	7.13501	-7.00684	-3.48206	12.9669	17.6514	6.01807	25.647	79.5349	108.521	91.4368	104.694	48.6511	-10.498	26.1841	32.8735	89.5386	145.868	145.258	147.028	135.486
38.5	14.209	15.5457	-54.3427	75.528	195.969	11.9446	46.521	63.2751	-18.512	-5.16663	-19.7418	0.775146	7.17773	-7.04346	-3.60413	12.9456	17.627	6.0852	25.4028	78.3447	106.989	89.5508	104.12	48.2361	-10.6323	26.2817	32.5317	89.6362	143.756	144.507	146.155	134.766
38.62	14.3829	15.4785	-54.6387	73.3673	194.461	10.6598	46.2677	63.0951	-18.6493	-5.19409	-19.7296	0.67749	7.19299	-7.07092	-3.57666	12.8845	17.6697	5.99976	25.1526	77.1606	105.444	87.7808	103.638	47.7661	-10.8826	26.416	32.2388	89.8682	141.425	143.506	145.239	134.058
38.75	14.4684	15.4266	-55.13	71.2036	192.923	9.39027	45.929	62.9364	-18.8446	-5.27954	-19.6777	0.653075	7.08313	-7.00073	-3.39355	12.7899	17.7612	5.87769	24.7803	75.9399	103.796	86.1999	103.07	47.2412	-11.2793	26.6296	31.9763	89.9841	139.142	142.291	144.385	133.35
38.87	14.3829	15.2222	-55.5634	68.8843	191.208	7.81555	45.5414	62.8296	-18.9941	-5.36194	-19.7144	0.595093	7.01599	-6.84204	-3.31116	12.8082	17.7856	5.87158	24.2432	74.9085	102.148	84.5825	102.539	46.7529	-11.6943	26.8616	31.842	90.0024	136.92	140.955	143.53	132.721
38.99	14.1937	14.9048	-55.954	66.5161	189.096	5.9662	45.1447	62.738	-19.1193	-5.51758	-19.7906	0.524902	6.99463	-6.73218	-3.32947	12.7136	17.8223	5.85327	23.7488	73.8403	100.403	82.9346	101.874	46.2952	-12.1277	26.9775	31.7627	90.0146	134.705	139.502	142.566	132.153
39.11	14.0961	14.7797	-56.6009	64.2425	186.816	4.19616	44.7876	62.619	-19.2291	-5.65491	-19.8883	0.448609	6.92444	-6.58569	-3.33252	12.6099	17.9321	5.93262	23.1995	72.7295	98.8037	81.3415	101.117	45.8679	-12.5244	27.1606	31.6406	90.1184	132.41	138.049	141.547	131.543
39.23	14.035	14.7308	-57.3395	62.1582	184.634	2.64588	44.5007	62.3627	-19.3054	-5.74036	-19.9402	0.41504	6.90002	-6.5033	-3.33862	12.6801	17.9565	6.0669	22.8088	71.5881	97.2107	79.8462	100.385	45.4102	-12.8357	27.4048	31.4453	90.2039	130.06	136.456	140.393	130.89
39.36	13.9618	14.0991	-57.901	60.1837	182.553	1.14442	44.2017	62.1185	-19.3573	-5.74646	-20.0104	0.494384	6.98547	-6.46362	-3.37524	12.8326	17.9687	6.12793	22.4731	70.5444	95.7336	78.4241	99.6155	44.9585	-13.0493	27.6062	31.366	90.3015	127.85	134.827	139.191	130.145
39.48	13.9557	13.2599	-58.0658	57.9407	180.441	-0.427246	43.7775	61.8408	-19.3359	-5.66406	-20.047	0.689699	7.12585	-6.42395	-3.47595	12.9242	17.8589	6.13403	22.2107	69.5679	94.2993	77.0081	98.938	44.5129	-13.2141	27.8381	31.3416	90.3687	125.702	133.081	138.074	129.498
39.6	13.9252	12.8693	-58.2153	55.4016	178.226	-2.06605	43.1824	61.5448	-19.3909	-5.52368	-20.105	0.830079	7.31201	-6.38122	-3.51868	13.0188	17.8406	6.17676	21.759	68.573	92.7368	75.6531	98.1628	44.1162	-13.3667	28.0151	31.4392	90.3626	123.444	131.305	137.012	128.851
39.72	13.7878	13.0219	-58.6304	52.8626	175.964	-3.89709	42.4713	61.1389	-19.4214	-5.41992	-20.2271	0.915527	7.49206	-6.35071	-3.52173	13.0768	17.926	6.21948	21.3196	67.5537	91.1011	74.3103	97.3145	43.7012	-13.5559	28.1433	31.4392	90.2527	121.307	129.541	136.108	128.168
39.84	13.6536	13.3179	-59.2011	50.6134	173.697	-5.73425	41.7999	60.8612	-19.3939	-5.29785	-20.3003	1.01623	7.65076	-6.36902	-3.43018	13.1165	18.042	6.16455	20.9534	66.6382	89.3982	72.9248	96.5088	43.2556	-13.7268	28.3142	31.2866	90.033	119.342	127.704	135.126	127.386
39.97	13.6902	13.2843	-59.7382	48.5504	171.362	-7.58668	41.0706	60.7056	-19.3512	-5.15442	-20.3583	1.18103	7.61719	-6.45142	-3.29895	13.1653	18.2617	5.96924	20.7031	65.7776	87.6404	71.5515	95.7336	42.7551	-13.9526	28.4363	31.1401	89.8254	117.383	125.757	133.942	126.66
40.09	13.8367	13.2233	-60.2875	46.2829	169.08	-9.43603	40.3595	60.6262	-19.2993	-4.98657	-20.4468	1.30005	7.57446	-6.58264	-3.16162	13.2172	18.2983	5.77393	20.3003	64.7888	85.9924	70.2637	94.8181	42.2974	-14.2517	28.5217	31.1645	89.563	115.375	123.645	132.88	125.977
40.21	13.9832	13.2965	-60.8032	43.8568	166.733	-11.2335	39.6271	60.4858	-19.2078	-4.8584	-20.4803	1.35498	7.66602	-6.64367	-2.92969	13.2996	18.3899	5.63965	19.8669	63.7451	84.2346	68.9148	94.0979	41.8396	-14.4043	28.6194	31.0974	89.3066	113.348	121.497	131.891	125.366
40.33	14.032	13.6261	-61.2946	41.5161	164.139	-13.0188	38.7939	60.3485	-19.1345	-4.77905	-20.5444	1.33972	7.69959	-6.62536	-2.86865	13.4796	18.5425	5.44434	19.5435	62.8479	82.6172	67.6697	93.4204	41.3635	-14.4287	28.7476	31.0242	89.0076	111.377	119.458	130.841	124.762
40.45	14.0564	13.6688	-61.7706	39.328	161.362	-14.7461	37.6709	60.1776	-19.2017	-4.71802	-20.578	1.23291	7.5592	-6.72913	-2.96326	13.5895	18.7073	5.37109	19.2322	62.1216	80.9204	66.4978	92.7368	40.9058	-14.447	28.8391	30.9509	88.7939	109.576	117.517	129.846	124.176
40.58	14.1693	13.4522	-62.0697	37.204	158.731	-16.4947	36.2976	60.0128	-19.2688	-4.64478	-20.5444	1.09558	7.33948	-6.92749	-3.05786	13.6261	18.8477	5.36499	18.9575	61.5356	79.2053	65.1978	92.1448	40.448	-14.6301	28.9795	30.9265	88.5498	107.861	115.54	128.821	123.523
40.7	14.3952	13.2385	-62.2833	34.8969	156.317	-18.2465	34.8755	59.7382	-19.3604	-4.52881	-20.4315	0.952148	7.32117	-7.09839	-3.11585	13.736	18.8965	5.26123	18.7073	60.9436	77.5085	63.9893	91.394	40.0146	-14.9109	29.1382	30.9387	88.2568	106.152	113.605	127.826	122.87
40.82	14.7522	13.2782	-62.4817	32.6691	154.016	-19.87	33.551	59.5764	-19.3726	-4.43726	-20.4132	0.799561	7.39136	-7.1167	-3.20435	13.7695	18.8599	5.08423	18.5181	60.376	75.8606	62.9333	90.6189	39.7339	-15.0818	29.248	31.0181	88.0249	104.602	111.682	126.935	122.07
40.94	15.0482	13.5437	-62.5885	30.8166	151.74	-21.4233	32.431	59.5459	-19.3726	-4.50134	-20.4742	0.686645	7.36694	-7.09534	-3.25928	13.6475	18.9148	5.16968	18.2922	59.8328	74.53	62.0056	89.8865	39.5386	-15.2405	29.3152	31.0791	87.6648	103.198	109.869	126.062	121.417
41.06	15.1123	13.9038	-62.7472	29.3274	149.735	-22.8912	31.2378	59.5032	-19.4824	-4.54407	-20.4712	0.701904	7.27844	-7.15332	-3.24707	13.5895	18.9697	5.26123	18.0664	59.2957	73.3032	61.1328	89.2395	39.3494	-15.3931	29.2908	31.1462	87.323	101.929	108.13	125.226	120.782
41.19	14.9201	14.1815	-63.0066	27.8198	147.955	-24.2615	30.0018	59.4421	-19.5007	-4.57459	-20.3705	0.744627	7.32727	-7.12585	-3.23791	13.5864	19.0552	5.32227	17.8101	58.8867	71.991	60.4309	88.5498	39.0442	-15.6189	29.2969	31.2988	86.8957	100.635	106.378	124.365	120.105
41.31	14.7095	14.267	-63.2355	26.1963	146.115	-25.5737	28.6865	59.256	-19.4153	-4.55933	-20.343	0.753785	7.47681	-7.02515	-3.32642	13.5864	19.0002	5.26733	17.7002	58.5083	70.636	59.6252	87.9639	38.7878	-15.8875	29.3335	31.5124	86.554	99.3835	104.608	123.48	119.421
41.43	14.5813	14.27	-63.1927	24.7925	144.15	-26.6174	27.2247	59.2224	-19.397	-4.53796	-20.3186	0.698852	7.60498	-6.98242	-3.46069	13.5681	18.9758	5.22461	17.627	57.9895	69.2932	58.9172	87.4085	38.6108	-16.1011	29.3152	31.8481	86.2183	98.1629	102.942	122.589	118.799
41.55	14.5416	14.3036	-63.0615	23.6725	142.093	-27.417	26.0162	59.3994	-19.5709	-4.64172	-20.3033	0.695801	7.58362	-6.91834	-3.57361	13.623	18.8843	5.17578	17.5476	57.5012	68.1824	58.3374	86.9324	38.5498	-16.2537	29.3457	32.074	85.8398	97.0703	101.398	121.722	118.219
41.67	14.3311	14.3524	-62.9608	22.8882	140.094	-28.1128	25.2472	59.729	-19.6503	-4.67835	-20.224	0.686646	7.51038	-6.79626	-3.51257	13.7146	18.7317	5.13916	17.4133	57.1594	67.1692	57.7454	86.3648	38.4033	-16.3452	29.4067	32.3303	85.3638	95.9656	99.9512	120.892	117.59
41.8	14.2364	14.328	-62.8113	22.229	137.997	-28.7781	24.6307	59.9304	-19.6899	-4.62036	-20.2026	0.805665	7.4707	-6.69556	-3.51563	13.8397	18.5852	5.0476	17.2241	56.9275	66.0523	57.2082	85.6995	38.2751	-16.5649	29.5105	32.6416	84.8389	94.8792	98.6206	120.117	116.888
41.92	14.328	14.1327	-62.4085	21.5881	136.032	-29.3274	23.9136	59.9365	-19.7601	-4.61731	-20.2179	0.903319	7.39136	-6.62842	-3.5553	13.8306	18.6157	4.79736	16.9983	56.6284	64.9841	56.7871	85.1318	38.0981	-16.7725	29.5471	32.8613	84.3628	93.8171	97.2046	119.33	116.15
42.04	14.4226	13.9221	-62.0605	20.993	134.244	-29.7119	23.0042	59.845	-19.8944	-4.66003	-20.282	0.927734	7.30591	-6.5979	-3.50647	13.8184	18.689	4.58374	16.8518	56.3538	63.9954	56.4148	84.6924	37.793	-17.0471	29.5349	33.1238	83.8867	92.9016	95.8557	118.39	115.399
42.16	14.3585	13.7451	-61.8042	20.6909	132.437	-29.9713	22.0734	59.8267	-20.05	-4.71802	-20.3766	0.949098	7.12891	-6.49719	-3.51257	13.7604	18.5547	4.38843	16.7908	56.1096	63.0493	55.8899	84.2956	37.6465	-17.2119	29.4739	33.4717	83.4717	92.0898	94.6899	117.523	114.716
42.29	14.1785	13.6566	-61.7981	20.5536	130.627	-30.1178	21.2799	60.0677	-20.1263	-4.76685	-20.4285	0.93689	7.00989	-6.38428	-3.60718	13.7787	18.4021	4.19922	16.6138	55.9082	62.0667	55.1819	83.8684	37.6038	-17.3035	29.3945	33.7891	83.0749	91.4367	93.6707	116.681	114.069
42.41	14.0228	13.6017	-61.969	20.2728	128.778	-30.2277	20.6421	60.614	-20.166	-4.83093	-20.6055	0.918578	6.95496	-6.24695	-3.75366	13.797	18.396	3.96118	16.4856	55.6763	61.1511	54.5776	83.4412	37.5183	-17.395	29.4373	34.1309	82.7026	90.9607	92.6514	115.924	113.397
42.53	13.9313	13.5803	-62.2101	19.8334	127.005	-30.2399	19.9921	61.0352	-20.2057	-4.93469	-20.6573	0.949097	7.00379	-6.21338	-3.91541	13.8153	18.5364	3.72314	16.333	55.2856	60.321	54.1931	82.9895	37.3047	-17.4499	29.4495	34.375	82.3608	90.4602	91.7358	115.118	112.683
42.65	13.8977	13.3636	-62.5031	19.278	125.314	-30.1117	19.3939	61.142	-20.2942	-4.95605	-20.5902	0.939943	7.06177	-6.29578	-3.97644	13.8184	18.5974	3.59497	16.1438	54.8035	59.552	53.7353	82.4585	37.1338	-17.4561	29.4922	34.7168	82.0373	90.1184	90.8997	114.27	112.067
42.77	13.8611	12.8632	-62.7106	18.8385	123.727	-29.8157	18.8599	61.1542	-20.285	-4.97131	-20.462	0.912476	7.12585	-6.20727	-3.93372	13.8489	18.6768	3.59497	15.9058	54.4861	58.7219	53.1494	82.0007	37.0117	-17.3218	29.5288	34.8694	81.7322	89.7888	90.1367	113.397	111.469
42.9	14.0106	12.2406	-62.6953	18.4845	122.342	-29.6875	18.3075	61.3007	-20.3217	-4.90418	-20.4224	0.869752	7.14722	-6.06079	-3.86047	13.9679	18.7683	3.68042	15.5518	54.303	57.9041	52.6306	81.5185	36.8896	-17.2058	29.5959	34.9182	81.3782	89.4348	89.3738	112.567	110.864
43.02	14.2395	11.8378	-62.4939	18.1915	121.048	-29.9439	17.807	61.4685	-20.3918	-4.91028	-20.3339	0.74768	7.07703	-5.896	-3.80554	14.0472	18.866	3.79639	15.155	53.9795	57.1167	52.1606	81.0791	36.8347	-17.157	29.6753	34.8999	80.9876	89.0442	88.5254	111.81	110.242
43.14	14.4501	11.5662	-62.2131	18.1	119.72	-30.3192	17.4042	61.6181	-20.4803	-4.9408	-20.2667	0.637818	7.00683	-5.86548	-3.88794	14.1449	18.9148	3.83301	14.9597	53.6804	56.4575	51.8372	80.9204	36.7676	-17.1631	29.7607	34.8633	80.5847	88.7451	87.7991	111.084	109.564
43.26	14.566	11.2457	-61.9568	18.3899	118.439	-30.423	16.9373	61.7554	-20.4742	-4.96826	-20.2271	0.579834	6.98547	-5.9906	-3.86963	14.2029	18.9636	3.80249	14.7888	53.3752	55.7922	51.4343	80.5176	36.8042	-17.1326	29.8401	34.9792	80.0293	88.5986	87.0544	110.339	108.954
43.38	14.6301	10.8002	-61.9141	18.631	117.258	-30.4382	16.5009	61.8957	-20.5688	-4.94995	-20.2789	0.613402	6.92749	-6.05469	-3.88184	14.2975	19.0308	3.72315	14.6423	53.1494	55.2185	51.1719	80.0415	36.853	-17.1326	29.8889	35.1074	79.4861	88.3789	86.4136	109.662	108.441
43.51	14.8071	10.5469	-61.9263	18.4906	116.208	-30.6427	16.1285	62.03	-20.6909	-4.96521	-20.2698	0.701904	6.81457	-6.04858	-3.92761	14.3982	19.0857	3.62549	14.5203	52.8259	54.5227	50.9033	79.6875	36.8897	-17.0471	29.9683	35.2661	78.9185	88.0432	85.8765	109.058	107.935
43.63	15.0513	10.5194	-61.972	18.1549	115.207	-31.1615	16.0706	62.0697	-20.8618	-5.0293	-20.2484	0.698853	6.74439	-6.07605	-3.94287	14.505	19.1956	3.52173	14.3616	52.4109	53.8574	50.7324	79.5044	36.9324	-16.9617	30.0476	35.3516	78.363	87.8113	85.4309	108.527	107.416
43.75	15.3259	10.5621	-62.0636	17.9443	114.255	-31.8024	15.9241	62.0606	-20.9808	-5.16052	-20.1294	0.604248	6.67419	-6.17065	-3.97339	14.5416	19.3604	3.41186	14.1357	52.0203	53.3325	50.4456	79.2419	36.9812	-16.9556	30.1575	35.5164	77.7405	87.7197	85.0342	108.026	107.043
43.87	15.4633	10.3882	-62.2284	17.9901	113.44	-32.2906	15.5212	61.9995	-20.9717	-5.33142	-20.1233	0.512696	6.62232	-6.30798	-4.03137	14.5569	19.4946	3.26538	14.0564	51.6846	52.7954	50.1099	78.8696	36.9507	-16.9373	30.2551	35.7422	77.1301	87.6587	84.5581	107.513	106.757
43.99	15.5518	10.0525	-62.3291	18.0817	112.631	-32.6233	14.9292	61.966	-20.9259	-5.42603	-20.2087	0.512695	6.68335	-6.40564	-4.02527	14.4958	19.5129	3.1311	13.9282	51.3306	52.24	49.8596	78.4729	36.8774	-16.8701	30.3223	35.8276	76.5747	87.4817	83.9844	107.025	106.512
44.12	15.6342	9.74427	-62.442	17.9321	111.768	-33.0902	14.3616	61.7676	-20.9259	-5.47791	-20.2454	0.494384	6.79321	-6.40869	-4.01612	14.4959	19.5862	3.02734	13.7146	51.0986	51.5747	49.6521	78.241	36.7737	-16.8274	30.4504	35.9802	75.9582	87.2986	83.429	106.555	106.195
44.24	15.805	9.6924	-62.5916	17.6727	110.88	-33.7006	13.9893	61.3739	-21.0388	-5.53894	-20.3186	0.39978	6.84815	-6.37817	-4.06189	14.4928	19.5984	2.91138	13.4827	50.7812	50.8606	49.4141	78.009	36.7859	-16.8335	30.6152	36.1084	75.4334	87.2315	83.0383	106.079	105.847
44.36	16.0553	9.73815	-62.8082	17.4133	110.165	-34.4513	13.5681	60.9741	-20.9869	-5.62134	-20.4071	0.314331	6.90308	-6.32019	-4.07104	14.5386	19.574	2.91748	13.1897	50.2441	50.2686	49.0784	77.7405	36.9873	-16.925	30.6885	36.1084	74.8962	87.1338	82.6172	105.737	105.493
44.48	16.2048	9.82361	-63.092	17.1692	109.567	-35.2234	13.0615	60.6964	-20.932	-5.8075	-20.4864	0.320435	7.0343	-6.23779	-4.03747	14.5508	19.5618	2.91748	12.9456	49.7742	49.8474	48.7061	77.5513	37.1155	-16.9922	30.6213	36.0596	74.4141	86.8714	82.1228	105.463	105.096
44.6	16.2689	10.0433	-63.4491	16.8365	109.033	-36.0504	12.4969	60.3607	-20.8679	-5.88684	-20.4895	0.396729	7.20215	-6.08826	-4.01306	14.444	19.5862	2.89917	12.7136	49.2859	49.3713	48.3765	77.3193	37.2559	-16.9983	30.5237	36.0229	73.9197	86.5417	81.5796	105.225	104.694
44.73	16.3178	10.321	-63.7818	16.452	108.447	-36.6882	11.8011	60.2173	-20.8618	-5.79224	-20.4346	0.552368	7.36389	-5.98145	-3.94592	14.2303	19.5862	2.69775	12.5244	48.8586	48.9136	48.1262	77.002	37.2742	-16.9983	30.5298	35.9619	73.3887	86.3342	81.2012	104.987	104.388
44.85	16.3727	10.6873	-63.9069	16.0034	107.867	-37.0331	11.1115	60.5499	-20.8832	-5.6488	-20.3979	0.695802	7.47681	-5.98145	-3.77808	14.0625	19.6106	2.44141	12.4329	48.3215	48.5046	47.8272	76.7273	37.2192	-16.9922	30.5664	35.9375	72.9309	86.1267	80.8838	104.877	104.144
44.97	16.2659	11.1115	-64.1724	15.5548	107.422	-37.149	10.8093	61.0748	-20.9229	-5.50232	-20.459	0.769042	7.57751	-6.00586	-3.65296	13.9923	19.6289	2.30102	12.4084	47.7478	48.1934	47.5708	76.5076	37.1704	-16.8945	30.4749	35.8032	72.4365	85.8215	80.5054	104.785	103.986
45.09	16.0583	11.3678	-64.3921	15.2252	106.848	-37.5397	10.7208	61.5173	-20.9229	-5.38635	-20.5475	0.842286	7.63855	-5.95398	-3.57666	13.9404	19.5129	2.46582	12.1887	47.1558	47.7478	47.3083	76.123	37.2192	-16.7725	30.3528	35.5835	72.0093	85.4614	80.0598	104.718	103.772
45.21	15.8569	11.2488	-64.389	14.8315	106.079	-38.2965	10.5408	61.7676	-20.8923	-5.29175	-20.6024	0.891113	7.67517	-5.84717	-3.51562	13.858	19.4763	2.52685	11.8958	46.7041	47.1863	47.1619	75.6653	37.2559	-16.687	30.2185	35.4431	71.6553	85.2173	79.6326	104.639	103.693
45.34	15.6158	11.1297	-64.3311	14.3707	105.414	-39.1174	10.1196	61.9354	-20.8466	-5.27344	-20.6757	0.98877	7.70264	-5.82275	-3.48511	13.7146	19.5923	2.45361	11.7615	46.5454	46.6858	46.9849	75.1953	37.2375	-16.6077	30.1392	35.3088	71.3806	85.0159	79.2542	104.608	103.662
45.46	15.4571	11.1938	-64.3189	14.0289	104.904	-39.6729	9.53369	62.085	-20.8313	-5.23377	-20.6818	1.03149	7.74231	-5.87158	-3.48206	13.5651	19.7205	2.44751	11.7004	46.2708	46.4355	46.8201	74.9146	37.1704	-16.4185	30.0659	35.1379	71.1731	84.7107	78.949	104.584	103.766
45.58	15.3504	11.3495	-64.386	13.9801	104.401	-39.8224	9.18579	62.4207	-20.8527	-5.25208	-20.7428	1.07727	7.74841	-5.79834	-3.51868	13.4155	19.7083	2.45361	11.4746	45.8618	46.283	46.7224	74.8596	37.0728	-16.2476	29.9377	34.9487	70.9106	84.491	78.5584	104.474	103.711
45.7	15.155	11.438	-64.4867	14.0625	104.065	-39.859	9.0271	62.915	-20.8282	-5.38941	-20.8588	1.1322	7.71485	-5.69153	-3.49121	13.3331	19.7327	2.34986	11.1511	45.5017	46.0815	46.5393	74.7375	37.0605	-16.0767	29.9072	34.7717	70.752	84.1858	78.0212	104.486	103.534
45.83	14.9048	11.3495	-64.6881	14.0228	103.912	-40.0452	8.91419	63.4461	-20.7397	-5.48706	-20.9015	1.25733	7.69043	-5.65186	-3.43628	13.3301	19.6411	2.11182	10.7666	45.0806	45.7275	46.3379	74.5667	37.1643	-15.9729	29.9133	34.6008	70.4773	84.0332	77.5452	104.468	103.381
45.95	14.5416	11.2549	-65.2283	13.7085	103.818	-40.2588	8.63647	63.8458	-20.6421	-5.52979	-20.9595	1.37024	7.63245	-5.59998	-3.53394	13.4521	19.6228	1.89819	10.5591	44.5068	45.4407	46.0449	74.4202	37.2009	-15.8569	29.8889	34.5276	70.1355	83.6609	77.124	104.327	103.18
46.07	14.1541	11.4014	-65.921	13.3575	103.601	-40.4144	8.4198	64.2334	-20.52	-5.49622	-21.0785	1.40991	7.62024	-5.59082	-3.61633	13.5345	19.5618	1.69067	10.3394	43.9819	45.0623	45.7153	74.2737	37.146	-15.741	29.8218	34.3567	69.7937	83.2886	76.77	104.279	103.003
46.19	13.974	11.5326	-66.5466	13.208	103.189	-40.625	8.38013	64.7003	-20.4346	-5.51147	-21.1151	1.36719	7.61108	-5.49622	-3.6438	13.6047	19.5129	1.5625	10.0098	43.3716	44.7266	45.3369	74.2187	37.1704	-15.7227	29.7546	33.9355	69.4092	82.8674	76.4404	104.218	102.924
46.31	14.151	11.1481	-66.9159	13.1927	102.56	-40.921	8.44116	65.152	-20.2789	-5.59387	-21.0693	1.33667	7.55615	-5.39245	-3.50036	13.6566	19.4885	1.47705	9.65576	42.7673	44.3481	45.1172	74.1333	37.1887	-15.6433	29.7424	33.4839	69.0979	82.4585	76.1841	104.114	102.759
46.44	14.4776	10.4675	-67.2028	13.1317	101.956	-41.3055	8.56018	65.5335	-20.2148	-5.59692	-20.9015	1.42822	7.47375	-5.29785	-3.32031	13.7207	19.3726	1.47095	9.29565	42.0044	43.988	44.8181	74.1211	37.4268	-15.4846	29.7607	33.1787	68.8965	82.0434	75.8972	103.961	102.6
46.56	14.5966	10.0555	-67.5629	13.028	101.526	-41.7297	8.56628	65.7562	-20.2179	-5.5542	-20.874	1.45874	7.40051	-5.22461	-3.22571	13.8306	19.1772	1.58081	8.89282	41.1377	43.7134	44.519	74.054	37.7808	-15.3564	29.6265	32.9956	68.7927	81.5979	75.5432	103.888	102.454
46.68	14.5752	10.1135	-68.042	12.9486	101.151	-42.0258	8.43201	65.9973	-20.2332	-5.59082	-20.9442	1.40991	7.44934	-5.09338	-3.14941	13.9557	19.0857	1.66016	8.62427	40.3931	43.4509	44.2505	73.7122	37.97	-15.1611	29.5349	32.6599	68.689	81.1279	75.1404	103.912	102.35
46.8	14.5386	10.3668	-68.4967	12.616	100.659	-42.337	8.19702	66.3361	-20.3278	-5.62744	-20.9564	1.34277	7.46765	-4.92859	-3.0365	13.9435	19.0674	1.61743	8.47168	39.74	43.1335	43.8721	73.3521	37.9822	-15.0269	29.3762	32.1899	68.6646	80.6152	74.7437	103.918	102.234
46.92	14.7003	10.5652	-68.9453	12.0209	100.165	-42.7887	8.08716	66.5405	-20.5109	-5.73425	-20.9381	1.23901	7.32727	-4.89197	-2.88391	13.8947	19.104	1.66626	8.23364	39.1174	42.8345	43.4814	73.1323	38.0859	-15.0269	29.1321	31.7322	68.6584	80.2612	74.4446	103.906	102.106
47.05	14.9231	10.5499	-69.5038	11.3464	99.7558	-43.2892	8.078	66.7145	-20.6085	-5.86548	-20.9076	1.08032	7.18689	-4.87671	-2.66113	13.8367	19.281	1.70288	7.87964	38.3789	42.5171	43.1213	72.9492	38.1104	-15.094	28.9795	31.4575	68.6157	79.8462	74.1089	103.784	102.094
47.17	15.0268	10.3027	-70.1599	10.8643	99.4507	-43.6737	8.18481	67.0837	-20.5841	-5.96619	-20.9595	0.857545	7.24793	-4.81872	-2.48108	13.7756	19.3726	1.72119	7.50732	37.561	42.3096	42.8223	72.6196	38.1531	-15.2893	28.9124	31.2317	68.5608	79.4373	73.6877	103.693	102.051
47.29	14.9322	9.93347	-70.874	10.5408	99.0875	-44.1101	8.13598	67.5323	-20.52	-6.06995	-20.9564	0.720216	7.3761	-4.81567	-2.44141	13.7024	19.4458	1.75781	7.27539	36.8225	42.0715	42.5415	72.2961	38.1592	-15.3748	28.9856	30.8716	68.5364	78.9612	73.1629	103.455	102.173
47.41	14.859	9.56419	-71.5729	10.2478	98.4772	-44.6015	7.99255	67.8345	-20.5261	-6.09131	-20.871	0.747682	7.33948	-4.87976	-2.41699	13.6475	19.519	1.81274	7.1228	36.2915	41.7236	42.2424	72.0825	38.1043	-15.3625	28.9185	30.5603	68.4998	78.3935	72.6013	103.357	102.289
47.53	14.8407	9.17664	-72.2107	9.70154	97.7386	-45.1019	7.83691	67.9535	-20.5902	-6.00891	-20.755	0.842285	7.26929	-5.07507	-2.34985	13.6993	19.5862	1.83105	6.84814	35.7239	41.2415	41.8274	71.8994	38.092	-15.3198	28.8208	30.2246	68.4937	77.8076	72.0703	103.217	102.46
47.66	14.8987	8.84399	-72.7814	8.90198	97.0886	-45.6238	7.80334	67.9596	-20.5811	-5.88379	-20.7275	0.894166	7.27844	-5.19714	-2.28882	13.8184	19.5862	1.67847	6.58569	35.0647	40.802	41.3025	71.6675	38.1226	-15.3076	28.6987	29.8462	68.335	77.1362	71.4539	103.015	102.57
47.78	15.1733	8.50831	-73.2513	8.02002	96.4752	-46.1914	7.83692	68.0328	-20.4956	-5.76172	-20.7886	0.851441	7.32727	-5.29785	-2.24609	13.9648	19.5679	1.5625	6.44531	34.4849	40.3442	40.9302	71.6125	38.2812	-15.1672	28.5706	29.3701	68.042	76.3184	70.7581	102.783	102.637
47.9	15.3961	8.21837	-73.5565	7.10144	95.9686	-46.7834	7.74536	67.981	-20.4498	-5.63049	-20.8435	0.820923	7.33337	-5.36804	-2.13318	14.1083	19.574	1.65405	6.15845	33.783	39.8621	40.5579	71.5576	38.5437	-15.0269	28.5156	29.01	67.804	75.5066	70.0745	102.521	102.631
48.02	15.4602	8.0017	-73.7671	6.20728	95.4437	-47.3145	7.7362	67.8375	-20.4864	-5.46875	-20.8466	0.85144	7.31811	-5.36804	-1.98669	14.1693	19.5496	1.70898	5.78003	32.9834	39.563	40.1123	71.4844	38.7573	-14.9048	28.4729	28.6743	67.5781	74.6094	69.5129	102.435	102.612
48.14	15.4144	7.84606	-73.9593	5.1239	94.8395	-47.8271	7.724	67.8345	-20.4315	-5.30701	-20.9015	0.857544	7.34863	-5.42602	-1.95923	14.2151	19.4763	1.59302	5.46265	32.1899	39.3127	39.6545	71.106	38.8245	-14.7156	28.4302	28.3386	67.2607	73.8525	68.9819	102.423	102.643
48.27	15.1947	7.81554	-74.2737	3.80249	94.223	-48.1537	7.73316	67.8131	-20.2515	-5.12085	-20.9869	0.820924	7.49207	-5.49927	-1.87073	14.2364	19.3481	1.36719	5.31006	31.4331	39.032	39.2639	70.7764	38.9282	-14.563	28.3203	28.0579	67.1082	73.0835	68.5059	102.417	102.716
48.39	15.0665	7.94068	-74.7955	2.45972	93.634	-48.587	7.71179	67.8711	-20.0317	-5.03235	-21.0083	0.720216	7.62329	-5.44739	-1.70288	14.3188	19.2139	1.30005	5.2124	30.658	38.8184	39.0198	70.6482	38.9587	-14.4653	28.1982	27.8503	67.0227	72.1497	67.8772	102.405	102.765
48.51	15.0604	8.08411	-75.2228	1.11084	92.8253	-49.35	7.64465	68.1335	-19.9158	-5.03235	-20.9625	0.579835	7.65381	-5.34363	-1.57166	14.4897	19.1284	1.19629	4.97437	29.8889	38.5498	38.739	70.5078	38.9709	-14.3616	28.125	27.6306	66.9067	71.2585	67.2974	102.374	102.85
48.63	15.0299	8.136	-75.3296	-0.320436	91.7358	-50.2411	7.5592	68.4784	-19.7998	-4.99268	-21.048	0.521851	7.73926	-5.26428	-1.53503	14.679	19.0369	1.14136	4.72412	29.2297	38.2141	38.3423	70.3003	39.0442	-14.2151	28.0579	27.4109	66.6809	70.5261	66.8274	102.405	102.979
48.75	15.1398	8.23974	-75.293	-1.83411	90.6128	-51.1292	7.47681	68.7408	-19.7632	-4.96216	-21.1212	0.494385	7.71484	-5.14832	-1.5625	14.7583	18.9575	1.0376	4.47388	28.7537	37.9272	37.7625	70.0867	39.1418	-13.9893	28.0457	27.1545	66.4978	69.7388	66.2353	102.588	103.058
48.88	15.3381	8.41675	-75.4211	-3.35083	89.6179	-51.8127	7.39746	68.8934	-19.7357	-4.93469	-21.1578	0.473023	7.66296	-5.07202	-1.60522	14.7522	18.9026	0.897216	4.24805	28.2471	37.6038	37.2925	69.9524	39.2822	-13.8123	28.1067	26.8249	66.3818	68.9697	65.5884	102.875	103.229
49	15.5579	8.76464	-75.6653	-4.72107	88.8885	-52.2827	7.30591	69.1101	-19.6838	-4.92859	-21.1609	0.39978	7.71179	-4.92248	-1.51367	14.7278	18.7927	0.811765	3.96118	27.6367	37.2742	36.9263	69.7632	39.4775	-13.6536	28.2105	26.5808	66.3025	68.2434	64.8865	103.18	103.387
49.12	15.741	8.95081	-75.769	-6.06995	88.3057	-52.8046	7.27234	69.4641	-19.6472	-4.92859	-21.2128	0.375366	7.73316	-4.81568	-1.38855	14.7461	18.689	0.646971	3.66821	27.0264	36.9873	36.4807	69.6899	39.6179	-13.446	28.3142	26.3733	66.0461	67.5171	64.2517	103.558	103.607
49.24	15.8325	9.05458	-75.9033	-7.61108	87.5	-53.4912	7.01599	69.7754	-19.5862	-4.91943	-21.3165	0.363159	7.74841	-4.75464	-1.38244	14.7644	18.6157	0.598145	3.44238	26.5381	36.5662	35.9436	69.5496	39.7461	-13.385	28.2532	26.2207	65.8936	66.7542	63.6902	104.028	103.882
49.37	15.7898	9.52759	-76.3092	-9.2865	86.5082	-54.0588	6.65283	70.0684	-19.5251	-4.87671	-21.4294	0.219727	7.82776	-4.67529	-1.3092	14.7797	18.6096	0.531007	3.17993	25.9155	36.0779	35.376	69.458	39.8315	-13.2446	28.0762	26.062	65.8081	65.7471	63.0371	104.437	104.132
49.49	15.7318	10.3088	-76.9592	-10.7269	85.5316	-54.5227	6.31409	70.3979	-19.5007	-5.00488	-21.4691	0.128173	8.02918	-4.52576	-1.16272	14.7705	18.6279	0.500488	3.05176	25.1343	35.5957	34.8877	69.3237	39.7827	-13.1409	27.8748	25.7812	65.6555	64.7217	62.3535	104.761	104.248
49.61	15.8722	10.5896	-77.6276	-11.9812	84.5459	-54.8096	6.13404	70.8618	-19.4946	-5.16663	-21.4172	0.128174	8.25501	-4.26636	-0.964354	14.7278	18.7561	0.402829	2.96631	24.3835	35.0464	34.314	69.0918	39.7583	-12.9761	27.8015	25.5371	65.4175	63.7817	61.8225	105.029	104.388
49.73	16.156	10.3912	-77.8778	-13.2812	83.4961	-54.9713	5.92957	71.2769	-19.519	-5.26428	-21.3562	0.189207	8.47168	-4.0802	-0.912474	14.5905	18.7744	0.244141	2.88086	23.7061	34.4605	33.7585	69.0857	39.7827	-12.9272	27.771	25.3967	65.1733	62.8174	61.2976	105.157	104.614
49.85	16.3391	10.1654	-77.89	-14.7553	82.3853	-55.1605	5.8075	71.5942	-19.5465	-5.2063	-21.3074	0.262452	8.61816	-3.9856	-0.967408	14.3646	18.9087	0.280763	2.6001	23.0103	33.8379	33.2581	68.9941	39.9231	-12.915	27.6794	25.3479	64.8682	61.8103	60.7178	105.243	104.907
49.98	16.3941	10.3363	-77.7496	-16.0919	81.2683	-55.3497	5.65796	71.9269	-19.5892	-5.16358	-21.3226	0.369263	8.70667	-3.83606	-0.991822	14.1907	19.0247	0.433351	2.31323	22.3877	33.1299	32.9346	68.9453	40.0757	-12.9822	27.4902	25.3418	64.5996	60.8398	60.1868	105.249	105.188
50.1	16.3208	10.5774	-77.5543	-17.038	80.0445	-55.5023	5.50537	72.2809	-19.6808	-5.10254	-21.3837	0.357056	8.69751	-3.48816	-1.0437	14.0076	19.104	0.665284	2.02637	21.8628	32.5134	32.5317	68.8843	40.3198	-13.1714	27.3682	25.3174	64.3494	59.967	59.79	105.182	105.432
50.22	16.1957	10.5347	-77.2552	-17.7582	78.8361	-55.6458	5.48401	72.6532	-19.8425	-5.05676	-21.4905	0.350953	8.59375	-3.29895	-1.11694	13.9008	19.1833	0.823975	1.97754	21.5759	31.8909	32.1716	68.7927	40.448	-13.4216	27.3254	25.415	64.1602	59.1431	59.3689	105.066	105.634
50.34	16.1987	10.2203	-77.0172	-18.5883	77.9022	-55.7739	5.52063	72.9767	-19.9707	-5.03235	-21.46	0.375366	8.5083	-3.25928	-1.16272	13.8855	19.1711	0.964355	2.00806	21.2891	31.2622	31.8665	68.7927	40.7166	-13.7329	27.301	25.5249	63.9282	58.2703	58.8562	104.962	105.896
50.46	16.2537	9.97314	-76.8524	-19.6533	77.1179	-55.9265	5.73731	73.2758	-20.1111	-5.06286	-21.5149	0.329589	8.51441	-3.19824	-1.30615	13.9374	19.0857	0.988768	1.98364	20.9106	30.6396	31.488	68.8293	41.0034	-13.8367	27.3926	25.5981	63.6841	57.4097	58.3374	104.864	106.158
50.59	16.2201	9.98535	-76.8402	-20.6573	76.2634	-55.9601	6.25916	73.6725	-20.2057	-5.14832	-21.6461	0.308227	8.57239	-3.02124	-1.39465	13.9343	19.0857	0.970458	2.01416	20.52	30.0171	31.2073	68.8721	41.2231	-13.8855	27.5208	25.5554	63.4033	56.4819	57.8857	104.822	106.451
50.71	16.0492	9.97925	-76.9379	-21.2891	75.3143	-55.957	6.75354	74.1821	-20.2423	-5.29175	-21.7438	0.12207	8.44421	-2.81983	-1.51672	13.9313	19.2017	0.854492	2.00806	20.1538	29.4312	30.896	68.9697	41.5039	-14.0808	27.6733	25.4822	63.0737	55.6091	57.5073	104.834	106.671
50.83	15.8172	9.70765	-77.0599	-21.7011	74.4598	-56.0547	7.1228	74.6399	-20.2728	-5.37109	-21.7468	-0.0305173	8.23669	-2.64893	-1.62658	13.9374	19.2688	0.769044	1.9043	19.7693	28.9185	30.5786	69.043	41.6504	-14.2395	27.7832	25.2686	62.6587	54.7668	57.0618	104.919	106.793
50.95	15.6281	9.26514	-77.2858	-22.287	73.6755	-56.2225	7.37	74.9115	-20.2606	-5.41687	-21.6797	-0.164795	8.11462	-2.44751	-1.70898	13.797	19.3481	0.738526	1.7395	19.519	28.3142	30.2856	69.0125	41.6077	-14.3555	27.7527	25.1404	62.1948	53.9246	56.6345	104.932	106.873
51.07	15.7562	8.78295	-77.5269	-23.0682	72.7966	-56.3965	7.56531	75.1587	-20.1721	-5.33753	-21.5912	-0.262451	8.20312	-2.25525	-1.66626	13.5834	19.4214	0.549315	1.59302	19.2749	27.771	30.0598	68.9148	41.748	-14.4348	27.7771	25.1038	61.7126	53.1372	56.1462	104.901	106.97
51.2	16.1133	8.432	-77.652	-23.7793	71.9788	-56.5765	7.86438	75.4303	-20.1202	-5.27039	-21.5515	-0.283813	8.255	-2.11792	-1.52588	13.4644	19.5679	0.451658	1.47095	18.9514	27.2766	29.834	68.9697	42.0532	-14.2517	27.7771	25.0671	61.2854	52.3682	55.6763	104.846	107.098
51.32	16.4734	8.16346	-77.7862	-24.4293	71.0815	-56.6773	8.34351	75.7019	-20.0684	-5.25513	-21.4874	-0.213623	8.28857	-1.99585	-1.37024	13.5284	19.6899	0.53711	1.26953	18.6401	26.825	29.773	68.9514	42.1814	-14.0259	27.7344	25.0183	60.8337	51.6846	55.2734	104.926	107.184
51.44	16.6504	7.93152	-77.9785	-25.0519	70.3644	-56.7718	9.06372	75.7965	-19.8792	-5.32227	-21.402	-0.177003	8.36182	-1.92566	-1.18408	13.6414	19.696	0.762941	1.00098	18.5974	26.4099	29.6997	68.7683	42.218	-13.8	27.6794	24.9451	60.4126	51.0742	54.9133	105.066	107.343
51.56	16.8304	7.68127	-78.2227	-25.7782	69.6777	-57.0221	9.60693	75.708	-19.6869	-5.35278	-21.4172	-0.128173	8.51135	-1.86462	-1.0376	13.6291	19.7327	0.891114	0.689697	18.634	25.9216	29.5654	68.6523	42.2974	-13.6414	27.6855	24.7681	60.0464	50.5371	54.4556	105.145	107.581
51.68	17.1265	7.50733	-78.4546	-26.4923	69.1803	-57.3334	9.79309	75.6012	-19.6106	-5.40772	-21.5027	-0.15564	8.55713	-1.76697	-0.878904	13.62	19.7876	0.915526	0.506591	18.6401	25.2747	29.4189	68.5242	42.3279	-13.6414	27.6367	24.7498	59.7107	50.0793	53.8941	105.176	107.849
51.81	17.5018	7.51038	-78.9093	-27.1362	68.8538	-57.5897	9.76562	75.6561	-19.5923	-5.58777	-21.5485	-0.250245	8.45032	-1.75476	-0.738527	13.6627	19.8242	0.81787	0.415039	18.689	24.6399	29.2664	68.4937	42.2241	-13.6902	27.7283	24.6826	59.375	49.7375	53.4058	105.231	108.166
51.93	17.7582	7.6416	-79.5624	-27.6794	68.4937	-57.7545	9.93652	75.9033	-19.6228	-5.71594	-21.6248	-0.354004	8.30994	-1.85242	-0.497436	13.7787	19.7632	0.811765	0.299072	18.7805	24.1699	29.0588	68.4448	42.157	-13.8428	27.8259	24.5544	59.0332	49.4873	53.0396	105.347	108.527
52.05	17.8619	7.81859	-80.2093	-28.2318	68.0664	-57.9407	10.2661	76.2054	-19.7205	-5.72815	-21.7285	-0.411987	8.14819	-1.87378	-0.299073	13.8184	19.7327	0.750733	0.152586	19.0186	23.6145	28.7842	68.3594	42.273	-14.0747	28.0029	24.4751	58.6731	49.1394	52.6856	105.536	108.783
52.17	17.9932	7.94067	-80.6458	-28.949	67.6575	-58.2184	10.5316	76.413	-19.7113	-5.76477	-21.7316	-0.415041	8.05054	-1.92871	-0.271606	13.8641	19.7632	0.634765	-0.036622	19.2139	23.0225	28.7231	68.3044	42.3096	-14.3311	28.1677	24.4629	58.2336	48.6511	52.301	105.841	109.088
52.29	18.1641	7.88574	-80.8624	-29.8279	67.2668	-58.3954	10.6384	76.2085	-19.7144	-5.78308	-21.6705	-0.390625	8.04443	-1.87683	-0.354004	13.8245	19.7693	0.500486	-0.122069	19.4519	22.4426	28.8147	68.2312	42.1692	-14.6118	28.2593	24.5117	57.8186	48.2361	51.8677	106.079	109.436
52.42	18.338	7.92237	-80.9692	-30.5328	66.9708	-58.5938	10.7025	75.8301	-19.7174	-5.85938	-21.6309	-0.436401	8.0719	-1.80359	-0.445557	13.6353	19.5923	0.36621	-0.152588	19.7998	21.936	28.7903	68.1885	42.0532	-14.8621	28.3325	24.53	57.2937	47.9187	51.4954	106.323	109.802
52.54	18.4967	7.99866	-81.1279	-30.9418	66.6504	-58.7891	10.6842	75.6195	-19.7357	-5.9906	-21.6766	-0.546264	8.0719	-1.74865	-0.482178	13.4369	19.3542	0.317383	-0.268555	20.2393	21.4294	28.7476	68.2129	42.0959	-15.0574	28.418	24.5728	56.8787	47.6868	51.1108	106.671	110.266
52.66	18.5761	8.08105	-81.2195	-31.25	66.3635	-58.9417	10.5896	75.6683	-19.7205	-5.96313	-21.6827	-0.732422	8.10547	-1.71509	-0.393678	13.327	19.1162	0.225832	-0.408937	20.7153	20.9229	28.7231	68.1885	42.1692	-15.2039	28.4912	24.6765	56.3843	47.5098	50.6348	106.946	110.651
52.78	18.6249	8.33435	-81.3965	-31.5949	66.0309	-59.1919	10.3271	75.7019	-19.5709	-5.94788	-21.6064	-0.875856	8.18787	-1.6449	-0.204467	13.2355	18.9148	0.115969	-0.518797	21.1914	20.3796	28.8269	68.1213	42.1387	-15.3503	28.5278	24.7437	55.8716	47.3022	50.1221	107.08	110.852
52.91	18.4509	8.69751	-81.7016	-31.9244	65.5792	-59.2468	9.96399	75.5798	-19.4031	-5.96313	-21.521	-0.842284	8.24585	-1.62659	-0.0030532	13.0585	18.7195	0.0427239	-0.628662	21.5942	19.8914	28.9246	68.1519	42.0776	-15.4175	28.595	24.9817	55.3894	47.1374	49.5667	107.178	110.944
53.03	18.0847	8.81958	-82.0587	-32.2388	65.1184	-58.9294	9.59473	75.3387	-19.2474	-5.88379	-21.5302	-0.793457	8.26416	-1.61743	0.152588	12.8998	18.4937	-0.0244136	-0.695802	22.1375	19.4458	28.9368	68.1274	42.041	-15.4358	28.5706	25.2075	54.9072	47.1924	48.9441	107.233	111.121
53.15	17.633	8.77991	-82.3883	-32.5195	64.8499	-58.5602	9.2041	75.1434	-19.1132	-5.75562	-21.5515	-0.680544	8.23669	-1.63269	0.219728	12.7777	18.2861	-0.0549322	-0.823974	22.7539	18.8843	29.0405	67.9993	41.9983	-15.564	28.479	25.354	54.4128	47.3389	48.468	107.385	111.316
53.27	17.3004	8.91418	-82.7209	-32.9224	64.5111	-58.3832	8.85315	75.0427	-19.0063	-5.67932	-21.5424	-0.466917	8.23975	-1.57776	0.222776	12.6801	18.1946	-0.0427233	-1.01929	23.2605	18.2434	29.1443	68.0054	41.9189	-15.6982	28.363	25.4395	53.9673	47.4915	48.0591	107.666	111.505
53.39	17.0288	9.13392	-82.962	-33.0688	64.1846	-58.429	8.68225	74.9725	-19.0857	-5.71289	-21.5332	-0.317383	8.28857	-1.50757	0.177003	12.5031	18.1335	-0.0244155	-1.17188	23.7549	17.5964	29.3762	68.0298	41.9678	-15.9241	28.2898	25.5066	53.4607	47.8149	47.7661	107.977	111.609
53.52	16.8121	9.24988	-83.1512	-32.8278	63.8519	-58.2489	8.38013	74.9512	-19.0582	-5.88684	-21.5881	-0.302124	8.41064	-1.63574	0.201418	12.3016	18.0603	-0.0793464	-1.28174	24.292	16.9556	29.541	67.9077	42.0776	-16.1499	28.3142	25.5066	52.9114	48.3459	47.5891	108.289	111.792
53.64	16.4917	9.15833	-83.3191	-32.2479	63.5681	-57.7057	7.8888	74.9664	-19.0094	-6.03027	-21.7224	-0.296021	8.48694	-1.77612	0.186156	12.1826	17.9626	-0.170896	-1.36719	24.8291	16.4795	29.6753	67.6514	42.1082	-16.1987	28.3813	25.5127	52.3621	48.8037	47.3633	108.655	111.859
53.76	16.0889	9.04235	-83.4046	-31.8726	63.1927	-56.9519	7.48291	74.8718	-18.988	-6.06079	-21.9238	-0.292968	8.63037	-1.97754	0.0762944	12.0911	17.9504	-0.146485	-1.42822	25.4395	15.9607	29.8157	67.3889	42.0532	-16.2292	28.4485	25.4639	51.8127	49.2432	47.0886	109.027	111.841
53.88	15.9119	9.03321	-83.4351	-31.6895	62.6007	-56.189	7.38525	74.5575	-19.046	-6.05774	-22.1191	-0.454711	8.69446	-2.08435	-0.0823982	12.149	18.1274	-0.207519	-1.59912	25.9277	15.4724	30.0049	67.2668	42.1204	-16.2476	28.4668	25.3845	51.2573	49.6521	46.9665	109.412	111.749
54	15.9332	9.27429	-83.4717	-31.4026	61.969	-55.5725	7.4707	74.3652	-19.1162	-6.0791	-22.1832	-0.595093	8.66394	-2.09656	-0.228879	12.2528	18.28	-0.201417	-1.83106	26.1841	15.0208	30.1453	67.0288	42.3401	-16.2354	28.4485	25.3784	50.7324	50.0183	46.875	109.692	111.676
54.13	15.9027	9.375	-83.551	-30.7922	61.4716	-55.0201	7.51953	74.4385	-19.1406	-6.19812	-22.2656	-0.668334	8.58459	-2.09351	-0.238038	12.3169	18.4326	-0.231936	-2.03247	26.2451	14.7461	30.1453	66.6321	42.4561	-16.2842	28.3813	25.4944	50.2136	50.3296	46.7407	109.912	111.645
54.25	15.7532	9.22852	-83.6426	-29.9316	60.9955	-54.4312	7.49512	74.762	-19.0674	-6.31409	-22.3633	-0.723266	8.55408	-2.04773	-0.177003	12.3444	18.6218	-0.274659	-2.21558	26.2634	14.5203	30.2612	66.2048	42.5964	-16.2048	28.2166	25.5188	49.6582	50.6042	46.5454	110.071	111.469
54.37	15.4785	8.8562	-83.7311	-29.0283	60.4675	-53.7964	7.3761	75.1556	-18.9697	-6.32019	-22.4304	-0.692749	8.64563	-1.87073	-0.0885022	12.3718	18.689	-0.305175	-2.40479	26.2268	14.2517	30.5298	65.8936	42.5232	-16.1194	28.1555	25.5859	49.1089	50.8179	46.3379	110.126	111.334
54.49	15.271	8.45641	-83.6945	-28.1006	59.8145	-53.1067	7.25098	75.4822	-18.8751	-6.25	-22.4609	-0.616455	8.82569	-1.71814	0.05493	12.3962	18.5852	-0.378417	-2.55127	26.1902	13.8367	30.7983	65.5762	42.511	-16.1011	28.1128	25.7019	48.6084	51.1353	46.2708	109.943	111.237
54.61	15.3107	8.0017	-83.5174	-27.1057	59.198	-52.301	7.08313	75.8789	-18.7408	-6.19202	-22.4335	-0.466918	9.00574	-1.6571	0.161744	12.4725	18.4814	-0.476073	-2.53296	25.9766	13.4583	31.0547	65.1794	42.6453	-16.1194	28.1738	25.7141	48.1995	51.4282	46.0999	109.882	111.102
54.74	15.2832	7.53479	-83.4381	-26.0406	58.6395	-51.6296	7.06787	76.1627	-18.5791	-6.1737	-22.4548	-0.405883	9.14307	-1.60217	0.256347	12.5305	18.3533	-0.408935	-2.55127	25.7751	13.2141	31.2256	64.8621	42.9138	-16.1438	28.2471	25.5432	47.8271	51.5747	45.929	109.723	110.956
54.86	15.2191	7.02819	-83.4106	-24.9695	58.0139	-51.2573	7.03735	76.0101	-18.457	-6.14014	-22.4701	-0.396729	9.2804	-1.43128	0.323486	12.5336	18.3655	-0.164796	-2.6062	25.4639	12.8418	31.366	64.4043	43.1702	-16.2109	28.418	25.3967	47.4792	51.8005	45.6543	109.491	110.809
54.98	15.0971	6.44226	-83.3435	-24.0601	57.3609	-51.1932	6.73218	75.7446	-18.4021	-6.01806	-22.4304	-0.405884	9.38415	-1.25733	0.479126	12.3535	18.4082	-0.128174	-2.67944	25.0732	12.4084	31.4026	63.9587	43.457	-16.3269	28.5522	25.3357	47.2351	52.1606	45.4834	109.265	110.681
55.1	15.0238	6.0974	-83.2855	-23.3246	57.0129	-50.9552	6.20727	75.5402	-18.4265	-5.896	-22.4091	-0.402833	9.50012	-1.11389	0.561524	12.1399	18.5425	-0.341798	-2.74048	24.646	12.2192	31.2439	63.5925	43.5303	-16.4856	28.5889	25.2197	47.0276	52.4658	45.3796	109.039	110.645
55.22	14.9719	5.96312	-83.4961	-22.6929	56.9031	-50.5463	5.84717	75.5036	-18.4784	-5.84412	-22.3572	-0.305177	9.56421	-0.991823	0.604246	11.9049	18.7073	-0.433348	-2.64282	24.1394	12.085	31.0669	63.3789	43.5974	-16.7114	28.5889	25.0183	46.7712	52.6611	45.2393	108.789	110.632
55.35	14.8743	5.92957	-83.9417	-22.0093	56.8146	-50.1953	5.84717	75.4425	-18.576	-5.8197	-22.2595	-0.228881	9.59473	-0.842286	0.598144	11.6425	18.6768	-0.231933	-2.75269	23.523	11.9629	30.8166	63.208	43.7073	-16.8701	28.6377	24.6765	46.5393	52.7283	44.9707	108.551	110.651
55.47	14.7827	5.75868	-84.4757	-21.6339	56.5521	-50.0854	5.93872	75.3632	-18.6188	-5.71594	-22.2076	-0.173951	9.57642	-0.726317	0.567625	11.5845	18.634	-0.0793456	-2.97241	22.8577	11.7737	30.4871	62.9517	43.8293	-17.0654	28.6743	24.3103	46.3623	52.8687	44.7327	108.301	110.51
55.59	14.7919	5.44433	-84.9121	-21.6705	56.3232	-50.3693	5.77698	75.1404	-18.7042	-5.66101	-22.2321	-0.128174	9.52149	-0.668334	0.613403	11.5784	18.6951	-0.201418	-2.9541	22.3816	11.499	30.0781	62.6953	43.8415	-17.2668	28.7109	24.0356	46.1487	53.0334	44.4885	107.989	110.425
55.71	14.9719	5.22766	-85.3241	-21.9513	55.9906	-50.9369	5.39551	74.7497	-18.8812	-5.68238	-22.4091	-0.152587	9.39026	-0.637817	0.714112	11.554	18.7012	-0.439453	-2.86255	21.8689	11.1877	29.8401	62.3901	43.8477	-17.2852	28.6377	23.7732	45.9595	53.1616	44.22	107.672	110.297
55.83	15.3198	5.16357	-85.4858	-22.287	55.4962	-51.3306	5.01709	74.4019	-19.0674	-5.68848	-22.5922	-0.265504	9.2804	-0.622559	0.820923	11.5204	18.6951	-0.634766	-2.83814	21.3135	10.8337	29.6204	62.1582	43.7622	-17.218	28.479	23.3887	45.7886	53.1494	44.0369	107.312	110.205
55.96	15.7532	5.09949	-85.3912	-22.4182	54.9164	-51.6357	4.82178	74.0662	-19.1772	-5.69153	-22.6135	-0.363159	9.35669	-0.564577	1.04981	11.6394	18.5608	-0.708007	-2.86865	20.929	10.5103	29.4067	61.8408	43.7195	-17.0959	28.4119	22.998	45.6604	53.0701	43.8355	106.921	110.022
56.08	16.2994	4.73021	-85.0586	-22.7478	54.4372	-52.0508	4.74548	73.6572	-19.1956	-5.75256	-22.5128	-0.302124	9.44519	-0.497438	1.30615	11.7798	18.3899	-0.769043	-2.9419	20.6726	10.2417	29.0588	61.5967	43.7805	-17.0288	28.4424	22.7844	45.5444	52.887	43.512	106.482	109.79
56.2	16.5344	4.42811	-84.8572	-23.3826	54.1382	-52.5421	4.47388	73.1934	-19.2047	-5.74341	-22.4457	-0.192261	9.51538	-0.534058	1.41602	11.8378	18.2678	-0.689698	-2.91138	20.3796	10.0098	28.5767	61.3708	43.9209	-16.9739	28.4485	22.76	45.4041	52.6611	43.0969	105.975	109.65
56.32	16.4764	4.57458	-84.8541	-24.2615	53.8513	-53.1006	4.0863	72.7875	-19.1162	-5.62744	-22.4762	-0.167846	9.56726	-0.534057	1.42517	11.7645	18.219	-0.695801	-2.97851	19.928	9.79614	28.0945	61.145	44.1589	-16.98	28.3569	22.6929	45.2454	52.5024	42.6025	105.591	109.479
56.45	16.3452	5.01405	-84.8846	-25.0458	53.479	-53.6438	3.67126	72.5189	-18.9392	-5.53894	-22.6074	-0.204468	9.68933	-0.363159	1.44043	11.615	18.3044	-0.671386	-3.03955	19.4153	9.70459	27.4963	60.9131	44.1895	-16.9678	28.241	22.3999	45.0317	52.24	42.1875	105.292	109.418
56.57	16.333	5.26123	-84.8053	-25.8667	52.9724	-54.3182	3.31421	72.5037	-18.8019	-5.54199	-22.6349	-0.231934	9.74731	-0.14038	1.35803	11.3159	18.4021	-0.744628	-2.97241	18.9575	9.47265	26.947	60.6445	44.1589	-17.1448	28.1982	22.0398	44.9036	51.8982	41.803	104.968	109.369
56.69	16.4581	5.1544	-84.5703	-26.8921	52.533	-55.1361	3.08228	72.5769	-18.7561	-5.62744	-22.641	-0.213624	9.65881	0.0427248	1.31225	10.9955	18.4692	-0.933837	-2.92969	18.5181	9.198	26.4282	60.498	44.2139	-17.2913	28.1982	21.8323	44.8242	51.4954	41.5344	104.602	109.21
56.81	16.5619	4.88891	-84.2621	-27.7679	52.2858	-55.8472	2.92969	72.6074	-18.8324	-5.66711	-22.7112	-0.228883	9.60693	0.115969	1.34277	10.7574	18.6035	-1.02539	-3.13721	17.9626	9.13696	25.7874	60.3577	44.4031	-17.45	28.2166	21.7712	44.751	51.1108	41.217	104.254	109.143
56.93	16.6839	4.66003	-83.9935	-28.4271	51.9623	-56.43	2.65198	72.6654	-18.8995	-5.63049	-22.8119	-0.247192	9.6405	0.195314	1.39771	10.6354	18.7317	-0.92163	-3.26538	17.4988	9.18579	25.0793	60.1563	44.519	-17.5476	28.2288	21.6431	44.6594	50.6897	40.8691	104.022	109.143
57.06	16.629	4.58069	-83.7372	-29.1718	51.4954	-56.9153	2.20642	72.7295	-18.9362	-5.59692	-22.937	-0.244142	9.66187	0.238036	1.37939	10.6049	18.689	-0.799561	-3.22265	17.0959	9.22241	24.4446	59.9792	44.5374	-17.4927	28.2532	21.4539	44.7449	50.1343	40.509	103.705	109.192
57.18	16.7145	4.6814	-83.4473	-30.0568	50.9857	-57.5165	1.70898	72.6593	-18.9392	-5.53284	-22.934	-0.170898	9.64661	0.280759	1.41296	10.6964	18.634	-0.793456	-3.16772	16.6687	9.25293	23.8159	59.967	44.5679	-17.45	28.1555	21.3135	44.8242	49.7375	40.3381	103.296	109.113
57.3	16.9525	4.91943	-83.1421	-30.9998	50.5829	-58.1848	1.33667	72.5006	-18.9117	-5.39856	-22.8027	-0.17395	9.67407	0.26245	1.37024	10.7849	18.6218	-0.897216	-3.14941	16.2415	9.42993	23.1201	59.9426	44.5923	-17.4622	27.9968	21.1853	44.812	49.3469	40.2649	102.905	108.972
57.42	17.1356	5.05981	-82.8674	-31.9489	50.4089	-59.0118	1.00708	72.522	-18.8385	-5.34363	-22.7448	-0.238037	9.85718	0.259399	1.44653	10.7605	18.5852	-1.0376	-3.09448	15.802	9.75342	22.5281	59.8145	44.7449	-17.3462	27.887	20.9961	44.8364	48.9136	40.0574	102.49	108.728
57.54	17.2882	5.06286	-82.5623	-32.6263	50.4974	-59.7839	0.692751	72.6563	-18.7286	-5.31311	-22.6715	-0.225831	10.0647	0.350952	1.46484	10.6995	18.4998	-1.17798	-3.00293	15.448	10.1868	22.052	59.7534	44.7876	-17.3035	27.7832	20.7397	44.9158	48.3337	39.7278	102.026	108.453
57.67	17.3431	5.02626	-82.3029	-33.1879	50.6134	-60.4858	0.299073	72.7875	-18.6584	-5.33142	-22.4243	-0.170898	10.2142	0.430298	1.43433	10.5743	18.396	-1.25732	-2.87476	15.21	10.5164	21.6309	59.6741	44.873	-17.1875	27.7771	20.3979	45.0195	47.9126	39.5203	101.599	108.136
57.79	17.2424	5.01098	-82.196	-33.7555	50.6592	-61.1877	0.0091548	72.8851	-18.7073	-5.3009	-22.1222	-0.0976554	10.3271	0.463866	1.37939	10.5316	18.3105	-1.35498	-2.86865	14.917	10.7056	21.1182	59.5276	44.9402	-17.0837	27.7466	20.1416	45.1477	47.5769	39.4287	101.245	107.751
57.91	17.1844	5.0293	-82.2876	-34.3689	50.5035	-61.8408	-0.167848	73.1934	-18.7286	-5.23682	-21.9635	-0.112915	10.2814	0.500487	1.24817	10.5804	18.158	-1.59912	-2.84424	14.7522	10.8643	20.6238	59.2773	44.9097	-17.0715	27.6855	19.812	45.3064	47.3572	39.3677	100.739	107.336
58.03	17.2607	5.04455	-82.4738	-34.9121	50.4669	-62.4542	-0.265505	73.5229	-18.7103	-5.23377	-21.933	-0.222779	10.1807	0.521851	1.07422	10.6049	18.0542	-1.71509	-2.69775	14.6851	11.0046	20.166	59.2468	44.7266	-17.0349	27.6306	19.4763	45.52	47.0459	39.1785	100.25	106.958
58.15	17.4011	5.08423	-82.6935	-35.2508	50.5859	-63.147	-0.421142	73.7091	-18.7531	-5.28259	-21.9788	-0.183105	10.1227	0.601197	1.01624	10.5988	17.9138	-1.64795	-2.58789	14.6484	11.1267	19.8914	59.2041	44.5129	-17.1143	27.655	19.0857	45.7764	46.7407	38.977	99.5667	106.61
58.28	17.5323	5.04454	-82.7118	-35.4309	50.7294	-63.8702	-0.451662	73.8434	-18.7775	-5.25818	-21.9879	-0.100708	10.0739	0.762939	1.05591	10.5652	17.9199	-1.51978	-2.74048	14.7461	11.2549	19.6594	59.1431	44.4092	-17.2607	27.6978	18.7439	46.106	46.4966	38.9465	98.9014	106.354
58.4	17.63	4.94994	-82.4677	-35.556	50.8514	-64.4287	-0.320434	73.9563	-18.8873	-5.28564	-22.0551	-0.0244136	9.99756	0.857543	1.0437	10.4431	17.8772	-1.46484	-2.81983	14.9231	11.2976	19.4092	58.8928	44.2749	-17.3279	27.771	18.4509	46.4111	46.2463	38.9343	98.3826	105.969
58.52	17.5812	4.93469	-82.3212	-35.6506	51.0132	-64.7217	-0.0671378	73.9563	-18.9484	-5.35583	-22.1466	-0.0274664	9.88464	0.863647	1.02234	10.2051	17.8589	-1.44043	-2.62451	15.2039	11.3892	19.1223	58.6792	44.2139	-17.3767	27.6917	18.1152	46.7773	45.9839	38.7756	97.9004	105.646
58.64	17.4256	5.02931	-82.3608	-35.6659	51.4404	-64.8224	0.146485	73.8647	-18.9941	-5.55115	-22.1436	-0.0579826	9.74121	0.857543	1.08337	10.0494	17.7307	-1.31226	-2.58179	15.4236	11.7188	18.8599	58.5327	44.0613	-17.4133	27.5818	17.8467	47.1558	45.7458	38.6108	97.3877	105.377
58.76	17.1509	5.03539	-82.6202	-35.4645	51.9104	-64.9597	0.280762	73.8556	-19.0521	-5.68848	-22.0581	-0.137329	9.56726	0.952149	1.29089	10.0006	17.7856	-1.11694	-2.67944	15.5823	12.0972	18.5669	58.49	43.9514	-17.4255	27.4414	17.4866	47.4792	45.4712	38.4766	96.8933	105.139
58.89	16.922	4.8645	-82.8217	-35.2692	52.3438	-65.3198	0.418092	73.9197	-19.0521	-5.80444	-22.0581	-0.302125	9.4635	1.10474	1.49841	9.95483	17.8528	-1.00708	-2.83203	15.8325	12.4878	18.2312	58.4412	43.7195	-17.4072	27.2766	17.2119	47.6807	45.343	38.4094	96.4356	104.822
59.01	16.7297	4.53491	-82.9865	-35.1227	52.533	-65.8661	0.521852	73.9197	-19.0521	-5.74036	-22.0947	-0.430298	9.39026	1.16882	1.6449	9.91516	17.8894	-0.933836	-2.81372	16.0461	12.8357	17.7918	58.3801	43.4875	-17.4194	27.0447	17.0227	47.9065	45.0989	38.2812	95.9839	104.504
59.13	16.5344	4.37927	-83.3893	-34.9426	52.6764	-66.2994	0.741579	73.8403	-19.0338	-5.57556	-22.1039	-0.460816	9.48181	1.24207	1.76392	9.93042	17.9382	-0.964355	-2.69165	16.1499	13.1531	17.572	58.3557	43.28	-17.4194	26.8188	16.803	48.0774	44.8181	38.0798	95.3735	104.236
59.25	16.3544	4.31518	-83.8287	-34.5978	53.0701	-66.4154	1.08032	73.642	-19.0308	-5.4657	-22.0886	-0.491334	9.75342	1.44348	1.87378	10.1074	17.8955	-0.939943	-2.6062	16.2415	13.5864	17.511	58.2764	43.0908	-17.3462	26.6418	16.5222	48.291	44.5313	37.8113	94.6777	103.986
59.38	16.214	3.72009	-83.9539	-34.1217	53.7201	-66.4673	1.52893	73.5016	-18.985	-5.33447	-22.0856	-0.460815	10.0739	1.65405	2.03857	10.3912	17.8284	-0.878906	-2.6123	16.5833	14.0747	17.45	58.1299	42.9443	-17.3035	26.5991	16.3147	48.5535	44.3909	37.6099	94.104	103.741
59.5	16.0797	3.00904	-83.786	-33.728	54.4983	-66.5619	1.96838	73.2452	-18.8324	-5.20325	-21.8842	-0.448609	10.2325	1.70593	2.20032	10.7269	17.7612	-0.885009	-2.594	17.0471	14.4714	17.3889	58.0933	42.8711	-17.3889	26.5015	16.2659	48.8342	44.2383	37.3901	93.7073	103.577
59.62	15.8447	2.81981	-83.6853	-33.5449	55.1422	-66.7084	2.30713	72.9614	-18.634	-5.00488	-21.756	-0.460815	10.3546	1.75781	2.32849	10.9131	17.7246	-0.909424	-2.88086	17.4072	14.856	17.4377	58.1299	42.8345	-17.4988	26.4038	16.2598	49.0784	44.1589	37.1582	93.3533	103.308
59.74	15.5731	3.10974	-83.9111	-33.2336	55.8533	-66.9433	2.54517	72.5952	-18.5394	-4.80652	-21.7499	-0.558472	10.5133	1.84021	2.47192	11.0077	17.8101	-0.927735	-3.09448	17.7002	15.2283	17.5049	58.0017	42.6453	-17.4438	26.2634	16.1255	49.353	44.1345	36.9812	93.0725	102.966
59.86	15.2771	3.37219	-84.3658	-32.7698	56.5643	-67.1173	2.76184	72.3358	-18.4662	-4.67834	-21.8201	-0.604247	10.6018	1.85547	2.54517	11.0992	17.9382	-0.939942	-3.03955	18.0664	15.6982	17.4805	57.8186	42.4927	-17.4133	26.123	15.9241	49.6582	44.0918	36.7737	92.7795	102.588
59.99	15.0391	3.31727	-84.8785	-32.3791	57.3242	-67.2363	2.91138	72.1344	-18.515	-4.51355	-21.8933	-0.64087	10.672	1.76087	2.59705	11.2762	17.9932	-0.964356	-2.92358	18.5242	16.2476	17.3401	57.6477	42.3767	-17.4438	26.062	15.8325	49.9512	44.0796	36.4685	92.4011	102.209
60.11	14.9048	3.1128	-85.3699	-32.3212	58.2275	-67.3065	3.11279	71.9238	-18.5516	-4.37012	-22.0398	-0.62561	10.6812	1.45264	2.66724	11.3861	17.9993	-1.00098	-2.81982	18.8965	16.7297	17.2485	57.6355	42.2424	-17.3706	26.1169	15.8264	50.2808	43.9148	36.0901	92.0654	101.947
60.23	14.8651	3.17077	-85.7208	-32.4066	58.96	-67.3096	3.30505	71.6858	-18.5089	-4.27856	-22.1832	-0.729371	10.7605	1.25427	2.67639	11.3159	17.9565	-0.915526	-2.80762	19.1467	17.157	17.157	57.7454	42.1326	-17.1265	26.1475	15.8447	50.5493	43.7683	35.7544	91.8091	101.611
60.35	14.743	3.50341	-85.9924	-32.4616	59.5123	-67.3218	3.46985	71.4203	-18.6066	-4.21448	-22.3602	-0.854493	10.8643	1.16272	2.63061	11.2488	18.0115	-0.842284	-2.74048	19.4336	17.5598	16.9983	57.7393	42.0166	-16.9434	26.1658	15.7715	50.8545	43.7073	35.6201	91.4795	101.196
60.47	14.5935	3.70484	-86.2122	-32.312	59.9518	-67.4866	3.43628	71.1121	-18.7103	-4.1565	-22.4365	-0.891113	10.8521	1.05286	2.56653	11.1725	18.0237	-0.628662	-2.59399	19.9219	17.9749	16.8396	57.7209	41.9006	-16.8213	26.2085	15.7227	51.2268	43.6768	35.4553	91.0644	100.818
60.6	14.6423	3.72009	-86.4349	-32.1381	60.5743	-67.6849	3.12805	70.7794	-18.8355	-4.11987	-22.4335	-0.909424	10.7178	0.909423	2.47192	11.1176	17.9932	-0.384521	-2.38648	20.4224	18.2983	16.7358	57.7148	41.7542	-16.8884	26.0193	15.7776	51.5747	43.5974	35.3088	90.6677	100.391
60.72	14.7919	3.81164	-86.734	-32.309	61.1694	-67.9047	2.81067	70.5261	-18.8843	-4.12598	-22.4274	-0.933838	10.6903	0.912475	2.42615	11.1633	17.9626	-0.238039	-2.32544	20.8679	18.6646	16.6077	57.6111	41.6504	-17.0044	25.885	15.9241	51.9165	43.4937	34.967	90.3076	100.031
60.84	14.9628	4.0802	-86.972	-32.5897	61.7432	-68.0633	2.75879	70.2484	-18.8477	-4.0863	-22.4731	-1.01929	10.7788	0.958253	2.5177	11.1938	17.9016	-0.0549306	-2.22778	21.2585	18.9453	16.5771	57.4646	41.6565	-17.0288	25.647	16.0461	52.2522	43.4875	34.6069	90.0024	99.7192
60.96	15.1001	4.57152	-87.0483	-32.6843	62.2223	-68.0939	2.96936	70.0745	-18.866	-4.15344	-22.522	-1.07727	10.7544	1.04065	2.63367	11.1725	17.8467	0.213623	-2.21558	21.7102	19.3115	16.5588	57.373	41.687	-17.0776	25.3967	16.1133	52.5757	43.4204	34.3323	89.8071	99.4995
61.08	15.0909	5.15745	-87.0911	-32.5287	62.9211	-67.9809	3.06091	69.9036	-19.0277	-4.17175	-22.5555	-0.952148	10.8032	1.08643	2.78626	11.261	17.7124	0.488281	-2.30713	22.113	19.8791	16.5588	57.3608	41.6931	-17.1082	25.1282	16.1682	52.8809	43.3899	34.1553	89.7034	99.2371
61.21	14.8407	5.5359	-87.2284	-32.3608	63.739	-67.923	3.15552	69.7205	-19.1071	-4.28161	-22.6593	-0.738525	10.9711	1.08948	2.83508	11.3312	17.572	0.592039	-2.24609	22.6257	20.3308	16.4551	57.3181	41.5527	-17.157	24.9817	16.1804	53.186	43.3655	33.9722	89.5203	98.9563
61.33	14.624	5.82581	-87.3199	-32.2235	64.5447	-67.8986	3.03039	69.5526	-19.1162	-4.39758	-22.8333	-0.506592	11.1115	1.26037	2.82288	11.3312	17.4438	0.549318	-2.0752	23.0774	20.6238	16.2781	57.3364	41.4124	-17.2302	24.8657	16.2781	53.4485	43.2434	33.7219	89.3616	98.584
61.45	14.4837	6.12488	-87.2772	-32.0007	65.2283	-67.6941	2.61841	69.516	-19.0918	-4.49829	-22.9889	-0.387572	11.1877	1.39465	2.6947	11.2762	17.3889	0.512697	-1.88599	23.4436	20.8496	16.2537	57.428	41.272	-17.1875	24.8535	16.5222	53.717	43.1152	33.5083	89.1601	98.23
61.57	14.3616	6.38123	-87.2162	-31.7261	65.9271	-67.3462	2.39563	69.5801	-19.1284	-4.52576	-23.0927	-0.317382	11.1908	1.58386	2.73438	11.264	17.3645	0.610352	-1.68457	23.9075	21.228	16.4734	57.5806	41.1072	-17.0776	24.9695	16.7419	53.894	43.0481	33.3801	88.9587	97.937
61.69	14.0839	6.53382	-87.2406	-31.2653	66.5344	-67.0197	2.54517	69.7052	-19.0643	-4.47082	-23.1781	-0.283814	11.1786	1.80969	2.78015	11.2305	17.2668	0.909423	-1.64185	24.3347	21.582	16.7419	57.7087	41.0156	-16.98	25.0793	16.9006	54.0222	43.0542	33.3191	88.6902	97.6624
61.82	13.7085	6.41175	-87.1277	-30.7617	66.9708	-66.7419	2.84729	69.6045	-18.9728	-4.39148	-23.2269	-0.369263	11.1572	1.97449	2.92663	11.1908	17.2363	1.14746	-1.64184	24.8596	21.9482	16.8457	57.7454	41.0217	-16.9434	25.1221	17.1265	54.1626	43.1458	33.2092	88.4583	97.4121
61.94	13.4277	6.18285	-86.8225	-30.2246	67.5354	-66.4215	2.96936	69.3939	-18.9636	-4.31213	-23.2208	-0.482178	11.2122	2.09961	3.01208	11.2061	17.1814	1.23291	-1.5686	25.3662	22.2656	16.98	57.6904	40.9729	-16.9189	25.0366	17.4316	54.3945	43.1763	33.1299	88.1836	97.1436
62.06	13.2324	5.91431	-86.5143	-29.5532	68.1122	-65.9546	2.81982	69.1193	-19.0643	-4.32129	-23.175	-0.576782	11.1969	2.17285	3.06396	11.1664	17.1265	1.17798	-1.3916	25.708	22.7295	17.1631	57.7087	40.8813	-16.864	24.884	17.7429	54.6143	43.2678	33.1543	87.8296	96.8323
62.18	13.0127	5.69152	-86.3037	-28.6407	68.6279	-65.3046	2.66113	68.9545	-19.2017	-4.29077	-23.1293	-0.582887	11.1206	2.28272	3.07007	11.1023	16.9983	1.0437	-1.19019	25.9888	23.2605	17.1814	57.6843	40.8264	-16.7603	24.7559	17.9932	54.8096	43.3838	33.1604	87.4695	96.6004
62.3	12.7716	5.50232	-86.2183	-27.5726	69.1467	-64.5874	2.63672	69.1498	-19.2841	-4.20532	-23.0621	-0.524902	11.0535	2.3468	2.99378	11.1816	16.9617	0.921631	-1.0498	26.4038	23.6023	17.1448	57.6538	40.9485	-16.6626	24.7192	18.2129	55.0537	43.4631	33.2275	87.1582	96.2769
62.43	12.5855	5.32532	-86.2885	-26.6663	69.6381	-63.7573	2.78626	69.4336	-19.2017	-3.9978	-23.0286	-0.476074	11.0779	2.45056	2.88391	11.3434	17.0532	0.78125	-1.01318	26.7517	23.7854	17.1936	57.6111	41.0889	-16.6199	24.5911	18.4082	55.304	43.4753	33.3252	86.7981	95.8374
62.55	12.4054	5.23071	-86.4777	-26.0406	70.1233	-62.8601	2.91748	69.4214	-19.0338	-3.85132	-22.9095	-0.354003	11.0809	2.53601	2.8656	11.4807	17.2363	0.62256	-0.885009	26.9653	23.9868	17.3889	57.5623	40.9729	-16.5161	24.5483	18.6829	55.4565	43.5242	33.3618	86.2854	95.2332
62.67	12.3627	5.00487	-86.7645	-25.5219	70.6421	-61.9354	3.10974	69.1986	-18.9209	-3.79028	-22.76	-0.268555	11.1053	2.71301	2.92053	11.4807	17.2668	0.628663	-0.793457	27.179	24.0356	17.6575	57.5256	40.802	-16.5161	24.53	18.9758	55.603	43.7561	33.4228	85.8704	94.6777
62.79	12.439	4.59899	-87.03	-24.9054	71.1761	-60.9985	3.42712	68.9728	-18.9026	-3.72314	-22.6593	-0.24414	11.0443	2.92663	3.00598	11.438	17.2119	0.689699	-0.805663	27.4597	24.1882	17.7856	57.4707	40.7288	-16.4124	24.3225	19.1833	55.5908	43.9636	33.5083	85.5164	94.1528
62.92	12.6953	4.10156	-87.0148	-24.2798	71.7926	-60.3424	3.87878	68.8965	-18.927	-3.70789	-22.6349	-0.250245	10.8887	3.10058	3.06702	11.3922	17.1936	0.805664	-0.903322	27.8259	24.4446	17.9626	57.3914	40.7471	-16.3147	24.2004	19.2139	55.6213	44.1101	33.5388	85.3027	93.7683
63.04	13.0219	3.83909	-86.8225	-23.5596	72.4487	-60.0677	4.36402	68.8904	-18.9789	-3.79028	-22.5525	-0.265504	10.7605	3.2196	3.0304	11.3892	17.1082	0.903322	-0.939941	28.1677	24.646	18.2129	57.2571	40.7654	-16.2415	23.9868	19.1956	55.7312	44.2932	33.429	85.0403	93.4265
63.16	13.3789	3.7567	-86.5967	-22.7203	72.9767	-59.9793	4.74854	68.8934	-19.0918	-3.92151	-22.4701	-0.286865	10.7208	3.23486	2.948	11.4288	16.9739	1.04981	-0.988769	28.4485	24.823	18.4448	57.2388	40.7959	-16.2354	23.9563	19.1711	55.6519	44.4824	33.3374	84.7412	93.0969
63.28	13.5162	3.50038	-86.4746	-21.759	73.3551	-59.5978	5.07813	68.7805	-19.1559	-4.03442	-22.4579	-0.332642	10.7727	3.14026	2.87781	11.499	16.8518	1.17798	-0.988767	28.717	25.0244	18.5791	57.1533	40.8081	-16.2598	23.8647	19.2139	55.6885	44.6411	33.1421	84.3811	92.8345
63.4	13.562	3.02734	-86.4654	-20.8618	73.7946	-58.9569	5.48706	68.6981	-19.1956	-4.05884	-22.5037	-0.39978	10.8795	2.98767	2.79846	11.5112	16.7297	1.22681	-0.897217	28.9551	25.1648	18.7866	56.8909	40.8813	-16.2415	23.761	19.397	55.6824	44.635	32.9407	84.1308	92.6636
63.53	13.5895	2.8473	-86.5021	-20.4132	74.3683	-58.4381	5.99976	68.5761	-19.3115	-4.07715	-22.4213	-0.473022	10.9772	2.88696	2.64892	11.3495	16.7114	1.33667	-0.842285	29.0649	25.2808	18.8477	56.7749	40.8875	-16.1316	23.6633	19.5007	55.6763	44.5862	32.782	83.8318	92.5232
63.65	13.7726	2.8412	-86.557	-20.1752	74.8383	-58.2153	6.75049	68.4082	-19.4061	-4.0863	-22.2382	-0.552368	10.9375	2.81677	2.53906	11.2213	16.6626	1.44043	-0.781252	29.187	25.4578	18.9148	56.7505	40.8325	-16.1926	23.6267	19.574	55.6396	44.5129	32.7698	83.5754	92.4072
63.77	14.1266	2.70692	-86.56	-19.7998	75.3143	-58.2092	7.26318	68.3716	-19.4946	-4.02222	-22.113	-0.59204	10.907	2.70691	2.52075	11.0352	16.51	1.39771	-0.65918	29.2542	25.647	19.0002	56.6589	40.9058	-16.272	23.6145	19.6289	55.5298	44.5313	32.7576	83.3435	92.2607
63.89	14.3249	2.32848	-86.5814	-19.165	75.9155	-58.1634	7.43408	68.454	-19.5587	-3.88794	-22.0093	-0.521851	10.8887	2.58789	2.55432	10.9009	16.4062	1.3916	-0.555421	29.2725	25.7507	19.0491	56.4575	40.9241	-16.2476	23.7305	19.6045	55.5115	44.5496	32.7515	83.197	92.1265
64.01	14.328	1.88294	-86.6486	-18.6493	76.3855	-58.0841	7.44324	68.5364	-19.5129	-3.80554	-21.9452	-0.41504	10.9406	2.45972	2.6886	10.7788	16.4734	1.45264	-0.427247	29.3213	25.7813	19.1406	56.2683	40.7593	-16.2903	23.9258	19.635	55.4749	44.5557	32.666	83.0139	91.9739
64.14	14.2578	1.58386	-86.7127	-18.5669	76.7883	-58.1146	7.37915	68.3929	-19.4611	-3.55225	-21.8658	-0.320434	11.1267	2.49329	2.74658	10.7574	16.5039	1.59912	-0.317383	29.3579	25.5981	19.3115	56.2256	40.5518	-16.3696	24.1882	19.696	55.5603	44.6594	32.6355	82.7881	91.8884
64.26	14.3555	1.62048	-86.792	-18.75	77.0843	-58.2886	7.39746	68.0817	-19.4305	-3.2135	-21.7804	-0.283814	11.1938	2.56042	2.7771	10.8704	16.5588	1.85547	-0.317382	29.2969	25.531	19.2688	56.0852	40.3687	-16.5161	24.3225	19.7449	55.481	44.7937	32.6233	82.5562	91.8152
64.38	14.6545	1.77308	-86.853	-18.9941	77.4414	-58.6639	7.37	67.7734	-19.3909	-2.97241	-21.8323	-0.262451	11.1847	2.66724	2.73437	11.0962	16.5405	2.0874	-0.378417	29.2725	25.6104	19.165	55.896	40.2649	-16.6931	24.3591	19.7571	55.3711	44.8425	32.5073	82.2876	91.7664
64.5	14.7705	2.01416	-86.9598	-19.2413	77.8931	-59.1187	7.25403	67.4652	-19.3604	-2.80762	-21.9421	-0.317384	11.2701	2.65503	2.71301	11.2549	16.5894	2.33765	-0.317382	29.2175	25.708	19.1223	55.6641	40.2222	-16.864	24.3347	19.873	55.1636	44.6533	32.312	81.9763	91.6748
64.62	14.7186	2.31323	-87.1521	-19.5313	78.2684	-59.5734	7.03735	67.0624	-19.3756	-2.64893	-21.9727	-0.32959	11.4014	2.56653	2.75268	11.2854	16.626	2.52685	-0.286868	29.1565	25.5554	18.9453	55.481	40.1367	-16.98	24.3347	19.9585	55.0415	44.4458	32.074	81.7505	91.5649
64.75	14.6698	2.61842	-87.3474	-19.9829	78.6072	-59.9548	6.70776	66.8671	-19.3787	-2.58789	-21.9299	-0.3479	11.5356	2.55127	2.80457	11.2823	16.5771	2.58789	-0.170898	29.1138	25.3357	18.7805	55.1636	40.0146	-17.0776	24.2981	20.0989	54.9194	44.3298	31.8909	81.6589	91.4917
64.87	14.6362	2.96936	-87.4237	-20.5017	78.9398	-60.0342	6.3324	67.1234	-19.4183	-2.49329	-21.8811	-0.396728	11.6547	2.49939	2.86255	11.3373	16.4734	2.6001	-0.006102	29.0344	25.2563	18.573	54.9561	39.9048	-17.1021	24.3225	20.1782	54.7668	44.2871	31.6406	81.665	91.4124
64.99	14.6515	3.3844	-87.6526	-21.0358	79.2389	-59.9396	6.29578	67.4744	-19.5618	-2.53601	-21.8628	-0.512695	11.6669	2.36817	2.89002	11.4899	16.3269	2.64893	0.158692	28.949	25.293	18.3777	54.9194	39.7766	-17.1265	24.2676	20.2026	54.6265	44.2627	31.25	81.7444	91.2415
65.11	14.5691	3.53699	-87.9547	-21.463	79.2358	-60.0586	6.48499	67.6544	-19.6564	-2.67944	-21.8628	-0.567626	11.6364	2.20947	2.89001	11.5387	16.3025	2.84424	0.115967	28.8086	25.293	18.103	54.834	39.5752	-17.1875	24.1394	20.2576	54.4312	44.2078	30.8655	81.7871	90.9607
65.23	14.4898	3.3203	-88.0402	-22.0551	78.9917	-60.4004	6.54602	67.8101	-19.7205	-2.75269	-21.8994	-0.552368	11.5967	2.04468	2.85644	11.4899	16.2415	2.89917	-0.115965	28.656	25.1404	17.9077	54.6692	39.3982	-17.2424	24.0112	20.3247	54.2419	44.1711	30.4626	81.7017	90.7043
65.36	14.4867	3.13415	-88.0463	-22.8088	78.7994	-60.6323	6.35681	67.9718	-19.6533	-2.83814	-21.9543	-0.534057	11.5448	1.80664	2.7832	11.5479	16.2476	2.87476	-0.061036	28.6438	25	17.5964	54.4983	39.093	-17.3035	23.8709	20.4895	54.071	44.0979	30.1697	81.5857	90.5701
65.48	14.6301	3.12806	-88.0005	-23.3704	78.6926	-60.675	6.21643	68.1824	-19.6655	-2.85339	-22.0581	-0.451661	11.5662	1.60217	2.64893	11.5204	16.2598	2.99072	0.170899	28.6865	24.8779	17.45	54.3701	38.8672	-17.3584	23.7671	20.6238	53.9673	43.9758	30.0171	81.4209	90.4724
65.6	14.7613	3.2196	-87.9181	-23.5901	78.4851	-60.4065	6.27747	68.5303	-19.6655	-2.89612	-22.0886	-0.369263	11.6364	1.5686	2.55432	11.4624	16.2781	3.28369	0.207518	28.5583	24.7437	17.3157	54.2358	38.623	-17.3828	23.7793	20.6604	53.8086	43.8965	29.9316	81.2561	90.2649
65.72	14.7095	3.32642	-87.8601	-23.6664	78.3112	-59.964	6.40259	68.924	-19.6014	-2.84729	-22.0398	-0.31433	11.7462	1.68762	2.54211	11.5082	16.3696	3.63769	0.134275	28.3264	24.646	17.1936	54.2236	38.5986	-17.4377	23.822	20.7581	53.6011	43.866	29.7058	81.0669	89.9902
65.84	14.5538	3.24401	-88.0951	-23.7549	78.3691	-59.6252	6.44226	69.2505	-19.4672	-2.85645	-21.9635	-0.189209	11.9446	1.86463	2.61536	11.5631	16.4978	3.91846	0.183107	28.2349	24.5544	16.9922	54.2603	38.6597	-17.5049	23.8953	20.9045	53.4546	43.7866	29.5898	80.9021	89.7156
65.97	14.2151	3.18909	-88.5498	-24.0082	78.4424	-59.4666	6.35681	69.5557	-19.342	-2.88391	-22.0276	-0.152588	12.088	2.06299	2.70996	11.6455	16.5405	4.11988	0.231936	27.9785	24.3469	16.7236	54.2847	38.6841	-17.5354	23.9319	21.0693	53.2898	43.75	29.425	80.6274	89.4592
66.09	13.7207	3.43017	-89.0594	-24.2065	78.4943	-59.3384	6.2439	69.8639	-19.2017	-2.8717	-22.113	-0.219727	12.2833	2.17895	2.66113	11.731	16.5466	4.23584	0.299072	27.594	24.0784	16.4673	54.2053	38.6536	-17.5903	23.9014	21.106	53.0884	43.689	29.2664	80.365	89.1113
66.21	13.4918	3.53087	-89.389	-24.1272	78.3783	-59.3018	6.28662	70.2179	-19.1315	-2.91138	-22.2198	-0.256348	12.5061	2.35596	2.6062	11.8439	16.626	4.25415	0.317382	27.2278	23.7732	16.3513	54.0588	38.4827	-17.6636	23.8464	20.9839	52.887	43.5608	29.0771	80.0354	88.7451
66.33	13.678	3.16773	-89.4592	-23.9868	78.1525	-59.4238	6.46362	70.578	-19.046	-2.88696	-22.2961	-0.210572	12.6648	2.52991	2.6886	11.9415	16.5466	4.24194	0.402832	26.8616	23.4375	16.1621	54.0222	38.2751	-17.6025	23.9258	20.8252	52.7893	43.3777	28.9063	79.6692	88.446
66.46	13.8794	2.6886	-89.5172	-23.9227	78.1403	-59.7138	6.74133	70.8099	-19.165	-2.94189	-22.4579	-0.201415	12.6526	2.67944	2.76184	11.9995	16.5161	4.27246	0.421142	26.4465	23.0286	15.9668	54.0344	38.2385	-17.5903	23.9197	20.7947	52.8015	43.2495	28.7476	79.2664	88.0798
66.58	13.9252	2.38648	-89.563	-23.8861	78.2349	-59.9945	6.88171	70.9442	-19.3329	-2.96326	-22.6105	-0.299073	12.6007	2.75269	2.89917	11.972	16.4795	4.38843	0.469972	26.0376	22.5769	15.7349	53.9551	38.385	-17.6086	23.9136	20.752	52.7344	43.1641	28.5828	79.0405	87.7808
66.7	13.8703	2.4353	-89.6118	-23.7427	78.2715	-60.1318	6.87561	71.0266	-19.3909	-2.91443	-22.7844	-0.448607	12.5824	2.9541	2.98767	11.9202	16.3513	4.5166	0.45166	25.6348	22.2778	15.4053	53.7537	38.5437	-17.5293	23.9136	20.6299	52.6733	43.2068	28.363	78.8879	87.5244
66.82	13.7848	2.77099	-89.6362	-23.761	78.1555	-60.2203	6.88477	71.0785	-19.5862	-2.93274	-22.8973	-0.543214	12.5366	3.25623	3.05786	11.8072	16.3025	4.53491	0.592041	25.2747	21.936	15.0574	53.6377	38.5193	-17.5354	23.8403	20.4529	52.6306	43.1702	28.2776	78.717	87.3596
66.94	13.8122	3.02125	-89.7674	-24.0448	78.0701	-60.4248	6.92749	71.0938	-19.6808	-2.88391	-22.8912	-0.506591	12.4573	3.49426	3.00293	11.6547	16.3147	4.54102	0.671387	24.9695	21.5637	14.8621	53.6011	38.4644	-17.6392	23.8586	20.4041	52.6611	43.0664	28.1677	78.4851	87.1826
67.07	13.9801	3.09447	-90.0451	-24.4202	78.0823	-60.7636	7.18689	71.1029	-19.6686	-2.82288	-22.9095	-0.561524	12.4634	3.57361	2.84119	11.5143	16.3696	4.57764	0.573731	24.5666	21.2158	14.6301	53.5156	38.4827	-17.7856	23.9319	20.4773	52.6367	43.1152	27.9358	78.186	86.9995
67.19	14.1083	2.90832	-90.448	-24.6399	78.1342	-61.0443	7.43103	71.228	-19.6014	-2.77405	-23.0225	-0.738525	12.4878	3.69873	2.64588	11.3831	16.4612	4.70581	0.378419	24.1943	20.9412	14.4104	53.186	38.4338	-17.8589	24.0662	20.5444	52.4902	43.1824	27.6001	77.9846	86.853
67.31	14.0198	2.64284	-90.8142	-24.8016	78.0914	-61.319	7.51343	71.3959	-19.5221	-2.67334	-23.056	-0.909425	12.5244	3.83911	2.5177	11.2701	16.5955	4.96826	0.427248	23.9197	20.5627	14.093	52.8687	38.3972	-17.865	24.2371	20.5139	52.4292	43.2312	27.1301	77.7649	86.7554
67.43	13.8275	2.30408	-91.1102	-24.9084	77.7741	-61.6516	7.50427	71.3501	-19.4824	-2.50549	-22.9706	-0.906372	12.442	3.94287	2.55737	11.2488	16.7175	5.32227	0.451658	23.6816	20.0378	13.6292	52.7283	38.2507	-17.8711	24.2249	20.4712	52.478	43.1885	26.77	77.4353	86.5906
67.55	13.7909	2.09656	-91.2262	-25.1434	77.3254	-62.0148	7.5592	71.0144	-19.5557	-2.20642	-22.8271	-0.823975	12.384	4.09546	2.53601	11.3281	16.8579	5.57251	0.463865	23.5168	19.6533	13.0981	52.5147	38.092	-17.9077	24.1272	20.4407	52.3682	43.2007	26.3977	76.9531	86.3342
67.68	13.9343	2.03859	-91.2964	-25.4456	76.9012	-62.4573	7.62329	70.6573	-19.5709	-1.92566	-22.7112	-0.762939	12.3932	4.24194	2.46887	11.3983	16.9617	5.68237	0.610352	23.2788	19.342	12.6282	52.2888	37.9333	-17.9443	24.0356	20.2515	52.1545	42.981	25.9338	76.4465	86.0657
67.8	14.1785	1.95924	-91.1438	-25.7416	76.5991	-62.9822	7.70264	70.4468	-19.5007	-1.71509	-22.6135	-0.772094	12.5092	4.31824	2.43835	11.4655	16.9922	5.87158	0.81787	23.0286	19.1101	12.3413	52.1973	38.031	-17.9138	24.0234	19.9829	51.9897	42.6453	25.3906	75.9216	85.8032
67.92	14.4013	1.86158	-90.8722	-25.9491	76.3397	-63.4155	7.69348	70.0287	-19.4641	-1.44959	-22.4823	-0.848389	12.6801	4.422	2.48108	11.5112	16.98	6.18286	0.805663	22.5464	18.8782	12.0422	52.0813	38.0737	-17.8162	23.9502	19.7632	51.8066	42.4011	25.0488	75.5676	85.614
68.04	14.5599	1.74863	-90.5731	-26.2299	76.0193	-63.8428	7.71484	69.6716	-19.3817	-1.20544	-22.3511	-0.787353	12.793	4.46777	2.45361	11.4929	16.864	6.43311	0.567629	21.9849	18.7012	11.7004	51.7883	38.1409	-17.7002	23.9624	19.6045	51.5259	42.1753	24.8291	75.3662	85.437
68.16	14.5721	1.62047	-90.2252	-26.767	75.5829	-64.2303	7.75146	69.6197	-19.3573	-1.06201	-22.3602	-0.631713	12.8326	4.45252	2.41394	11.3678	16.7725	6.43311	0.384522	21.3806	18.4692	11.3037	51.4954	38.2446	-17.6331	23.9685	19.5618	51.2817	41.9983	24.53	75.2502	85.199
68.29	14.4318	1.61742	-90.1642	-27.4811	75.2258	-64.3829	7.65381	69.7296	-19.3756	-1.00098	-22.4274	-0.561522	12.7655	4.35181	2.30408	11.3037	16.6931	6.33545	0.341798	20.813	18.2983	10.9741	51.2573	38.3606	-17.5781	23.8464	19.6594	51.0986	41.8274	24.1211	75.1404	84.8633
68.41	14.3524	1.77308	-90.329	-28.186	75.0031	-64.6973	7.44629	69.8547	-19.4214	-0.994872	-22.5098	-0.564575	12.5732	4.23584	2.3407	11.2457	16.6138	6.28662	0.311279	20.05	18.1396	10.7361	51.2512	38.4277	-17.572	23.7915	19.7449	51.0254	41.687	23.6511	75.0183	84.5276
68.53	14.2517	1.79748	-90.4205	-28.8086	74.7192	-65.2893	7.21741	70.0104	-19.519	-0.93689	-22.6868	-0.604247	12.4725	4.11377	2.42004	11.2274	16.51	6.35986	0.115966	19.2993	17.9138	10.4614	51.1719	38.3911	-17.5293	23.7549	19.7998	50.9338	41.4734	23.3093	74.8718	84.3079
68.65	14.1876	1.74865	-90.2893	-29.4434	74.1516	-66.1591	7.02209	70.1507	-19.6289	-0.756836	-22.821	-0.659181	12.3688	3.92761	2.36206	11.1908	16.4856	6.28052	-0.061035	18.7927	17.6453	10.0525	50.8545	38.2385	-17.4377	23.8037	19.8242	50.8118	41.4062	22.9309	74.7986	84.1431
68.77	14.151	1.64794	-90.0024	-30.1605	73.5413	-66.9647	6.64062	70.163	-19.7571	-0.6073	-22.8607	-0.750732	12.2833	3.7262	2.13013	11.1328	16.5344	6.22559	-0.061036	18.2739	17.273	9.58862	50.6226	38.1714	-17.3767	23.8403	19.7327	50.7751	41.2293	22.5647	74.6399	83.9661
68.9	14.1174	1.66929	-89.7491	-30.9967	73.111	-67.5079	6.17065	70.0806	-19.7998	-0.570676	-22.7051	-0.842285	12.265	3.65906	2.04773	10.968	16.51	6.21948	-0.0244154	17.749	16.8274	9.14307	50.4639	38.1897	-17.334	23.9319	19.6228	50.7996	41.0217	22.1313	74.4934	83.8196
69.02	14.1876	1.82496	-89.5599	-31.7627	72.8424	-67.9993	5.7251	70.0104	-19.7083	-0.512696	-22.5281	-0.88806	12.381	3.74146	2.14233	10.9405	16.4734	6.17066	0.10376	17.3096	16.394	8.80737	50.2625	38.2751	-17.2791	24.0845	19.4763	50.7568	40.8142	21.6248	74.353	83.6426
69.14	14.2364	1.91955	-89.2639	-32.5714	72.7234	-68.634	5.26123	70.0073	-19.6014	-0.479126	-22.4518	-0.900268	12.4634	3.75976	2.32849	10.9039	16.3635	6.10962	0.201418	16.8884	16.156	8.30078	50.1831	38.4033	-17.2485	24.0723	19.4519	50.708	40.6677	21.2341	74.292	83.4351
69.26	14.3036	2.11793	-89.0198	-33.4351	72.3724	-69.458	4.74243	70.0501	-19.5343	-0.473022	-22.4884	-0.848388	12.4664	3.70483	2.41394	10.8093	16.2659	6.11572	0.262454	16.4368	16.0156	7.70874	50.1404	38.446	-17.2913	23.9746	19.397	50.6165	40.4785	20.8679	74.2859	83.2458
69.38	14.3677	2.85339	-89.0991	-34.259	71.8414	-70.2545	4.19922	70.1538	-19.4733	-0.518798	-22.5586	-0.830079	12.4542	3.59802	2.45667	10.7819	16.2354	6.09131	0.183104	15.9912	15.8081	7.15332	50.061	38.4644	-17.2363	23.7915	19.2871	50.5249	40.0513	20.4102	74.2432	83.0322
69.51	14.5019	3.8147	-89.5111	-34.8206	71.3287	-70.8893	3.67126	70.2728	-19.5526	-0.585936	-22.641	-0.765991	12.4451	3.53088	2.54211	10.7819	16.3269	6.05469	0.054931	15.4663	15.5457	6.73218	49.9329	38.4216	-17.1814	23.7793	19.1223	50.4395	39.5447	19.9219	74.0845	82.7454
69.63	14.6759	4.25109	-89.8926	-35.2753	70.871	-71.3165	3.22571	70.5566	-19.7052	-0.62561	-22.6685	-0.698853	12.4146	3.56445	2.66724	10.7605	16.394	6.08521	-0.103759	15.094	15.2893	6.29272	49.8657	38.2446	-17.1265	23.8281	18.8599	50.354	39.1113	19.4824	73.9807	82.4524
69.75	14.9872	4.11683	-89.8682	-35.7849	70.4987	-71.5729	2.84424	70.8923	-19.8212	-0.665284	-22.6349	-0.631714	12.3444	3.56445	2.67944	10.7117	16.4856	6.21338	-0.164795	14.7949	14.9048	5.78003	49.762	38.2202	-17.1692	23.822	18.7378	50.2197	38.7939	19.0125	73.9075	82.2327
69.87	15.3442	3.89099	-89.6057	-36.4472	70.0409	-71.8231	2.5177	71.1395	-20.0317	-0.671388	-22.6532	-0.576783	12.1674	3.54919	2.53296	10.675	16.5771	6.48193	-0.341797	14.4165	14.5569	5.33447	49.7742	38.2446	-17.1631	23.7427	18.6951	50.1343	38.4399	18.4204	73.8525	82.1106
70	15.5274	3.94287	-89.2029	-36.9629	69.4702	-72.0032	2.22473	71.228	-20.2972	-0.735472	-22.7112	-0.552368	11.9965	3.57971	2.31018	10.4919	16.7419	6.71997	-0.610354	13.9465	14.209	4.92554	49.7253	38.1409	-17.1936	23.5962	18.5974	50.1343	38.0981	17.9932	73.8647	81.9092
70.12	15.506	3.92456	-88.7818	-37.0514	68.7591	-72.2321	1.98364	71.2921	-20.5292	-0.811768	-22.76	-0.518797	11.8774	3.62244	2.09045	10.4034	16.9434	7.08618	-0.665286	13.5559	13.7756	4.64478	49.5422	38.0676	-17.2546	23.5168	18.457	50.0183	37.8601	17.6147	73.7244	81.6834
70.24	15.3747	3.71705	-88.3667	-36.9659	68.1213	-72.3785	1.77002	71.3623	-20.7092	-0.912474	-22.6746	-0.497436	11.7798	3.70789	1.89819	10.3455	17.0105	7.39746	-0.732422	13.1836	13.3667	4.37622	49.353	38.0066	-17.5171	23.4558	18.3472	49.9634	37.7869	17.3706	73.5107	81.5308
70.36	15.2161	3.37525	-88.092	-36.9049	67.7307	-72.5555	1.58691	71.4264	-20.8832	-1.03149	-22.6105	-0.439454	11.7462	3.77503	1.828	10.379	17.1143	7.57446	-0.781248	12.6831	12.9089	4.13208	49.0967	37.9578	-17.6758	23.5229	18.2495	49.9756	37.6282	17.041	73.2178	81.3721
70.48	14.9994	3.19826	-87.9028	-37.03	67.3981	-72.6349	1.62659	71.6278	-21.051	-1.19324	-22.6135	-0.427245	11.8347	3.86963	1.80664	10.2844	17.0593	7.71485	-0.653076	12.1216	12.5183	3.93066	48.7915	38.0066	-17.7979	23.5657	18.1091	49.9451	37.4329	16.6748	72.9614	81.1646
70.61	14.7339	3.20434	-87.8174	-37.0605	66.9006	-72.6135	1.85242	71.9452	-21.1578	-1.36719	-22.7234	-0.430298	11.9293	4.00696	1.68762	10.2875	17.0288	7.73316	-0.567628	11.6211	12.2192	3.68652	48.5535	38.1226	-17.8284	23.6938	17.9993	49.7437	37.2437	16.3879	72.6563	80.8594
70.73	14.4623	3.0945	-87.7533	-36.8713	66.3025	-72.5311	2.1698	72.2443	-21.1609	-1.40381	-22.7478	-0.354005	11.8469	4.19922	1.64795	10.3058	17.0776	7.68432	-0.390624	11.2488	11.9568	3.38135	48.3521	38.1897	-17.8894	23.7061	17.8589	49.6399	36.9141	16.1865	72.2961	80.5298
70.85	14.1266	2.71914	-87.6617	-36.5387	65.7898	-72.522	2.31934	72.4365	-21.1823	-1.42212	-22.6715	-0.198364	11.7798	4.33655	1.68152	10.4156	17.1326	7.6416	-0.195312	11.0229	11.6089	2.94189	48.0957	38.1409	-17.9016	23.7976	17.6209	49.5239	36.4624	15.8752	71.8628	80.1697
70.97	13.8794	2.09962	-87.7197	-36.5326	65.3168	-72.6502	2.28271	72.5739	-21.1823	-1.33667	-22.5098	-0.128173	11.792	4.36401	1.69372	10.5255	17.1936	7.58667	-0.0488266	10.7361	11.2793	2.41089	47.937	38.0066	-17.8955	23.8709	17.3767	49.4873	36.0474	15.6128	71.4111	79.834
71.09	13.855	1.51368	-87.7228	-36.5723	64.9078	-72.8302	2.27661	72.6715	-21.1884	-1.20239	-22.4243	-0.134278	11.9354	4.47083	1.70898	10.5103	17.2058	7.50732	0.0976566	10.3088	10.9192	1.9043	47.7051	37.97	-17.926	24.1089	17.1814	49.5178	35.6079	15.3625	71.0938	79.5654
71.22	14.0228	1.09255	-87.616	-36.5021	64.386	-73.0408	2.29492	72.8577	-21.2036	-1.00403	-22.4976	-0.158691	12.0361	4.5105	1.68457	10.4584	17.1936	7.53174	0.231934	9.91211	10.5164	1.55029	47.5464	38.031	-17.8711	24.3103	17.0105	49.5728	35.1379	15.1245	70.8374	79.4006
71.34	14.1968	0.839256	-87.5519	-36.3678	63.8946	-73.1598	2.38037	73.0438	-21.3013	-0.81482	-22.5647	-0.164794	12.0972	4.45557	1.72119	10.4462	17.2119	7.62939	0.177002	9.47266	10.2905	1.24512	47.3083	38.1042	-17.7856	24.5544	16.8396	49.5789	34.7229	15.094	70.6421	79.2664
71.46	14.3005	0.714114	-87.7381	-36.2976	63.5803	-73.4924	2.61536	73.0896	-21.3745	-0.650026	-22.5891	-0.100709	12.1002	4.44641	1.77307	10.4919	17.2424	7.89184	-0.0244126	9.24072	10.0464	0.897218	47.0642	38.1043	-17.6758	24.6521	16.6443	49.6033	34.3201	14.9475	70.404	79.1443
71.58	14.4714	0.5615	-87.9822	-36.319	63.2965	-74.1119	2.73438	72.937	-21.4233	-0.524904	-22.583	-0.0183112	12.1124	4.53186	1.72424	10.4614	17.3767	8.03222	-0.225831	8.99658	9.68017	0.518797	46.8689	38.1226	-17.6331	24.6704	16.5466	49.6338	33.9417	14.6729	70.0928	79.071
71.7	14.7644	0.405876	-88.0859	-36.5082	63.0676	-74.8413	2.48108	72.7722	-21.3715	-0.494382	-22.6105	0.0122062	12.1216	4.59595	1.71204	10.3394	17.5415	8.00171	-0.323486	8.64868	9.35669	0.134277	46.759	38.1531	-17.5293	24.6643	16.6077	49.7192	33.6243	14.325	69.7815	79.126
71.83	15.094	0.415032	-88.3911	-36.6974	62.9639	-75.5615	2.16675	72.8729	-21.3379	-0.579834	-22.757	-0.0183104	12.0666	4.62036	1.69678	10.3149	17.6514	7.94677	-0.390626	8.31909	9.14307	-0.189209	46.6309	38.1042	-17.4988	24.7681	16.6504	49.7498	33.3313	14.0808	69.5312	79.2358
71.95	15.2008	0.558472	-88.8611	-36.7371	62.7289	-76.236	2.19422	73.1079	-21.3165	-0.66223	-22.8699	-0.003051	11.9995	4.62341	1.63269	10.3882	17.6453	8.06274	-0.512694	8.00171	8.80737	-0.622557	46.5576	38.1165	-17.511	24.9084	16.6382	49.762	33.0872	13.8062	69.2932	79.248
72.07	15.2405	0.78125	-89.3097	-36.8622	62.3505	-76.9073	2.46277	73.349	-21.2433	-0.72632	-23.056	-0.0183098	12.0331	4.54712	1.56555	10.2325	17.688	8.23364	-0.653078	7.8064	8.38013	-1.12915	46.5271	38.1958	-17.6392	25.0366	16.5527	49.6582	32.8369	13.5864	69.2322	79.126
72.19	15.3168	0.988772	-89.5233	-37.3169	62.0727	-77.5543	2.72827	73.3459	-21.2006	-0.772094	-23.2117	0.0213628	12.0514	4.5105	1.50452	10.1379	17.7856	8.36182	-0.781252	7.59888	7.92847	-1.31836	46.5149	38.2446	-17.8345	25.1221	16.5588	49.6216	32.5806	13.3484	69.0979	79.0344
72.31	15.4755	1.1505	-89.4897	-37.9089	61.8897	-78.1891	2.82593	72.9981	-21.1914	-0.814818	-23.3032	0.152588	12.0148	4.62341	1.55029	10.0555	17.9016	8.3435	-0.701902	7.36694	7.48291	-1.52588	46.5149	38.2263	-17.9199	25.1099	16.5833	49.5117	32.2632	13.1104	68.8599	78.9307
72.44	15.6372	1.40379	-89.4928	-38.382	61.792	-78.833	2.79846	72.5403	-21.1304	-0.83008	-23.3246	0.350952	12.0178	4.6814	1.62659	10.0494	17.8528	8.39844	-0.689696	7.05566	7.20215	-1.86157	46.5271	38.2812	-17.9321	25.0488	16.5344	49.3652	31.9763	12.793	68.5486	78.8513
72.56	15.7745	1.60216	-89.4592	-38.6139	61.7187	-79.4403	2.65503	72.2351	-21.0144	-0.787352	-23.23	0.436401	12.0605	4.75159	1.66321	10.0372	17.7917	8.44727	-0.708008	6.95801	6.90308	-2.20947	46.5088	38.324	-17.9016	25.0305	16.4917	49.2615	31.6834	12.384	68.3227	78.8635
72.68	15.7928	1.93785	-89.2822	-38.6871	61.7218	-79.9469	2.39868	72.2137	-20.8466	-0.827026	-23.1262	0.521851	12.1063	4.82788	1.69373	10.1013	17.7979	8.40454	-0.933838	6.80542	6.56738	-2.41089	46.5088	38.4827	-17.8406	25.1099	16.4307	49.292	31.25	11.9324	68.1702	78.8147
72.8	15.686	2.43225	-89.1937	-38.7695	61.6577	-80.4688	1.84326	72.2778	-20.6818	-0.906372	-23.0255	0.564575	12.1368	4.84619	1.74866	10.1898	17.7856	8.34351	-1.13525	6.61011	6.25	-2.62451	46.5515	38.4888	-17.7002	25.1465	16.5039	49.3652	30.7312	11.5173	67.9382	78.717
72.92	15.3564	2.88391	-89.2914	-38.9526	61.5387	-80.7678	1.3031	72.2412	-20.578	-0.985717	-22.9126	0.607301	12.1765	4.83703	1.86157	10.2173	17.6575	8.27027	-1.26953	6.48804	5.95093	-2.948	46.6858	38.4827	-17.6697	25.177	16.6748	49.2676	30.3528	11.2	67.6636	78.5828
73.05	14.8895	3.09449	-89.5355	-39.3097	61.4746	-80.777	0.769041	72.0673	-20.52	-0.894164	-22.8149	0.576781	12.1307	4.8584	1.9928	10.1685	17.5171	8.19702	-1.34888	6.48193	5.71899	-3.35083	46.8445	38.446	-17.5964	25.1404	16.8396	49.1333	30.0964	10.8826	67.3584	78.5095
73.17	14.4836	3.13415	-89.7308	-39.856	61.4502	-80.8441	0.259399	71.8872	-20.5231	-0.833132	-22.876	0.55542	12.0728	4.92249	2.06604	10.0678	17.4927	8.13599	-1.3794	6.48804	5.47485	-3.69263	46.9238	38.4033	-17.4377	25.1587	16.9617	49.1333	29.7485	10.6445	67.1875	78.4668
73.29	14.2731	3.3386	-89.8285	-40.6189	61.3647	-81.1768	-0.146486	71.7071	-20.6238	-0.756834	-22.9126	0.610352	11.9537	5.00488	2.07519	9.86328	17.6208	8.05664	-1.37939	6.45142	5.10864	-3.88794	46.9788	38.5315	-17.45	25.1892	17.0837	49.1455	29.3579	10.4492	67.1326	78.363
73.41	14.1815	3.66212	-89.8255	-41.1865	61.3129	-81.7108	-0.469971	71.5607	-20.6848	-0.750732	-22.9797	0.57373	11.8469	5.1178	2.01111	9.57336	17.6514	8.03833	-1.47705	6.427	4.77905	-4.11377	47.0398	38.6963	-17.4438	25.2747	17.2241	49.0418	29.0405	10.2478	67.0593	78.2104
73.54	14.0686	3.8086	-89.8438	-41.272	61.2579	-82.074	-0.79956	71.4416	-20.6451	-0.790406	-23.1323	0.347901	11.8164	5.11169	1.91345	9.38111	17.7063	8.17871	-1.59302	6.40259	4.45557	-4.37622	46.9482	38.8733	-17.511	25.47	17.3706	49.0295	28.7964	10.0159	66.9678	77.9541
73.66	13.8	3.76281	-89.8407	-41.1896	61.2244	-82.1961	-1.26037	71.4294	-20.6543	-0.830078	-23.3856	0.115967	11.8896	5.05981	1.9165	9.28345	17.7734	8.31909	-1.69067	6.38428	4.15649	-4.65088	46.814	39.0564	-17.6575	25.5493	17.5964	49.0234	28.5828	9.91821	66.8762	77.7771
73.78	13.5162	3.7323	-89.8407	-41.3849	61.1694	-82.2449	-1.63269	71.4508	-20.6299	-0.81482	-23.5352	-0.073242	11.9873	5.14526	1.89514	9.21936	17.9321	8.5083	-1.83716	6.37207	3.83301	-4.75464	46.7712	39.1907	-17.6758	25.5188	17.7795	48.999	28.4546	9.82666	66.803	77.6672
73.9	13.4644	3.84521	-89.9048	-41.8274	60.9314	-82.254	-1.71814	71.344	-20.6512	-0.833128	-23.468	-0.143433	12.088	5.26428	1.89209	9.15222	18.0542	8.75244	-1.89209	6.33545	3.58276	-4.75464	46.8506	39.447	-17.6819	25.3052	17.981	48.9807	28.302	9.81445	66.6321	77.4658
74.02	13.5803	4.14735	-89.9628	-42.2058	60.7117	-82.2723	-1.63269	71.4447	-20.6024	-0.830076	-23.2605	-0.173951	12.0544	5.36499	1.91956	9.14612	18.1458	8.83179	-1.87988	6.2439	3.45459	-4.73633	46.8994	39.8193	-17.7124	25.0977	18.0481	48.8525	28.1372	9.82666	66.4124	77.2766
74.15	13.7146	4.36401	-89.9689	-42.157	60.6811	-82.3029	-1.52893	71.701	-20.5841	-0.769044	-23.0835	-0.122071	11.9171	5.50232	1.93481	9.15832	18.2739	8.83179	-1.79443	5.97534	3.479	-4.79736	46.9543	40.1306	-17.5659	24.9878	18.0969	48.7671	27.8503	9.81445	66.1194	77.0813
74.27	13.7268	4.41589	-90.0177	-41.8823	60.6079	-82.2082	-1.5625	72.1832	-20.5078	-0.634766	-22.8577	0.0793458	11.8805	5.63049	1.93787	9.18274	18.5303	8.91724	-1.61743	5.75561	3.44849	-4.81567	47.0093	40.332	-17.4255	24.9329	18.0908	48.6938	27.5269	9.74121	65.8508	76.9409
74.39	13.5956	4.26331	-90.0482	-41.6321	60.4156	-82.0007	-1.6571	72.6593	-20.4803	-0.457762	-22.6013	0.314331	11.8835	5.77698	1.98669	9.15527	18.7988	8.95996	-1.50146	5.57861	3.25317	-4.76685	47.1191	40.4114	-17.2913	24.8962	18.1519	48.6816	27.301	9.729	65.6433	76.8188
74.51	13.5071	4.15648	-89.92	-41.3422	60.0983	-81.7444	-1.67236	72.9889	-20.5719	-0.247194	-22.3633	0.497436	11.9568	5.8197	2.02026	9.12476	18.9331	9.02099	-1.54419	5.42602	2.96631	-4.71191	47.229	40.5334	-17.1753	24.9329	18.2007	48.6633	27.0752	9.60083	65.4297	76.7944
74.63	13.6261	3.97643	-89.8651	-40.976	59.8023	-81.4331	-1.64185	73.3582	-20.752	-0.167848	-22.29	0.588989	11.9629	5.896	1.98975	9.21326	19.1345	9.0271	-1.49536	5.34668	2.88696	-4.63867	47.1802	40.6616	-17.0715	25.0427	18.1946	48.6328	26.8311	9.46655	65.3015	76.7639
74.76	13.7604	3.65906	-89.8834	-40.506	59.5611	-81.192	-1.42822	73.4375	-20.993	-0.189208	-22.2595	0.628663	11.9843	5.90515	1.85852	9.33533	19.2627	9.22241	-1.37939	5.26733	2.86865	-4.55933	47.2229	40.7776	-17.041	25.061	18.158	48.6206	26.5076	9.13086	65.1367	76.7029
74.88	13.9313	3.21959	-89.9658	-39.9414	59.259	-81.1066	-1.27563	73.0041	-21.2372	-0.13733	-22.0978	0.650024	11.9415	5.90515	1.74255	9.37195	19.4214	9.41772	-1.5686	5.12085	2.93579	-4.46777	47.1619	40.8386	-17.0471	25.0732	18.2739	48.6206	26.0498	8.87451	64.9414	76.6235
75	14.1602	2.75575	-89.9231	-39.5142	59.0241	-81.1371	-1.37939	72.5372	-21.5088	-0.01526	-21.9086	0.717162	11.7981	5.83496	1.71204	9.31396	19.6106	9.38111	-1.70899	5.07202	2.82593	-4.40064	47.0398	40.863	-17.041	25.1099	18.3777	48.5901	25.7446	8.73413	64.6851	76.6113
75.12	14.4135	2.45972	-89.8102	-39.27	59.0729	-81.0089	-1.75171	72.1832	-21.7743	0.076294	-21.8384	0.793457	11.618	5.6366	1.63574	9.25598	19.8059	9.25903	-1.66626	5.01709	2.83813	-4.38232	47.0337	40.8203	-17.0532	25.1709	18.4753	48.5474	25.5676	8.63647	64.5264	76.6541
75.24	14.6606	2.38951	-89.8193	-38.8275	59.3079	-80.7617	-1.88293	72.0001	-22.0215	0.067138	-21.8201	0.772094	11.3983	5.39246	1.55335	9.25293	19.7754	9.22852	-1.62964	4.88281	2.81982	-4.40674	47.2107	40.7959	-17.0715	25.3113	18.4143	48.4802	25.4089	8.39844	64.4226	76.7639
75.37	14.8682	2.33153	-90.0513	-38.2324	59.5245	-80.6274	-1.68762	72.0367	-22.1985	-0.018312	-21.8018	0.714111	11.2488	5.19714	1.57471	9.24988	19.6594	9.36279	-1.80664	4.88281	2.75268	-4.44336	47.3267	40.9424	-17.102	25.4578	18.3716	48.3032	25.2197	8.23975	64.3372	76.8005
75.49	15.1001	2.15453	-90.4022	-37.8143	59.6008	-80.7373	-1.47095	72.0459	-22.3633	-0.109862	-21.7682	0.714112	11.2244	5.09949	1.67541	9.36585	19.6045	9.30176	-2.01416	4.87671	2.56958	-4.44336	47.2717	41.1011	-17.1509	25.5127	18.3594	48.0896	25.1099	8.05054	64.2395	76.9287
75.61	15.3656	1.8402	-90.7501	-37.796	59.6863	-81.1035	-1.42822	71.8475	-22.4121	-0.085446	-21.7041	0.784303	11.2183	5.18494	1.81274	9.45129	19.5923	9.13696	-2.0874	4.93164	2.51465	-4.46777	47.229	41.1194	-17.1204	25.5493	18.2556	47.8882	25.0854	7.75146	64.154	77.0935
75.73	15.7532	1.66626	-91.1102	-37.9761	59.6985	-81.6254	-1.5686	71.4813	-22.4518	-0.015258	-21.637	0.891113	11.1359	5.17578	1.85547	9.43298	19.5251	8.97217	-1.95923	4.90112	2.50854	-4.3396	47.1863	41.1682	-17.0593	25.47	18.1763	47.6746	24.9634	7.4585	64.0381	77.3438
75.85	16.2323	1.66321	-91.3116	-38.2446	59.5825	-81.9885	-1.71509	71.1182	-22.5342	0.082396	-21.6705	1.01929	11.1694	5.08728	1.90735	9.45435	19.5007	8.92334	-1.87988	4.90112	2.36206	-4.07715	47.168	41.272	-16.98	25.3784	18.0176	47.522	24.8291	7.15942	64.0503	77.6489
75.98	16.7633	1.6388	-91.2018	-38.4064	59.3292	-82.3029	-1.77002	70.7428	-22.5647	0.170898	-21.6766	1.18103	11.2579	5.09033	2.13318	9.53064	19.5923	8.92334	-2.01416	4.95605	2.2644	-3.80249	47.1863	41.3879	-16.8274	25.3296	17.8711	47.3816	24.7253	6.7688	64.1052	77.8931
76.1	17.3859	1.30615	-90.8661	-38.5345	59.259	-82.5256	-1.86157	70.3857	-22.4335	0.314332	-21.5332	1.40686	11.3098	5.03845	2.39563	9.60693	19.6838	8.92334	-1.92261	5.09033	2.19727	-3.55835	47.2839	41.6077	-16.748	25.2686	17.9138	47.3328	24.707	6.44531	64.1663	78.1738
76.22	17.8223	1.08947	-90.7257	-38.9435	59.4116	-82.6996	-2.09045	70.0867	-22.2992	0.44556	-21.5149	1.66016	11.2885	4.953	2.60315	9.67407	19.6594	8.90503	-1.78223	5.23071	2.22168	-3.46069	47.5098	41.8762	-16.6443	25.2136	18.1641	47.1985	24.8169	6.15234	64.1663	78.4363
76.34	18.0389	1.35501	-90.7837	-39.4745	59.5978	-82.8613	-2.34375	69.928	-22.2961	0.52185	-21.6492	1.88293	11.2274	4.88586	2.6886	9.66797	19.7327	8.93555	-1.7334	5.29175	2.36206	-3.43018	47.6379	42.1387	-16.4795	25.1099	18.335	47.0825	24.8779	5.92041	64.2517	78.8086
76.46	18.0969	1.91038	-90.7593	-39.859	59.555	-83.0231	-2.6825	69.8944	-22.2626	0.497436	-21.8903	2.0813	11.2946	4.87671	2.63367	9.68628	19.7754	8.97217	-1.5625	5.48706	2.53906	-3.32031	47.5891	42.3035	-16.3513	25	18.2739	46.9238	24.7803	5.77393	64.4409	79.1626
76.59	18.2892	2.31018	-90.6311	-40.271	59.3323	-83.2642	-2.94189	69.873	-22.2412	0.427248	-21.9666	2.16675	11.4349	4.91333	2.63061	9.73206	19.8364	9.0271	-1.42212	5.82276	2.65503	-3.125	47.6624	42.3828	-16.333	24.939	18.1335	46.7407	24.7192	5.62744	64.6362	79.4861
76.71	18.4662	2.359	-90.4266	-40.799	59.1492	-83.6578	-3.02734	69.7876	-22.2198	0.4303	-21.9574	2.13928	11.5692	4.9469	2.68555	9.84192	19.8486	8.99658	-1.45264	6.00586	2.72827	-2.90527	47.937	42.5293	-16.3086	24.9451	17.9749	46.5942	24.6399	5.51147	64.8621	79.834
76.83	18.5791	2.21559	-90.2222	-41.156	58.9569	-83.9172	-3.12195	69.7601	-22.0947	0.476074	-22.0062	1.95923	11.7065	4.93469	2.70996	9.78088	19.8608	9.04541	-1.64795	6.10351	2.89917	-2.74658	48.1628	42.7307	-16.2842	24.9817	17.9871	46.4905	24.6033	5.43823	65.1367	80.1758
76.95	18.4967	2.05383	-89.9567	-41.275	58.6517	-83.9661	-3.33557	69.8212	-21.9971	0.55542	-22.1649	1.77612	11.8896	5.01404	2.77405	9.6405	19.9341	9.16748	-1.83105	6.20727	3.125	-2.66113	48.23	42.8894	-16.1804	24.9145	18.0176	46.3501	24.5361	5.27344	65.5212	80.5298
77.08	18.2526	2.0569	-89.505	-41.4185	58.2275	-83.9142	-3.60413	69.8822	-21.8811	0.527956	-22.3511	1.80969	12.0026	5.12085	2.74963	9.51538	20.0806	9.17969	-1.86767	6.40259	3.22266	-2.47192	48.2361	43.0054	-16.0889	24.939	18.0359	46.1182	24.4263	5.18799	65.8875	80.9692
77.2	18.1885	2.31019	-89.0625	-41.7297	57.8552	-83.9874	-3.85132	69.7632	-21.7102	0.421142	-22.3724	2.01416	12.1063	5.21851	2.63062	9.45129	20.2087	9.11865	-1.9104	6.67724	3.17383	-2.12402	48.291	43.1702	-15.9668	24.9878	18.0725	45.9351	24.3042	5.15747	66.2293	81.3293
77.32	18.3288	2.74354	-88.6932	-42.0318	57.5195	-84.1187	-4.01001	69.693	-21.4813	0.421144	-22.2961	2.2583	12.2528	5.23071	2.63367	9.50623	20.3247	9.00268	-2.11182	6.79932	3.27759	-1.84326	48.3643	43.2922	-15.9302	25	18.1274	45.6665	24.2493	5.15747	66.6626	81.6467
77.44	18.4448	3.09753	-88.3423	-42.1875	57.3425	-84.256	-4.15039	69.8334	-21.2769	0.50354	-22.2107	2.40479	12.4664	5.27039	2.61231	9.54895	20.4834	8.87451	-2.33154	6.9397	3.42407	-1.44043	48.5168	43.4631	-15.8936	25.0732	18.158	45.4651	24.176	5.05981	67.1204	81.897
77.56	18.5516	3.33252	-88.1226	-42.1356	57.196	-84.317	-4.20227	70.0653	-21.1273	0.576782	-22.1466	2.42615	12.7014	5.34973	2.59705	9.48181	20.575	8.8562	-2.41699	7.09839	3.54614	-1.13525	48.7915	43.6462	-15.8142	25.1587	18.0664	45.3003	24.1089	4.90112	67.4988	82.0679
77.69	18.5577	3.55223	-87.9089	-41.9891	56.9916	-84.3323	-4.422	70.3522	-21.1609	0.628662	-22.1191	2.51465	12.8418	5.45959	2.75879	9.50012	20.6238	8.80127	-2.51465	7.26318	3.68042	-0.909425	49.176	43.8355	-15.564	25.1953	18.042	45.1904	24.1333	4.80347	67.9138	82.1228
77.81	18.4448	3.82384	-87.8418	-41.8121	56.6833	-84.2712	-4.69055	70.6238	-21.2769	0.595092	-22.0734	2.60315	12.9059	5.59997	2.90832	9.55506	20.5444	8.69141	-2.6123	7.40357	3.79028	-0.695802	49.2615	43.9575	-15.4358	25.0977	17.981	45.1599	24.2371	4.6814	68.335	82.1838
77.93	18.3105	4.19922	-87.8998	-41.7023	56.3843	-84.1919	-4.82483	71.0541	-21.3013	0.500486	-22.0581	2.59399	12.915	5.74951	2.99378	9.55811	20.5566	8.47778	-2.52075	7.6355	3.90625	-0.518798	49.3897	44.0002	-15.3076	25.0061	17.9993	44.9951	24.3835	4.53491	68.6951	82.1594
78.05	18.2251	4.47084	-88.0615	-41.6077	56.2561	-84.021	-4.89502	71.4752	-21.347	0.302126	-22.0978	2.54517	12.854	5.95703	2.88086	9.44824	20.6421	8.41675	-2.39258	7.83691	4.04663	-0.335694	49.7559	43.9575	-15.2893	24.9268	17.9687	44.8792	24.5544	4.40063	68.9636	82.0374
78.17	18.2892	4.66307	-88.2568	-41.3574	56.3446	-83.8928	-4.97131	71.7133	-21.3776	0.024412	-22.1527	2.4231	12.7899	6.14014	2.78015	9.34753	20.7642	8.5144	-2.34985	8.17261	4.13819	-0.115967	50.0244	43.9575	-15.2832	24.8901	17.9749	44.873	24.6887	4.31518	69.2017	82.0679
78.3	18.3807	4.73634	-88.443	-40.9912	56.427	-83.8379	-4.98657	71.9391	-21.3074	-0.152588	-22.0551	2.28271	12.6343	6.28662	2.67639	9.12781	20.8984	8.6853	-2.45972	8.45337	4.25415	0.0671392	50.1892	44.0125	-15.2832	24.8535	17.9932	44.7815	24.8108	4.27856	69.5557	82.1777
78.42	18.3777	4.71801	-88.4247	-40.6799	56.3812	-83.6731	-4.92249	72.1985	-21.1914	-0.22583	-22.0428	2.27661	12.4512	6.41785	2.43225	8.99658	20.9351	8.88672	-2.47803	8.76465	4.37012	0.0183102	50.2319	44.0063	-15.3442	24.7559	17.9871	44.6167	24.8901	4.28467	69.9585	82.3181
78.54	18.3899	4.6814	-88.3606	-40.3839	56.4606	-83.2336	-4.74854	72.3022	-21.1731	-0.247192	-21.9543	2.20032	12.3138	6.63147	2.20337	8.83789	20.99	9.021	-2.33154	9.22852	4.55322	0.0854493	50.3662	43.9209	-15.5151	24.6277	17.8955	44.4824	24.9084	4.21143	70.2881	82.4829
78.66	18.5089	4.80653	-88.5864	-40.033	56.7169	-82.6202	-4.55017	72.3144	-21.1548	-0.34485	-21.8384	2.14233	12.2253	6.82678	2.20642	8.72498	20.9839	9.2102	-2.19727	9.50317	4.76074	0.305176	50.5066	43.811	-15.6677	24.5483	17.7551	44.3237	24.7986	4.05884	70.575	82.7271
78.78	18.4204	4.91334	-88.9984	-39.6423	57.0404	-82.1228	-4.33655	72.348	-21.0815	-0.427246	-21.7499	2.14844	12.2711	7.02515	2.3468	8.78601	20.9106	9.38721	-2.31323	9.68018	5.05981	0.671386	50.5188	43.6035	-15.7654	24.5667	17.5903	44.0857	24.7192	3.88184	70.8008	82.9407
78.91	18.2648	4.953	-89.3097	-39.1785	57.2418	-81.9275	-4.03748	72.4579	-21.0236	-0.38452	-21.7346	2.26746	12.3047	7.14416	2.49939	8.87757	20.8618	9.51538	-2.34985	9.97315	5.3894	0.982666	50.5005	43.2922	-15.8997	24.6521	17.4194	43.7805	24.7559	3.77197	70.9961	83.1604
79.03	18.2159	4.8706	-89.6942	-38.6902	57.1625	-81.9549	-3.70178	72.583	-20.8862	-0.347902	-21.7224	2.38037	12.3474	7.22046	2.49023	8.95386	20.9106	9.66797	-2.38037	10.1685	5.62134	1.14746	50.4578	43.0603	-15.9668	24.7131	17.2241	43.5486	24.7437	3.70483	71.1365	83.2581
79.15	18.1946	4.87368	-90.094	-38.3301	57.0435	-81.8573	-3.35998	72.6898	-20.8038	-0.289916	-21.6125	2.52686	12.4054	7.30591	2.46277	8.91724	20.9656	9.79614	-2.4292	10.3088	5.84717	1.31226	50.5432	42.8833	-16.0278	24.7375	17.0471	43.3533	24.7925	3.55835	71.228	83.3496
79.27	18.2129	4.84925	-90.4877	-37.7838	57.0618	-81.4758	-3.07922	72.7142	-20.6573	-0.231936	-21.5118	2.74963	12.5458	7.41577	2.5177	8.89282	21.0388	9.91821	-2.4353	10.4187	6.05469	1.42212	50.5554	42.8223	-16.095	24.8779	16.8091	43.1641	24.939	3.49121	71.2646	83.2947
79.39	18.3227	4.21144	-90.6311	-37.1948	57.2174	-81.0822	-2.85339	72.7295	-20.5231	-0.180054	-21.4172	3.03345	12.7167	7.50427	2.65198	8.88061	21.0205	9.98535	-2.46582	10.553	6.28052	1.47095	50.5249	42.8589	-16.1804	24.9329	16.6687	43.0786	25.1343	3.51563	71.3257	83.2764
79.52	18.4234	3.43322	-90.4388	-36.8225	57.3364	-80.7282	-2.65808	72.5494	-20.4742	-0.112916	-21.2769	3.28979	12.793	7.59277	2.77405	8.88062	21.0266	10.1135	-2.41089	10.73	6.51245	1.49536	50.6165	42.8162	-16.3086	24.8779	16.5833	43.0237	25.3845	3.58276	71.4417	83.4045
79.64	18.4631	3.0243	-90.0848	-36.7645	57.4677	-80.4749	-2.49023	72.29	-20.4651	-0.125122	-21.2097	3.40271	12.8296	7.59277	2.85644	8.82568	20.9717	10.1196	-2.41089	10.9619	6.70777	1.69678	50.708	42.7246	-16.3879	24.9268	16.4246	43.042	25.5737	3.6438	71.7529	83.6365
79.76	18.3899	3.14333	-90.0452	-36.6608	57.7026	-80.3619	-2.40479	71.9849	-20.5139	-0.097658	-21.2616	3.39661	12.8754	7.65076	2.79541	8.77075	20.99	10.0891	-2.39258	11.1572	6.93359	1.95923	50.7385	42.6636	-16.4978	24.9817	16.1438	43.0054	25.708	3.67432	72.1069	83.7708
79.88	18.3441	3.22877	-90.2954	-36.2884	58.0353	-80.2582	-2.26135	71.878	-20.5505	-0.119018	-21.2402	3.2959	12.8418	7.65686	2.81677	8.81348	21.0266	9.98535	-2.32544	11.4197	7.15332	2.24609	50.7202	42.45	-16.6199	25.1648	15.8264	42.9688	25.8423	3.71094	72.4426	83.8135
80	18.4387	3.00292	-90.5914	-35.9711	58.4106	-80.2673	-2.04468	71.9421	-20.5994	-0.128172	-21.1792	3.12195	12.735	7.56836	2.8595	8.71887	21.0449	9.85107	-2.28882	11.9568	7.37915	2.36206	50.7629	42.334	-16.7114	25.3723	15.6494	42.9321	26.001	3.75976	72.7722	83.8623
80.13	18.6432	2.74962	-90.9515	-35.9589	58.8104	-80.3009	-1.77918	71.9818	-20.6573	-0.082396	-21.2006	2.94495	12.6465	7.22351	2.90833	8.5907	21.0266	9.74121	-2.33765	12.2986	7.69043	2.41699	50.8057	42.3401	-16.6809	25.5554	15.5518	42.9688	26.0498	3.72314	73.1811	83.8623
80.25	18.8049	2.82593	-91.3025	-36.2061	59.1827	-80.3436	-1.64795	72.049	-20.7123	-0.094604	-21.2616	2.74048	12.6648	7.00073	2.98462	8.49609	21.1121	9.59473	-2.43531	12.3962	8.14819	2.44751	50.8179	42.3401	-16.5222	25.6165	15.5212	43.0481	26.0803	3.69263	73.5718	83.9478
80.37	18.8934	2.99684	-91.5954	-36.4136	59.3475	-80.4321	-1.62659	72.168	-20.697	-0.131228	-21.3776	2.67334	12.616	6.99158	3.04871	8.40149	21.3928	9.58252	-2.44141	12.5854	8.49609	2.53906	50.6531	42.3645	-16.2231	25.5737	15.3809	43.1519	26.0132	3.55835	73.8831	84.1125
80.49	18.985	2.99683	-91.6931	-36.4227	59.3842	-80.5633	-1.86768	72.1558	-20.6879	-0.091552	-21.4233	2.74658	12.4725	6.98242	3.06091	8.35571	21.6309	9.58862	-2.31934	12.8479	8.76465	2.50244	50.5127	42.2241	-16.1377	25.4028	15.2649	43.1702	26.0986	3.43017	74.0662	84.2773
80.62	19.1895	2.84729	-91.7023	-36.4441	59.5032	-80.7434	-2.3407	72.0734	-20.5841	-0.036622	-21.4203	2.93579	12.4023	6.86951	3.13415	8.38623	21.814	9.68628	-2.2644	13.2141	8.88062	2.4292	50.3662	42.0349	-16.0339	25.2625	15.1367	43.1885	26.0864	3.302	74.2249	84.3323
80.74	19.4092	2.69164	-91.7572	-36.6882	59.6741	-80.954	-2.74963	71.9879	-20.4498	2e-06	-21.2646	3.15857	12.4817	6.82983	3.33862	8.45947	21.9299	9.77783	-2.12403	13.5193	8.88062	2.44141	50.3052	41.9189	-15.8875	25.2319	15.0146	43.1274	26.1169	3.14331	74.3713	84.3811
80.86	19.7418	2.82897	-91.7481	-36.8713	59.7748	-81.1401	-3.07312	71.9727	-20.2515	0.030518	-21.1395	3.3844	12.6465	6.75964	3.5614	8.5083	21.9666	9.97314	-1.92261	13.7329	8.88062	2.45972	50.177	41.7297	-15.7837	25.1038	14.978	43.0969	26.2451	3.05176	74.5178	84.4666
80.98	20.0775	3.1952	-91.7206	-36.8622	59.729	-81.1737	-3.24402	72.0673	-20.0623	-0.036622	-21.0968	3.60107	12.7197	6.78711	3.84521	8.51746	22.0398	10.2295	-1.70288	13.9099	8.96606	2.50854	50.061	41.6382	-15.6433	24.9573	14.9536	43.0664	26.3794	3.00903	74.6216	84.5154
81.1	20.1386	3.66516	-91.7633	-36.8103	59.7992	-81.2103	-3.40576	72.0428	-19.9982	-0.079344	-21.0358	3.76282	12.6984	6.81152	4.03442	8.57239	22.1252	10.437	-1.51367	14.0259	9.19189	2.58789	49.939	41.4734	-15.4785	24.7009	15.0635	43.042	26.5381	3.07007	74.7925	84.5764
81.23	19.9768	4.03746	-91.9861	-36.9568	59.9731	-81.1859	-3.64075	71.7804	-20.0592	-0.088502	-21.0052	3.89404	12.7533	6.84509	4.00086	8.55102	22.1191	10.5957	-1.34888	14.1785	9.52148	2.64282	49.8657	41.1438	-15.509	24.5728	15.0391	43.0969	26.709	3.10058	74.8901	84.613
81.35	19.8059	4.23279	-92.2699	-37.2498	60.1105	-81.1646	-4.04053	71.3898	-20.1752	-0.143432	-21.1334	3.93372	12.8143	6.86951	3.92151	8.44116	22.168	10.6506	-1.13526	14.2883	9.70459	2.62451	49.8352	40.8569	-15.6433	24.5239	15.094	43.1885	26.8005	3.14331	75.0366	84.7229
81.47	19.7235	4.44946	-92.3767	-37.4451	60.1624	-81.1157	-4.51965	71.1456	-20.3094	-0.19226	-21.2128	3.91846	12.8052	6.99158	3.79334	8.32215	22.168	10.6445	-0.897216	14.3799	9.84497	2.66113	49.8169	40.7043	-15.7715	24.5239	15.0513	43.4021	26.8738	3.16772	75.1282	84.8755
81.59	19.6747	4.74243	-92.3706	-37.3078	60.2081	-80.9753	-4.83703	71.106	-20.5109	-0.247194	-21.2433	3.87573	12.6923	7.0404	3.59497	8.18482	22.113	10.5774	-0.701906	14.4897	10.022	2.80762	49.9817	40.5945	-15.9241	24.5728	15.0024	43.4753	26.9348	3.37525	75.2686	84.9487
81.71	19.5679	5.02014	-92.3218	-36.9995	60.2081	-80.7678	-4.77295	71.2402	-20.6421	-0.3479	-21.3196	3.89099	12.5549	7.1106	3.57056	8.14819	22.052	10.7666	-0.646974	14.6484	10.0769	2.80151	50.0488	40.4785	-16.1255	24.5911	14.9231	43.5547	26.9897	3.63159	75.4211	84.8206
81.84	19.3268	5.08119	-92.0136	-36.6333	60.2356	-80.5542	-4.58984	71.1304	-20.7184	-0.45166	-21.3562	4.03748	12.4725	7.16247	3.57361	8.17261	22.0642	10.9558	-0.537108	14.8621	10.0403	2.82593	50.0244	40.5151	-16.3025	24.5422	14.8743	43.5974	27.0447	3.8147	75.5371	84.5764
81.96	19.1406	5.05065	-91.5436	-36.2945	60.3973	-80.3131	-4.62036	70.7703	-20.7031	-0.500488	-21.3776	4.22363	12.3962	7.23877	3.56445	8.26111	22.1558	11.0352	-0.445554	15.1062	10.083	2.9541	49.9329	40.4419	-16.4063	24.469	14.8071	43.6951	27.0203	4.02222	75.5493	84.3994
82.08	19.1925	5.01404	-91.1743	-36.0199	60.5835	-80.1544	-4.87366	70.3674	-20.6329	-0.53711	-21.3318	4.42505	12.323	7.38525	3.60108	8.42285	22.3145	10.968	-0.396728	15.3687	10.2173	3.15552	49.7559	40.332	-16.3818	24.4263	14.7949	43.7256	26.9714	4.20532	75.4273	84.1675
82.2	19.1376	4.95913	-90.9149	-35.6262	60.7025	-79.9286	-5.06897	70.1385	-20.6299	-0.494386	-21.1792	4.52576	12.2162	7.58362	3.69263	8.55408	22.29	10.9497	-0.402832	15.4968	10.3577	3.13721	49.646	40.2222	-16.3696	24.3591	14.624	43.7073	26.8799	4.37012	75.2503	84.0881
82.32	19.0186	5.03539	-90.8234	-34.9976	60.7697	-79.6265	-5.06287	70.3156	-20.5597	-0.46387	-21.0785	4.52881	12.149	7.69958	3.77808	8.70972	22.2656	10.9863	-0.494384	15.625	10.4675	3.02734	49.6155	40.1978	-16.4246	24.3835	14.5264	43.6707	26.8311	4.50439	75.0366	83.9294
82.45	18.9453	5.0293	-90.7745	-34.3842	60.7666	-79.2908	-4.97742	70.7275	-20.4193	-0.48523	-20.9778	4.44946	12.0453	7.83997	3.84216	8.82568	22.4487	10.9375	-0.500488	15.6372	10.5774	2.99683	49.53	40.271	-16.3696	24.4324	14.4104	43.7378	26.7944	4.71802	74.8962	83.7219
82.57	18.9362	5.03233	-90.86	-33.9539	60.7971	-78.8666	-4.84619	70.8984	-20.2606	-0.598146	-20.9045	4.44946	11.9446	8.02612	3.86047	8.96606	22.6868	10.8459	-0.46997	15.5701	10.675	3.08838	49.4629	40.3137	-16.3269	24.4507	14.4287	43.8721	26.9165	4.99267	74.6826	83.5388
82.69	18.9392	4.94689	-91.0156	-33.606	60.7605	-78.3356	-4.68445	70.7581	-20.0958	-0.735472	-20.8771	4.46167	11.9507	8.20313	3.82385	9.13696	22.8271	10.791	-0.396726	15.4175	10.8337	3.14941	49.3958	40.3076	-16.2415	24.4995	14.447	43.9392	27.0447	5.24902	74.4995	83.3618
82.81	19.0399	4.58678	-91.1224	-33.2458	60.7483	-77.7649	-4.422	70.4102	-20.05	-0.839232	-21.0175	4.39453	12.0544	8.29162	3.89405	9.24988	22.9492	10.8521	-0.36621	15.4846	10.8948	3.1311	49.2737	40.3137	-16.1255	24.4812	14.4897	44.0247	27.179	5.46875	74.3591	83.2703
82.93	19.1925	4.0558	-91.0706	-32.843	60.7819	-77.4689	-4.02222	70.163	-20.0195	-0.851438	-21.1609	4.35791	12.1399	8.38623	3.86658	9.24072	23.1079	10.9619	-0.347902	15.6433	10.9009	3.22266	49.1333	40.2771	-15.9912	24.5178	14.5569	44.1406	27.2705	5.76172	74.3225	83.252
83.06	19.4458	3.77809	-90.8722	-32.3578	60.8002	-77.4994	-3.60413	69.9768	-20.0531	-1.00708	-21.2463	4.39453	12.2437	8.49304	3.75366	9.2041	23.2544	11.0107	-0.488282	15.7532	11.0107	3.36304	49.0906	40.2039	-15.8874	24.5544	14.5569	44.3359	27.4719	6.18897	74.2859	83.1665
83.18	19.6747	3.63769	-90.6799	-31.7566	60.614	-77.4262	-3.32947	69.8242	-20.1355	-1.17188	-21.283	4.40063	12.3932	8.57239	3.67432	9.12781	23.3337	10.968	-0.433349	15.8875	11.0718	3.43018	49.176	40.1794	-15.7715	24.6094	14.563	44.5068	27.6367	6.65283	74.1272	83.1116
83.3	19.7662	3.41491	-90.5762	-30.9723	60.3332	-77.0081	-3.16772	69.6777	-20.2271	-1.26343	-21.3928	4.37622	12.5092	8.66699	3.62854	9.07898	23.4558	10.9741	-0.366211	16.1072	11.1755	3.44238	49.0662	40.0208	-15.6189	24.585	14.5569	44.6472	27.7893	7.1228	74.0173	83.075
83.42	19.809	3.1189	-90.6036	-30.3986	60.2661	-76.4526	-3.09143	69.5221	-20.2972	-1.30921	-21.4935	4.44031	12.5977	8.74939	3.61023	9.03015	23.5718	10.9985	-0.323489	16.1926	11.3525	3.39355	48.8708	39.856	-15.4663	24.5911	14.5996	44.8425	27.8442	7.50733	73.8953	83.0444
83.54	19.9585	2.96633	-90.7471	-30.3162	60.379	-76.0681	-3.04871	69.3268	-20.3613	-1.32141	-21.4813	4.60815	12.6648	8.8562	3.59497	8.9447	23.6938	11.0413	-0.238035	16.2842	11.4563	3.33252	48.7061	39.6912	-15.2832	24.6155	14.563	45.0256	27.8259	7.87354	73.7305	83.0505
83.67	20.282	3.06398	-90.918	-30.4413	60.4462	-76.0925	-2.87171	69.0338	-20.3156	-1.43127	-21.3531	4.71497	12.7014	9.07288	3.61023	8.87451	23.8342	11.0168	-0.140382	16.3086	11.5356	3.2959	48.6633	39.5508	-15.2405	24.585	14.4592	45.1599	27.771	8.25806	73.5535	83.0627
83.79	20.6696	3.10363	-90.9088	-30.2856	60.5286	-76.2329	-2.84729	68.7286	-20.2148	-1.42517	-21.2738	4.73938	12.7747	9.37195	3.72009	8.91724	23.9807	11.0962	-0.213623	16.1621	11.5906	3.1311	48.4558	39.4104	-15.1428	24.5972	14.3616	45.2515	27.7161	8.57544	73.3704	83.1177
83.91	20.9442	2.94494	-90.9119	-29.776	60.6812	-76.4221	-3.08533	68.4692	-20.108	-1.297	-21.2708	4.78516	12.8601	9.59473	3.91846	8.99353	24.0356	11.2122	-0.158694	16.0461	11.5784	3.06397	48.1628	39.2456	-15.094	24.6826	14.3005	45.4102	27.5696	8.74024	73.1262	83.2153
84.03	21.0602	2.67334	-90.9088	-29.3518	60.7239	-76.5655	-3.39356	68.1427	-19.9524	-1.21155	-21.2891	4.78516	13.0707	9.76868	4.01001	9.13696	24.1577	11.3647	-0.128172	15.9241	11.5356	2.96021	47.8821	38.9648	-15.0818	24.6643	14.3433	45.4834	27.3743	8.86841	72.9248	83.3252
84.16	21.1609	2.46582	-90.8264	-29.1626	60.7544	-76.7792	-3.64685	67.6422	-19.8273	-1.07422	-21.3074	4.75769	13.2782	9.93652	4.06494	9.22852	24.2615	11.3953	-0.146486	15.8752	11.4319	2.94189	47.5952	38.7268	-15.1672	24.646	14.3433	45.4712	27.2949	9.00879	72.6318	83.4412
84.28	21.3531	2.50243	-90.7043	-29.2236	60.8063	-77.0477	-3.7262	67.0929	-19.7845	-0.912476	-21.2982	4.76685	13.4125	9.93958	4.08935	9.27429	24.2676	11.4014	-0.152587	15.8386	11.4014	2.88086	47.1863	38.5498	-15.3076	24.6704	14.3433	45.4956	27.3193	9.1919	72.3694	83.4778
84.4	21.6003	2.70079	-90.5731	-29.303	60.9802	-77.4475	-3.75366	66.5741	-19.7388	-0.860596	-21.4081	4.73022	13.4644	9.79614	4.02527	9.38415	24.2798	11.4685	-0.207519	15.7715	11.5601	2.76489	46.8689	38.4277	-15.4541	24.6521	14.3433	45.3918	27.2095	9.34448	72.1619	83.4595
84.52	21.6644	2.92357	-90.5762	-29.4464	61.2396	-77.8778	-3.85742	66.0248	-19.7601	-0.875854	-21.6187	4.61731	13.4247	9.68628	3.94897	9.46655	24.3774	11.7187	-0.134278	15.7104	11.6394	2.56958	46.6064	38.324	-15.4114	24.6948	14.3738	45.343	27.0264	9.39941	71.991	83.4412
84.64	21.6522	3.08533	-90.7288	-29.7455	61.4777	-78.4027	-4.04968	65.3503	-19.7754	-0.964354	-21.8811	4.56238	13.4064	9.60083	3.79639	9.35669	24.5728	11.9751	-0.0549326	15.6616	11.5479	2.37427	46.4172	38.1531	-15.4297	24.7986	14.4897	45.2454	26.9409	9.552	71.7773	83.5022
84.77	21.5698	3.34777	-90.8936	-30.2856	61.7371	-78.7933	-4.44641	65.0604	-19.8303	-1.04675	-22.0856	4.58679	13.4003	9.4696	3.57055	9.13086	24.7314	12.0667	0.061037	15.564	11.3159	2.0874	46.1975	37.8967	-15.3992	24.9512	14.7156	45.2209	26.9165	9.82666	71.6309	83.6853
84.89	21.521	3.7384	-90.9424	-30.777	62.0575	-78.8818	-4.89197	65.2374	-19.8761	-1.12915	-22.2717	4.5929	13.3118	9.33533	3.40576	8.93555	24.8535	12.0117	0.219726	15.6067	11.2549	1.7334	46.0266	37.6648	-15.3137	25.0488	14.8437	45.2026	26.9104	10.0647	71.6553	83.8684
85.01	21.4905	4.20837	-91.1774	-31.1615	62.3322	-78.83	-5.08118	65.5365	-20.0287	-1.40076	-22.4121	4.58069	13.2202	9.198	3.24402	8.80737	24.8413	12.0117	0.421143	15.6128	11.2427	1.50147	45.8008	37.5916	-15.2893	25.0244	14.9292	45.1843	26.8066	10.2417	71.6614	83.9661
85.13	21.3348	4.50744	-91.3483	-31.4911	62.2742	-79.0009	-5.06897	65.7135	-20.0928	-1.78223	-22.467	4.5227	13.2507	9.11865	2.98767	8.74024	24.7925	12.1826	0.396729	15.4724	11.2366	1.28784	45.5688	37.4634	-15.2222	24.9512	15.0574	45.0562	26.7395	10.3638	71.7102	83.9783
85.25	21.1731	4.48912	-91.3391	-31.8359	61.9324	-79.3854	-5.13611	65.7715	-20.0745	-2.07825	-22.5708	4.48608	13.2935	9.06067	2.78015	8.63953	24.8474	12.2681	0.292969	15.4724	11.0901	1.11084	45.2942	37.2253	-15.1611	24.8718	15.2893	45.0806	26.6602	10.4736	71.8079	83.9478
85.38	21.0632	4.40675	-91.0919	-32.3975	61.7309	-79.7333	-5.4718	65.6708	-19.9799	-2.21863	-22.6379	4.54407	13.3087	9.02099	2.67029	8.59985	24.9084	12.2253	0.372314	15.5273	10.9619	0.8667	45.0623	36.9812	-15.0696	24.7803	15.4297	45.0806	26.5808	10.7178	71.759	83.9233
85.5	20.7977	4.46169	-90.8051	-32.7393	61.7035	-79.8065	-5.8136	65.564	-19.8883	-2.32239	-22.6135	4.62036	13.2996	9.06372	2.59705	8.56628	24.9451	12.2131	0.39673	15.448	10.8521	0.61035	44.9463	36.7187	-14.9902	24.8047	15.4846	45.2209	26.4343	11.1328	71.6431	83.8867
85.62	20.462	4.61119	-90.4083	-32.6904	61.6821	-79.5105	-5.94177	65.567	-19.7632	-2.40174	-22.5311	4.62646	13.2263	9.16443	2.72217	8.57239	24.8535	12.3657	0.329592	15.3259	10.6934	0.341796	44.6899	36.5906	-14.9353	24.8169	15.4297	45.2942	26.2512	11.5112	71.4722	83.8074
85.74	20.0897	4.81567	-89.9658	-32.4951	61.7401	-79.1382	-5.94788	65.7379	-19.5465	-2.36206	-22.4365	4.66309	13.1775	9.33533	2.9419	8.58459	24.9329	12.4939	0.24414	15.271	10.5652	0.0976572	44.4397	36.5723	-14.9902	24.9146	15.3687	45.2881	26.178	11.8286	71.3928	83.7097
85.86	19.6869	4.81872	-89.7583	-32.4127	61.9354	-78.9948	-6.06384	65.9912	-19.3115	-2.32239	-22.4182	4.79126	13.0493	9.54895	3.18909	8.60596	25.1587	12.5	0.262454	15.2161	10.4492	-0.134278	44.104	36.4319	-15.0024	25.0061	15.5151	45.3369	26.2512	12.085	71.2952	83.6609
85.99	19.1894	4.81872	-89.9719	-32.3334	62.1796	-79.0649	-6.21338	66.2323	-19.162	-2.36816	-22.5159	4.86756	12.9761	9.6405	3.28674	8.58154	25.3723	12.4756	0.341798	15.0818	10.2905	-0.408936	43.7622	36.3709	-15.1489	25.0427	15.6677	45.3918	26.2817	12.262	71.1853	83.6365
86.11	18.6798	5.08118	-90.4511	-32.1655	62.1887	-79.1748	-6.36902	66.3605	-19.101	-2.5177	-22.6715	4.87976	12.912	9.729	3.22266	8.45032	25.531	12.561	0.445559	14.9597	10.0159	-0.62256	43.4814	36.2	-15.2527	25.0854	15.6067	45.5383	26.3184	12.3596	71.1121	83.6243
86.23	18.3624	5.19104	-90.8752	-31.7596	62.0178	-79.2847	-6.39648	66.51	-19.0765	-2.59704	-22.6868	4.88586	12.8448	9.80224	3.0365	8.33435	25.6592	12.616	0.45166	14.7156	9.79614	-0.708008	43.219	35.8398	-15.2893	25.238	15.5212	45.6726	26.3	12.5122	71.0693	83.5022
86.35	18.3319	4.78822	-91.0065	-31.3294	61.9171	-79.4617	-6.24695	66.6382	-19.104	-2.71607	-22.5586	4.8706	12.7075	9.79004	3.00293	8.20923	25.7324	12.5916	0.439454	14.4836	9.45435	-0.817873	43.0786	35.5591	-15.3076	25.3967	15.5762	45.8557	26.2512	12.793	70.8679	83.3557
86.47	18.4479	4.19615	-91.1163	-30.9631	62.0605	-79.5227	-6.09131	66.6473	-19.1742	-2.89917	-22.3206	4.80652	12.4481	9.70764	3.06091	8.078	25.885	12.677	0.305175	14.1235	9.32007	-1.01318	43.1213	35.4858	-15.3381	25.4761	15.7837	45.8984	26.3	12.97	70.5994	83.2031
86.6	18.5974	3.79334	-91.1957	-30.6091	62.2894	-79.4922	-6.09741	66.6412	-19.1925	-2.92359	-22.2107	4.75159	12.3047	9.59473	3.17688	7.93152	25.9888	12.738	0.164796	13.739	9.34448	-1.24512	43.0298	35.4492	-15.3931	25.4578	16.0522	46.0266	26.3184	13.0249	70.3613	83.0627
86.72	18.6218	3.76281	-91.3208	-30.1697	62.4878	-79.48	-6.20117	66.6046	-19.1406	-2.90222	-22.171	4.6936	12.3138	9.51844	3.26538	7.80335	26.0925	12.8296	0.292969	13.446	9.40552	-1.45874	42.7307	35.3516	-15.4053	25.4334	16.1499	46.167	26.3245	13.1775	70.2026	82.9834
86.84	18.7012	3.88792	-91.4368	-29.8737	62.6129	-79.541	-6.44837	66.5985	-19.1376	-2.88086	-22.0612	4.67224	12.3322	9.59778	3.2959	7.72095	26.1414	12.8174	0.48828	13.2019	9.3689	-1.67847	42.5293	35.1135	-15.3442	25.4334	16.2354	46.3074	26.355	13.3789	70.0562	82.9163
86.96	18.9758	3.98255	-91.5894	-29.7241	62.7899	-79.7455	-6.63757	66.3818	-19.1071	-2.89917	-21.9452	4.76684	12.2803	9.64966	3.302	7.70264	26.1597	12.793	0.671388	12.9822	9.22241	-1.82495	42.4683	34.8816	-15.3992	25.3357	16.3025	46.4417	26.3184	13.5559	69.8791	82.7332
87.08	19.3573	3.96728	-91.8213	-29.4708	62.8937	-80.0446	-6.6925	66.3422	-19.0948	-2.78931	-21.8628	4.77295	12.2589	9.6466	3.31726	7.74841	26.2146	12.9272	0.805664	12.5854	9.17358	-2.03857	42.3767	34.7229	-15.5029	25.2136	16.4063	46.3562	26.4099	13.623	69.6594	82.4463
87.21	19.6167	3.71702	-92.1662	-29.1107	63.0066	-80.2765	-6.79016	66.3452	-19.0125	-2.67639	-21.9025	4.70276	12.2742	9.69544	3.24707	7.75452	26.1536	13.1287	0.88501	12.2314	9.06982	-2.30103	42.2852	34.5947	-15.5396	25.1953	16.3025	46.1975	26.4709	13.4766	69.5068	82.1838
87.33	19.632	3.35388	-92.4835	-28.6713	63.0707	-80.4352	-6.96716	66.3818	-18.8934	-2.59705	-21.933	4.76074	12.1887	9.80225	3.23791	7.69043	26.0071	13.2874	0.994874	11.9446	8.97827	-2.50855	42.1875	34.4482	-15.4968	25.2808	16.1926	46.1853	26.5259	13.2629	69.2932	82.1289
87.45	19.6503	2.94494	-92.7246	-28.2593	62.9852	-80.5023	-7.09839	66.1896	-18.8202	-2.50854	-21.8414	4.95911	12.1033	9.82361	3.36914	7.79114	26.0254	13.5132	1.17798	11.853	8.61816	-2.70996	42.1448	34.2896	-15.5212	25.2869	16.1011	46.1914	26.7395	13.1897	69.0491	82.0923
87.57	19.8609	2.67336	-92.8406	-28.0456	62.9181	-80.4718	-7.14416	65.8203	-18.8354	-2.37427	-21.7346	5.13611	12.0544	9.77783	3.48816	7.95288	26.0803	13.5559	1.25732	11.7615	8.40454	-3.00903	41.9983	34.0332	-15.5945	25.2075	15.9912	46.1609	26.9653	13.1042	68.7744	82.0923
87.7	20.0806	2.38952	-92.9291	-28.0487	62.9974	-80.5115	-7.16858	65.5029	-18.811	-2.29797	-21.6858	5.17273	12.1094	9.76562	3.51562	8.03833	26.2024	13.678	1.31226	11.6272	8.3313	-3.14331	41.7358	33.8257	-15.5273	25.1465	15.8569	46.106	27.063	12.9334	68.4265	82.0801
87.82	20.3399	2.07826	-92.865	-28.1708	63.1531	-80.6549	-7.22046	65.1764	-18.808	-2.37122	-21.759	5.09949	12.0697	9.74121	3.43018	8.03528	26.3733	13.9648	1.45264	11.5784	8.30078	-3.22876	41.6443	33.783	-15.4785	25.2075	15.7654	46.1304	26.9653	12.7747	68.0786	82.1655
87.94	20.6146	1.86158	-92.6239	-28.2776	63.2691	-80.8533	-7.4646	64.7491	-18.8934	-2.42005	-21.9604	5.11169	12.0941	9.70459	3.39355	8.06885	26.6113	14.3005	1.36108	11.3098	8.30689	-3.38745	41.4917	33.7402	-15.4114	25.2563	15.6799	46.167	26.8494	12.6648	67.865	82.3181
88.06	20.8343	1.63881	-92.3584	-28.421	63.2904	-81.0944	-7.6294	64.3616	-18.9575	-2.40479	-22.1649	5.16357	12.0544	9.65882	3.31421	8.17566	26.8127	14.4165	1.0437	10.968	8.3374	-3.63159	41.1499	33.6914	-15.3931	25.2197	15.7776	46.1243	26.6174	12.5977	67.7124	82.4768
88.18	20.9717	1.47093	-91.9952	-28.7842	63.266	-81.2866	-7.76672	64.1846	-18.9484	-2.24915	-22.3114	5.20325	11.9812	9.61609	3.16467	8.23059	26.8677	14.4043	0.836182	10.5896	8.31299	-3.87573	40.7776	33.606	-15.4297	25.2136	15.8752	46.0022	26.4221	12.4512	67.572	82.5317
88.31	21.0175	1.42518	-91.8335	-29.242	63.2874	-81.3202	-7.9834	64.0656	-18.8934	-2.24609	-22.4823	5.20019	11.8591	9.63135	3.10059	8.34961	26.8982	14.3616	0.81787	10.2478	8.35571	-4.1748	40.5884	33.313	-15.509	25.1648	16.0889	45.8862	26.1047	12.0483	67.4438	82.5195
88.43	21.0876	1.51977	-91.8579	-29.718	63.4247	-81.4972	-8.16956	63.9648	-18.8965	-2.36511	-22.6501	5.23987	11.7004	9.66797	3.15857	8.45337	26.9409	14.3494	0.6958	9.85718	8.43506	-4.29687	40.4358	33.0627	-15.4724	25.2625	16.2476	45.8191	25.8057	11.676	67.3218	82.4463
88.55	21.1304	1.51977	-91.8457	-30.0934	63.504	-81.9427	-8.44116	63.8946	-18.9606	-2.51465	-22.7112	5.25208	11.6089	9.64661	3.28674	8.71887	26.9836	14.325	0.439452	9.53979	8.37402	-4.39453	40.2161	32.8064	-15.4114	25.3479	16.4307	45.7642	25.6958	11.3953	67.3706	82.3242
88.67	21.2555	1.44042	-91.6779	-30.5084	63.4064	-82.5165	-8.82568	63.9008	-18.9239	-2.58179	-22.7264	5.33142	11.6058	9.71375	3.36914	8.90503	27.0081	14.2883	0.207518	9.31397	8.38623	-4.63257	39.978	32.6416	-15.3076	25.4211	16.6016	45.7336	25.5615	11.2366	67.3706	82.2571
88.79	21.4233	1.48924	-91.4551	-30.9296	63.3423	-82.959	-9.21326	63.7207	-18.9026	-2.54517	-22.8241	5.39856	11.6791	9.71375	3.34473	8.92639	26.9958	14.1663	0.115966	9.1919	8.41675	-5.0354	39.7034	32.5806	-15.3442	25.4395	16.7236	45.7581	25.5249	10.9558	67.3096	82.0679
88.92	21.6919	1.62352	-91.3819	-31.4362	63.3911	-83.1543	-9.55505	63.4522	-18.8202	-2.55127	-22.8607	5.43518	11.8805	9.71985	3.28369	8.94165	26.9165	14.0381	0.183104	9.09424	8.39844	-5.28565	39.5081	32.4951	-15.3442	25.4517	16.8823	45.8069	25.4944	10.5041	67.218	81.8481
89.04	22.0398	1.85243	-91.3879	-31.8085	63.7451	-83.2916	-9.95483	63.2446	-18.634	-2.5116	-22.9279	5.3894	12.2162	9.74121	3.25623	8.94775	26.8188	13.8184	0.250244	8.91724	8.39844	-5.35278	39.3005	32.4463	-15.21	25.4517	16.98	45.8618	25.47	10.022	67.1448	81.6589
89.16	22.4091	1.94397	-91.217	-32.1472	64.148	-83.5144	-10.4218	63.0402	-18.4998	-2.50855	-22.9553	5.35278	12.4542	9.75342	3.30505	8.99963	26.6968	13.7268	0.250246	8.91724	8.42895	-5.41992	39.1968	32.3975	-15.1062	25.4883	17.0715	45.8862	25.4761	9.48486	67.1326	81.5857
89.28	22.7417	1.97145	-90.9454	-32.5348	64.3036	-83.9233	-10.9039	62.8052	-18.338	-2.64588	-22.9919	5.29175	12.5793	9.78394	3.24097	8.96912	26.6846	13.7451	0.238038	8.91724	8.44726	-5.59692	39.0808	32.4524	-14.978	25.3967	17.1326	45.874	25.47	9.01489	67.1143	81.6101
89.4	22.9065	2.47192	-90.8661	-32.9681	64.1663	-84.256	-11.4258	62.738	-18.3228	-2.73132	-23.0743	5.19714	12.7258	9.74426	3.06091	8.84094	26.7273	13.8733	0.128174	8.77685	8.40454	-5.82275	39.0747	32.5562	-14.8438	25.2014	17.1265	45.9228	25.3418	8.58765	67.1082	81.6589
89.53	22.9217	3.1555	-91.0736	-33.2153	64.0167	-84.5306	-11.908	62.6709	-18.5181	-2.88696	-23.1903	5.2124	12.8082	9.73511	2.88391	8.69751	26.9409	14.0015	0.030516	8.57544	8.27637	-5.96313	38.8245	32.605	-14.7888	25.0549	17.0593	45.8923	25.3052	8.28247	66.9922	81.6284
89.65	23.0652	3.46375	-91.33	-33.2214	63.9282	-84.7961	-12.2589	62.6648	-18.8141	-3.15857	-23.2697	5.31311	12.7899	9.76257	2.76489	8.44727	27.0874	14.0808	-0.018312	8.43506	8.09936	-6.25	38.6291	32.6111	-14.6912	24.9756	16.9739	45.8679	25.2625	7.9834	66.9312	81.5491
89.77	23.2636	3.34777	-91.3147	-33.3099	63.8886	-84.9182	-12.5641	62.6282	-19.0918	-3.29895	-23.2208	5.46875	12.619	9.75952	2.67944	8.21228	27.1729	14.1602	-0.006102	8.34351	7.96509	-6.51856	38.4583	32.5867	-14.624	24.9451	17.1082	45.8435	25.2014	7.72095	66.8396	81.4331
89.89	23.4009	3.25317	-91.1468	-33.6121	63.8397	-85.0555	-12.796	62.5915	-19.2108	-3.31421	-23.1537	5.59387	12.3962	9.86633	2.56348	8.12683	27.2705	14.2944	-0.103758	8.06885	7.86743	-6.7688	38.2202	32.5134	-14.6118	25.061	17.157	45.874	25.0793	7.40357	66.6992	81.3721
90.01	23.3399	3.55528	-90.9729	-33.847	63.7329	-85.1257	-12.9852	62.4207	-19.2963	-3.41797	-23.114	5.63355	12.3352	10.1013	2.40784	8.08716	27.3315	14.4104	-0.134278	7.78809	7.80029	-6.82373	38.0859	32.2876	-14.5691	25.0854	17.0593	45.7642	24.9084	7.07397	66.6565	81.2622
90.14	23.053	3.88489	-90.7806	-33.8043	63.5132	-85.1562	-13.2751	62.3108	-19.4214	-3.55835	-23.2117	5.63355	12.2925	10.4248	2.27051	8.09631	27.478	14.4897	-0.054932	7.61109	7.70874	-6.92749	38.0249	32.0557	-14.6973	25.177	16.8396	45.6543	24.7925	6.86035	66.4978	81.1707
90.26	22.7509	3.77808	-90.5304	-33.6456	63.4949	-84.9976	-13.4888	62.2925	-19.4733	-3.61023	-23.2147	5.5542	12.3352	10.5682	2.16065	8.09631	27.5879	14.5142	0.0854496	7.55615	7.57446	-7.07397	37.8601	31.9214	-15.0879	25.2502	16.7297	45.5017	24.8108	6.73828	66.272	81.0852
90.38	22.5433	3.46985	-90.2222	-33.4137	63.6444	-84.8175	-13.6566	62.326	-19.3787	-3.61023	-23.1628	5.38635	12.442	10.6384	2.06299	8.20923	27.5879	14.5569	0.213624	7.44629	7.42188	-7.2876	37.6343	31.8787	-15.4175	25.3845	16.748	45.3613	24.8169	6.4209	66.1072	80.8716
90.5	22.3938	3.34472	-89.9719	-33.1543	63.8458	-84.5856	-13.6322	62.4573	-19.1437	-3.59497	-23.23	5.21545	12.6221	10.7178	2.00195	8.31909	27.5513	14.4897	0.317383	7.25098	7.32422	-7.44629	37.4146	31.7871	-15.6128	25.47	16.6992	45.1721	24.823	6.00586	65.9058	80.6885
90.63	22.0367	3.41795	-89.9414	-32.7972	63.9099	-84.2834	-13.324	62.7167	-18.9178	-3.65906	-23.407	5.07507	12.8082	10.7941	2.05383	8.27026	27.6672	14.4348	0.372312	7.08008	7.24487	-7.52564	37.2986	31.6772	-15.6494	25.5432	16.5588	44.9829	24.7498	5.67017	65.6067	80.5481
90.75	21.5637	3.37831	-89.8346	-32.1899	63.8764	-83.9874	-13.0493	62.97	-18.7988	-3.72314	-23.5504	4.99878	12.9089	10.8307	2.24304	8.30689	27.8564	14.4592	0.299072	6.90308	7.14111	-7.66602	37.2559	31.4209	-15.6921	25.47	16.394	44.8547	24.5972	5.46875	65.2283	80.3528
90.87	21.2219	3.14333	-89.8163	-31.6315	63.8367	-83.8257	-12.9547	63.0982	-18.7714	-3.78418	-23.6237	4.91943	12.8021	10.7819	2.41699	8.33435	28.0029	14.4409	0.0976542	6.83594	6.9397	-7.80029	37.0605	31.1584	-15.7104	25.4028	16.2659	44.7021	24.3896	5.24902	64.8193	80.0476
90.99	21.0754	2.77711	-89.9109	-31.2988	63.797	-83.6701	-13.031	63.1592	-18.6951	-3.77503	-23.7396	4.80347	12.7106	10.6598	2.60315	8.28552	28.1555	14.5325	-0.0244142	6.84204	6.58569	-7.94678	36.9385	30.8716	-15.6372	25.4028	16.1438	44.6045	24.2004	4.98047	64.4775	79.718
91.11	21.1914	2.38952	-89.8987	-31.0455	63.6475	-83.6487	-12.9944	63.2202	-18.6646	-3.84521	-23.8525	4.69665	12.6801	10.6445	2.71912	8.11157	28.2532	14.4531	-0.128175	6.73218	6.2439	-8.11157	36.8103	30.5908	-15.5518	25.4456	16.0522	44.5374	24.0723	4.84009	64.1907	79.4922
91.24	21.4386	2.1759	-89.7339	-30.5511	63.4186	-83.7189	-12.9364	63.446	-18.7622	-3.86963	-23.9929	4.56238	12.5488	10.6354	2.76184	7.92847	28.4363	14.3799	-0.15869	6.55517	6.14624	-8.22754	36.676	30.426	-15.4968	25.5371	15.9668	44.4092	23.999	4.66919	63.9099	79.4006
91.36	21.6339	2.11488	-89.5447	-30.0629	63.1988	-83.7494	-12.7197	63.62	-18.9484	-3.88184	-24.0265	4.47998	12.3261	10.5865	2.74353	7.73315	28.6499	14.4653	-0.244141	6.35376	6.06079	-8.19702	36.5662	30.2856	-15.3992	25.6042	15.8447	44.2383	23.877	4.47998	63.7207	79.2541
91.48	21.6492	2.09349	-89.5661	-29.7119	63.0554	-83.9264	-12.3657	63.6169	-19.101	-3.79028	-23.9532	4.45862	12.0911	10.4828	2.67334	7.6477	28.7476	14.6606	-0.402831	6.32324	5.92651	-8.31909	36.3708	30.0171	-15.3076	25.5859	15.625	44.0308	23.8342	4.24805	63.5315	79.0894
91.6	21.5912	2.01417	-89.6027	-29.5166	62.8845	-84.2743	-12.2406	63.3331	-19.1925	-3.65601	-23.9197	4.47998	11.9232	10.2753	2.55737	7.56836	28.8757	14.74	-0.585938	6.30493	5.66406	-8.56323	36.1145	29.7058	-15.2405	25.5066	15.5212	43.9453	23.8159	3.93066	63.2935	78.9063
91.72	21.7377	1.97754	-89.6973	-29.4769	62.8296	-84.5886	-12.4939	62.9852	-19.2596	-3.46069	-23.996	4.52576	11.7157	10.0372	2.41699	7.52869	29.01	14.7217	-0.622558	6.28052	5.46265	-8.6914	35.8582	29.4006	-15.1794	25.3845	15.3931	43.9758	23.8525	3.6499	63.1226	78.8269
91.85	21.9421	2.06605	-89.9445	-29.4769	62.9181	-84.9213	-12.8265	62.8723	-19.2505	-3.35083	-23.9746	4.57459	11.6638	9.87244	2.27051	7.57446	29.01	14.7278	-0.59204	6.15234	5.46265	-8.8501	35.7422	29.1504	-15.1123	25.3662	15.3076	44.0674	23.9075	3.51562	62.8235	78.9246
91.97	22.0398	2.23998	-90.2496	-29.4128	63.0096	-85.1135	-12.8937	62.9364	-19.2413	-3.22266	-23.8922	4.58069	11.6821	9.74426	2.23389	7.724	28.9734	14.801	-0.671389	6.19507	5.49927	-9.14307	35.6262	28.9551	-15.0757	25.3723	15.1489	44.1223	23.9563	3.44238	62.5427	78.9612
92.09	22.0947	2.38036	-90.4907	-29.4067	63.0096	-85.3638	-12.8021	63.0097	-19.2474	-3.14331	-23.7549	4.63257	11.6852	9.65882	2.21558	7.92847	28.9551	14.8193	-0.762938	6.2561	5.40772	-9.46655	35.5225	28.8391	-14.9353	25.3723	15.0024	44.1345	23.9746	3.32642	62.3596	78.894
92.21	22.1741	2.49939	-90.4999	-29.715	63.0676	-85.6689	-12.6801	62.8998	-19.1437	-3.13111	-23.584	4.68445	11.7523	9.5459	2.17895	8.04443	28.9673	14.7705	-0.830078	6.31714	5.29175	-9.63745	35.2844	28.5278	-14.8621	25.4211	14.8926	44.1772	23.9685	3.13721	62.2925	78.7353
92.33	22.3267	2.62144	-90.3992	-30.1727	63.1256	-86.1267	-12.7411	62.3901	-19.0857	-3.25928	-23.4802	4.6814	11.8256	9.42993	2.17285	8.02002	28.9917	14.7705	-0.738527	6.26831	5.19409	-9.75342	35.0708	28.1555	-14.8376	25.415	14.8315	44.2566	23.9136	2.85644	62.2559	78.5767
92.46	22.5556	2.68555	-90.3107	-30.5359	63.2721	-86.5936	-12.8204	61.6821	-19.046	-3.3905	-23.4375	4.65698	11.908	9.2865	2.22473	7.99866	28.9063	14.9231	-0.646975	6.23169	5.10254	-10.0098	34.9854	27.7771	-14.8254	25.3296	14.7156	44.3115	23.8159	2.48413	62.2986	78.4485
92.58	22.6807	2.72523	-90.1428	-30.7282	63.3636	-87.0209	-13.0707	61.0901	-18.9911	-3.44849	-23.5107	4.50744	11.9873	9.18579	2.23999	7.95898	28.8391	15.0208	-0.653076	6.27442	5.05371	-10.4187	34.9121	27.4597	-14.9597	25.3052	14.6545	44.3604	23.6938	2.16064	62.4329	78.363
92.7	22.757	2.96021	-89.978	-30.8807	63.4247	-87.5977	-13.4186	60.788	-18.8416	-3.46374	-23.5809	4.30298	11.9751	9.22852	2.07825	7.81555	28.8025	14.9902	-0.726317	6.33545	5.01098	-10.675	34.79	27.2522	-15.0818	25.3052	14.5935	44.4519	23.468	1.81274	62.4878	78.2349
92.82	22.7203	3.37219	-89.9506	-31.1676	63.3392	-88.3057	-13.8367	60.553	-18.75	-3.42712	-23.6511	4.13818	11.972	9.19495	1.87073	7.60498	28.7598	14.9414	-0.872803	6.37207	4.88892	-10.8032	34.7168	26.9958	-15.1428	25.3906	14.5813	44.4885	23.2605	1.56861	62.3962	77.9297
92.94	22.5098	3.75975	-90.0788	-31.5308	63.1927	-88.7299	-14.3097	60.2966	-18.7195	-3.47595	-23.7152	4.0802	11.9904	9.09119	1.77002	7.56531	28.8025	14.8804	-0.988769	6.38428	4.83399	-10.9009	34.6008	26.7151	-15.1672	25.4761	14.7034	44.4275	23.1079	1.43433	62.3413	77.7222
93.07	22.2107	4.00697	-90.3046	-31.9946	63.0341	-88.8123	-14.8071	60.0311	-18.7378	-3.50647	-23.8739	4.06494	12.0178	8.98132	1.651	7.68738	28.7842	14.8438	-1.0498	6.48804	4.8523	-11.0291	34.4299	26.3	-15.1001	25.5127	14.8071	44.4214	22.9187	1.26953	62.3718	77.594
93.19	21.933	4.19008	-90.5335	-32.6843	63.0463	-88.8245	-15.21	59.9182	-18.7531	-3.52783	-24.0417	4.068	12.0361	8.91113	1.55029	7.8064	28.772	14.8926	-1.14136	6.51856	4.78516	-11.1084	34.3201	25.9766	-15.0513	25.5554	14.8804	44.4702	22.7112	1.09863	62.4268	77.5085
93.31	21.759	4.48303	-90.6067	-33.5113	63.0768	-89.0381	-15.567	59.845	-18.811	-3.44543	-24.1272	4.0863	12.0422	8.95081	1.44959	7.85522	28.772	14.8865	-1.37939	6.50024	4.75464	-11.1389	34.314	25.5859	-15.1062	25.5676	14.9292	44.4641	22.467	1.10474	62.4268	77.4231
93.43	21.7621	4.87672	-90.6342	-34.1095	63.1439	-89.4165	-15.976	59.787	-18.9117	-3.33557	-24.1028	4.1687	11.9904	9.00574	1.45264	7.92541	28.7231	14.8926	-1.62353	6.44531	4.77295	-11.261	34.259	25.3235	-15.1367	25.5981	15.0452	44.3848	22.3206	1.24512	62.384	77.2156
93.55	21.7712	5.06591	-90.5945	-34.2133	63.2568	-89.5843	-16.4307	59.8236	-18.9117	-3.23486	-24.1303	4.26025	11.9537	9.06067	1.5686	8.04749	28.6926	14.9353	-1.67847	6.43921	4.76074	-11.4197	34.082	25.0549	-15.2161	25.5859	15.1062	44.2871	22.2168	1.36109	62.2681	76.9897
93.68	21.4874	5.03846	-90.4755	-34.0942	63.4369	-89.5264	-16.9098	59.8999	-18.8232	-3.2135	-24.173	4.45557	11.8256	9.17053	1.59302	8.1604	28.6133	15.0146	-1.67236	6.31714	4.66308	-11.6089	33.728	24.7559	-15.1733	25.4456	15.0879	44.2383	22.0276	1.23291	62.1887	76.8494
93.8	21.2494	5.01709	-90.3625	-34.1095	63.5285	-89.3127	-17.2272	59.8511	-18.7622	-3.21655	-24.0997	4.72412	11.7645	9.28345	1.56555	8.31604	28.6743	15.0391	-1.63574	6.26221	4.63257	-11.7432	33.4351	24.4202	-15.0757	25.2441	15.0391	44.1406	21.8628	1.16577	62.0361	76.6357
93.92	21.347	5.12085	-90.2466	-34.3536	63.4705	-89.1144	-17.273	59.6802	-18.7103	-3.26233	-24.0387	4.96826	11.6699	9.48181	1.66321	8.51135	28.7903	14.9963	-1.70288	6.17676	4.57764	-11.969	33.2886	24.0784	-15.0391	24.9939	14.9048	44.0918	21.6858	1.17187	61.8042	76.4282
94.04	21.5637	5.31616	-90.155	-34.5856	63.3819	-89.0747	-17.215	59.5611	-18.6707	-3.34167	-23.9563	5.1239	11.557	9.75037	1.77917	8.73108	28.8147	14.9719	-1.82495	6.05469	4.63867	-12.1887	32.9712	23.9136	-14.9902	24.6948	14.7461	44.1101	21.5576	1.15967	61.6516	76.1047
94.17	21.7132	5.44737	-90.0635	-34.4696	63.3667	-89.0137	-17.2943	59.5215	-18.5883	-3.44238	-23.9532	5.27344	11.4075	10.0067	1.93176	8.79822	28.7598	14.9658	-1.9165	5.98145	4.70581	-12.4207	32.666	23.8159	-14.8376	24.4812	14.5691	44.2322	21.3806	1.14136	61.4258	75.8911
94.29	21.5881	5.49622	-90.0543	-34.2224	63.3575	-88.7878	-17.5568	59.7107	-18.5242	-3.54309	-24.0143	5.33447	11.3251	10.1807	2.07214	8.74328	28.8208	14.8682	-1.88599	5.93262	4.82178	-12.5854	32.3181	23.6084	-14.6301	24.3225	14.3433	44.4397	21.2463	1.17798	61.1938	75.7385
94.41	21.3715	5.39246	-90.1123	-33.9478	63.2355	-88.6108	-17.865	59.8358	-18.5303	-3.59497	-23.9929	5.32837	11.3281	10.3577	2.16675	8.50525	28.8818	14.8376	-1.95313	5.88989	4.91944	-12.616	32.0374	23.4192	-14.4409	24.3103	14.2334	44.6594	21.2952	1.16577	60.9497	75.5188
94.53	21.2463	5.20629	-90.0482	-33.6884	63.0188	-88.4888	-18.0756	60.0281	-18.5638	-3.479	-23.8831	5.2948	11.3953	10.4706	2.25525	8.23669	28.9795	14.7766	-1.97754	5.92041	5.01099	-12.5793	31.7505	23.2117	-14.2517	24.2249	14.1418	44.8547	21.4966	1.19019	60.7056	75.354
94.65	21.3562	4.98961	-89.8926	-33.3923	62.8052	-88.2782	-18.1824	60.318	-18.5394	-3.43323	-23.9319	5.22156	11.3129	10.4736	2.26745	8.04138	29.126	14.7766	-2.03247	5.98145	5.15137	-12.6343	31.5186	23.114	-14.2151	24.1699	14.1235	44.9585	21.6919	1.18408	60.4675	75.2136
94.78	21.4233	4.80041	-89.7583	-32.9529	62.6068	-88.1561	-17.9871	60.2539	-18.5364	-3.49731	-24.0723	5.05676	11.1816	10.4279	2.10877	7.93762	29.2419	14.9658	-2.19116	5.96313	5.18188	-12.6526	31.2683	23.0164	-14.0686	24.1821	14.0015	45.0623	21.7285	1.09253	60.1868	75.0488
94.9	21.46	4.4159	-89.6728	-32.4738	62.3139	-88.2812	-17.8131	59.726	-18.5822	-3.57361	-24.0417	4.84009	11.1237	10.434	1.91956	7.74536	29.4189	15.2344	-2.31934	5.95703	5.10254	-12.6465	31.0181	23.0164	-14.0808	24.0845	14.0076	45.0989	21.7224	1.08643	59.8755	74.9939
95.02	21.5393	3.98561	-89.5081	-32.0648	62.0239	-88.5071	-17.981	59.2316	-18.5761	-3.61023	-23.8922	4.69055	11.0901	10.5133	1.77917	7.58972	29.6204	15.2588	-2.52075	5.9021	5.00488	-12.7563	30.8105	23.0042	-14.1357	23.999	14.0503	45.1599	21.7896	1.2207	59.613	74.9268
95.14	21.7316	3.74757	-89.3433	-31.7932	62.0666	-88.4644	-18.3258	58.9874	-18.4967	-3.63159	-23.7946	4.57764	11.0504	10.5927	1.7395	7.47986	29.8828	15.1123	-2.57568	5.84106	5.05371	-12.793	30.7312	23.0103	-14.1968	23.8647	14.0137	45.2026	21.7163	1.26343	59.3933	74.9084
95.26	21.9086	3.82995	-89.3341	-31.3812	62.3871	-88.2935	-18.512	58.9294	-18.5333	-3.55225	-23.6816	4.56543	11.0352	10.6476	1.71204	7.4585	29.9316	14.9109	-2.63672	5.719	5.16968	-12.6831	30.6519	22.9553	-14.2517	23.7793	13.9221	45.3735	21.5027	1.2085	59.1614	74.7009
95.39	22.0551	3.91845	-89.4776	-30.896	62.619	-88.1561	-18.4631	58.902	-18.5699	-3.44849	-23.5626	4.55322	11.087	10.6354	1.75781	7.4585	29.9683	14.8438	-2.85034	5.54199	5.30396	-12.5916	30.4688	22.9736	-14.1357	23.6267	13.855	45.4773	21.3562	1.11694	58.8806	74.4385
95.51	22.1832	3.84828	-89.6423	-30.603	62.738	-88.2416	-18.3655	58.7708	-18.5638	-3.26843	-23.4528	4.52881	11.1847	10.6262	1.87378	7.60193	29.9622	14.7156	-2.96631	5.41992	5.29175	-12.5916	30.2918	22.9065	-14.0015	23.5962	13.8794	45.5994	21.344	1.10474	58.5876	74.1333
95.63	22.3175	3.66211	-89.7827	-30.7281	62.9455	-88.5498	-18.5577	58.2886	-18.5761	-3.05786	-23.407	4.58984	11.2915	10.5988	1.95007	7.76977	30.0598	14.4409	-2.88696	5.39551	5.23681	-12.5732	30.1758	22.7173	-13.9221	23.5107	13.9404	45.6909	21.283	0.98877	58.2764	73.7976
95.75	22.5067	3.50646	-89.9506	-31.0089	63.0371	-88.9068	-18.8965	57.6874	-18.7073	-2.90222	-23.4314	4.63562	11.3342	10.4767	1.98975	7.79419	29.9622	14.3005	-2.75269	5.34668	5.22461	-12.4817	30.1636	22.3999	-13.8611	23.3276	14.0015	45.7397	21.2769	0.891113	58.0933	73.5107
95.87	22.8485	3.60412	-89.9902	-31.1371	62.9608	-89.1174	-19.1681	57.0648	-18.8751	-2.84119	-23.4863	4.53186	11.3831	10.4004	2.05078	7.76977	29.8706	14.2883	-2.65503	5.30395	5.12696	-12.3901	30.1025	22.0642	-13.7451	23.0713	13.9587	45.7581	21.1914	0.610352	57.8491	73.2422
96	23.288	3.63769	-89.8071	-31.1188	62.8143	-89.1785	-19.3359	56.5186	-19.0216	-2.75574	-23.5352	4.46167	11.4288	10.2051	2.16065	7.547	29.8157	14.3066	-2.50244	5.3833	5.07202	-12.2253	30.0049	21.7773	-13.7634	22.8455	13.9038	45.8252	21.106	0.402831	57.5684	73.0164
96.12	23.9044	3.40575	-89.4623	-31.2103	62.735	-89.2456	-19.4855	56.012	-19.104	-2.6947	-23.5687	4.50439	11.4288	9.95484	2.30408	7.44934	29.8279	14.3372	-2.47192	5.53589	5.18799	-12.1765	29.7607	21.6919	-13.8672	22.8394	13.9954	45.8374	21.0632	0.146487	57.2327	72.8516
96.24	24.3622	3.36608	-89.2395	-31.5552	62.8388	-89.3677	-19.7479	55.542	-19.1559	-2.63061	-23.6298	4.48303	11.3312	9.65881	2.31934	7.37915	29.8889	14.4104	-2.4292	5.63965	5.22461	-12.0972	29.4556	21.7163	-13.9282	22.8333	14.1663	45.8862	20.99	-0.061036	57.0801	72.7478
96.36	24.4934	3.89098	-89.1663	-32.0465	62.8967	-89.4775	-20.0562	55.0293	-19.1589	-2.5116	-23.8007	4.38538	11.3434	9.42383	2.24609	7.39441	29.9255	14.4653	-2.34375	5.64575	5.23682	-12.03	29.1138	21.637	-14.1052	22.8332	14.2761	45.9534	20.9473	-0.164796	56.9946	72.7234
96.48	24.4598	4.57459	-89.1052	-32.4036	62.7777	-89.566	-20.4285	54.5624	-19.1345	-2.44141	-23.8647	4.29688	11.377	9.26819	2.13318	7.36694	30.0232	14.5142	-2.2583	5.5603	5.26123	-11.9812	28.7354	21.4416	-14.1541	22.9065	14.2334	45.9412	20.8496	-0.225831	56.8848	72.7905
96.61	24.5392	4.99878	-89.0137	-32.7667	62.6038	-89.7095	-20.755	54.1138	-19.1162	-2.49023	-23.7701	4.22668	11.3251	9.06067	2.09351	7.36389	30.0537	14.5813	-2.13623	5.51758	5.23682	-11.9385	28.4363	21.1975	-14.1663	22.9736	14.1479	45.874	20.7947	-0.183107	56.7749	72.821
96.73	24.8138	5.04761	-88.8916	-33.2367	62.5061	-89.9078	-21.0175	53.5645	-19.1681	-2.55737	-23.6511	4.1626	11.2457	8.81348	2.09961	7.4707	30.127	14.6118	-2.12402	5.48096	5.19409	-11.8958	28.3447	21.0876	-14.27	22.9858	14.1968	45.8008	20.7886	-0.201417	56.5735	72.7905
96.85	25.1648	4.84619	-88.7817	-33.5297	62.5458	-89.9444	-21.2799	53.0579	-19.2078	-2.59705	-23.5321	4.0863	11.2488	8.56323	2.20337	7.54089	30.188	14.7095	-2.24609	5.34058	5.32226	-11.9995	28.1189	21.0571	-14.325	23.0469	14.1968	45.6116	20.752	-0.323487	56.3721	72.6929
96.97	25.3296	4.66615	-88.6169	-33.5114	62.4634	-89.8102	-21.6156	52.7191	-19.2322	-2.63977	-23.4741	4.1687	11.3464	8.55713	2.21252	7.55005	30.2673	14.7522	-2.17285	5.26123	5.50537	-12.0605	27.6306	21.0632	-14.2822	23.1323	14.209	45.398	20.6299	-0.445557	56.2073	72.6074
97.09	25.3876	4.58067	-88.4003	-33.4564	62.2101	-89.7186	-22.1252	52.3315	-19.2627	-2.59399	-23.4314	4.30908	11.3739	8.66089	2.16064	7.48596	30.249	14.7278	-2.0935	5.26123	5.63355	-12.1887	27.3926	21.0144	-14.0259	23.2483	14.2395	45.2332	20.4834	-0.57373	56.0486	72.5098
97.22	25.5249	4.79736	-88.0219	-33.5846	61.908	-89.621	-22.6288	51.8616	-19.2932	-2.45972	-23.2636	4.44336	11.322	8.7677	2.10571	7.54089	30.249	14.6912	-2.09961	5.23681	5.73731	-12.2253	27.4109	21.0327	-13.8306	23.2361	14.3005	45.1904	20.343	-0.585938	55.8777	72.3022
97.34	25.7568	5.10559	-87.6678	-33.8043	61.7371	-89.566	-22.9675	51.4649	-19.3787	-2.34985	-23.0408	4.46472	11.2549	8.82873	1.98975	7.66602	30.2979	14.6057	-2.21558	5.2063	5.87769	-12.1155	27.2949	21.0876	-13.7268	23.1445	14.4165	45.1233	20.1843	-0.604248	55.7434	72.0032
97.46	25.9369	5.3131	-87.4085	-34.0912	61.8439	-89.4623	-23.2819	51.3245	-19.3909	-2.29492	-22.9431	4.43726	11.2823	8.80432	1.84021	7.69348	30.3345	14.4104	-2.28882	5.2124	6.12183	-11.9507	27.124	21.2158	-13.5437	22.9919	14.563	45.0378	20.05	-0.57373	55.4687	71.6614
97.58	26.0407	5.44129	-87.1857	-34.1278	61.969	-89.3005	-23.5565	51.3794	-19.3481	-2.31018	-22.8973	4.30908	11.2671	8.72192	1.78528	7.58362	30.2734	14.3127	-2.39258	5.26123	6.28662	-11.7554	27.0264	21.2952	-13.2813	22.8455	14.6545	45.1172	19.9707	-0.665283	55.1758	71.3196
97.71	25.9521	5.56947	-86.9507	-34.0088	61.966	-89.032	-23.9502	51.4221	-19.339	-2.29797	-22.8912	4.19617	11.2793	8.64563	1.83716	7.44629	30.2002	14.2639	-2.58789	5.29785	6.20728	-11.6333	26.9531	21.4111	-13.0432	22.6624	14.7095	45.3186	20.0256	-0.592043	54.8279	71.0693
97.83	25.6958	5.74647	-86.8622	-33.9264	61.969	-88.8062	-24.3072	51.3458	-19.4153	-2.27051	-22.9401	4.0802	11.2518	8.59375	1.84937	7.34558	29.9683	14.1357	-2.64282	5.3833	6.10352	-11.6272	26.8005	21.3562	-12.97	22.3999	14.8376	45.3674	20.2209	-0.482178	54.541	70.874
97.95	25.5402	5.91431	-86.9415	-33.9722	61.972	-88.6322	-24.4324	51.4587	-19.4489	-2.38648	-23.0743	3.90625	11.1877	8.46863	1.73645	7.2876	29.7546	14.0869	-2.64282	5.43213	5.96924	-11.7249	26.7334	21.2219	-13.0676	22.2839	14.8987	45.3613	20.4529	-0.433351	54.3274	70.6299
98.07	25.3631	6.09132	-87.0697	-34.0759	61.969	-88.4216	-24.6277	51.5655	-19.4305	-2.58178	-23.1506	3.60412	11.0992	8.32825	1.48926	7.22046	29.7302	14.093	-2.52075	5.62134	5.80444	-11.5784	26.8677	21.1182	-13.269	22.2534	14.9292	45.3613	20.7031	-0.494386	54.0955	70.3186
98.19	25.296	6.32934	-87.2284	-33.9356	62.0331	-88.3423	-24.9573	51.4648	-19.4458	-2.79541	-23.0804	3.33557	10.9589	8.27637	1.28174	7.18689	29.7119	14.3188	-2.57568	5.75561	5.59692	-11.4685	27.1423	20.9167	-13.3789	22.3022	14.8987	45.3308	20.8435	-0.561522	53.8147	70.05
98.32	25.4059	6.40563	-87.2589	-33.667	62.0148	-88.385	-25.2411	51.2512	-19.5404	-2.92664	-22.9889	3.24402	10.8612	8.34351	1.19629	7.22046	29.6875	14.4897	-2.70996	5.896	5.43823	-11.5295	27.1179	20.7459	-13.4827	22.3999	14.8987	45.2698	21.0693	-0.573731	53.595	69.8242
98.44	25.5402	6.32628	-87.1002	-33.3649	61.8897	-88.3606	-25.3845	50.9949	-19.6442	-2.91748	-22.9126	3.22571	10.7758	8.37402	1.14441	7.21435	29.7424	14.563	-2.81372	6.10962	5.31616	-11.6028	26.9348	20.6726	-13.5071	22.4487	14.8804	45.0378	21.2341	-0.488282	53.3997	69.5496
98.56	25.6226	6.23778	-86.9324	-33.0688	61.8958	-88.0463	-25.4303	50.6805	-19.6686	-2.94189	-22.8058	3.24097	10.7086	8.42896	1.17187	7.19299	29.8096	14.7522	-2.74048	6.34155	5.13916	-11.8042	26.6785	20.5505	-13.4155	22.4365	14.8621	44.9463	21.3135	-0.512694	53.0823	69.2932
98.68	25.708	6.27442	-86.969	-32.724	62.0331	-87.5152	-25.412	50.4852	-19.5984	-3.02734	-22.5922	3.35388	10.6171	8.38623	1.25122	7.25098	29.7913	14.856	-2.67944	6.57349	5.0415	-11.853	26.5259	20.4163	-13.2996	22.3877	14.7888	44.8608	21.4233	-0.677488	52.7832	69.0613
98.8	25.6927	6.25001	-87.0606	-32.3181	62.2528	-87.0514	-25.4547	50.4608	-19.5313	-3.09449	-22.403	3.37525	10.5499	8.40149	1.42212	7.34558	29.8523	14.9353	-2.73437	6.73218	4.98047	-11.8896	26.4465	20.2026	-13.2263	22.29	14.7034	44.6594	21.5515	-0.781251	52.4841	68.8416
98.93	25.6073	6.08215	-87.0178	-31.8817	62.3779	-86.911	-25.4517	50.5737	-19.4733	-3.0304	-22.2656	3.3844	10.4797	8.49609	1.58691	7.41577	29.8462	15.0879	-2.86865	6.83594	4.87061	-12.0117	26.2695	19.8853	-13.1653	22.1497	14.7278	44.3665	21.7712	-0.805662	52.1484	68.7195
99.05	25.5707	5.75562	-86.9965	-31.3782	62.2559	-86.8958	-25.4791	50.6928	-19.4153	-2.92358	-22.1893	3.38135	10.3363	8.54492	1.58386	7.49817	29.8767	15.21	-2.80151	6.92139	4.72412	-12.1399	26.001	19.6106	-13.1348	22.0703	14.7949	44.1589	21.8567	-0.701905	51.7212	68.5608
99.17	25.5737	5.54199	-87.204	-30.9082	62.1002	-86.7615	-25.4913	50.6622	-19.4153	-2.73133	-22.1252	3.44238	10.3271	8.5907	1.54419	7.45544	30.0171	15.2954	-2.71606	6.9458	4.58374	-12.1094	25.7263	19.342	-13.208	22.0093	14.856	44.0491	21.875	-0.622557	51.2451	68.396
99.29	25.5707	5.29787	-87.4573	-30.2124	62.2284	-86.4411	-25.3571	50.47	-19.4092	-2.59094	-21.9971	3.45154	10.3394	8.63037	1.46179	7.51343	30.1514	15.3748	-2.68555	6.86035	4.50439	-12.0666	25.4883	19.0857	-13.1531	22.0581	14.8193	43.8599	21.9971	-0.549317	50.8545	68.1519
99.41	25.6531	4.60207	-87.4512	-29.5593	62.4908	-86.0931	-25.1495	50.2228	-19.3634	-2.47497	-21.8658	3.44849	10.3088	8.66394	1.35193	7.53174	30.1086	15.387	-2.6123	6.83594	4.58374	-12.0056	25.2258	18.8782	-13.1042	22.1252	14.8193	43.6829	22.113	-0.408938	50.531	67.9688
99.54	25.705	3.85131	-87.2711	-29.1992	62.7014	-85.8154	-25.058	49.8596	-19.2413	-2.28272	-21.9055	3.39966	10.2448	8.5846	1.28479	7.50732	30.1208	15.448	-2.53296	6.89087	4.62036	-11.9385	25.0977	18.8477	-12.9822	22.1252	14.8804	43.4814	22.1252	-0.256348	50.3967	67.8894
99.66	25.5737	3.6499	-87.0941	-29.0741	62.8876	-85.6964	-25.0214	49.3408	-19.1711	-2.05993	-22.0032	3.28064	10.1257	8.45947	1.17493	7.49206	30.1086	15.5762	-2.66724	6.86035	4.77295	-11.9019	24.9451	18.6829	-12.8052	22.0703	14.8254	43.335	22.0886	-0.12207	50.415	67.7795
99.78	25.3327	4.02832	-87.1918	-29.0497	63.0096	-85.611	-25.0549	48.8129	-19.0643	-1.95007	-22.0306	3.21655	10.022	8.39233	1.15967	7.44629	30.1392	15.7715	-2.69775	6.87256	4.92554	-11.7981	24.7803	18.5364	-12.7747	22.052	14.6851	43.335	22.1008	0.073242	50.3174	67.6453
99.9	25.1495	4.44029	-87.4085	-28.833	63.15	-85.6415	-25.0549	48.5107	-19.0399	-1.9104	-22.1161	3.1189	9.96094	8.41369	1.24207	7.37915	30.1392	15.7288	-2.58179	7.01904	5.11475	-11.6272	24.7131	18.2556	-12.8845	22.0337	14.6179	43.2983	22.2229	0.213623	50.1038	67.4255
100.02	25.0854	4.56848	-87.6862	-28.656	63.3392	-85.6171	-25.0519	48.3887	-18.9087	-1.94092	-22.168	3.12805	9.94568	8.35571	1.34277	7.35779	30.1392	15.6006	-2.53906	7.15332	5.30396	-11.5479	24.5666	17.9749	-12.9456	21.9666	14.6301	43.3655	22.1802	0.250244	49.7925	67.3401
100.15	25.1129	4.60814	-87.9852	-28.7445	63.6078	-85.7208	-24.9329	48.2697	-18.811	-1.97144	-22.1954	3.25012	10.025	8.22449	1.33972	7.42798	30.0476	15.5273	-2.46582	7.15332	5.48096	-11.3709	24.3896	17.7734	-12.9333	21.9177	14.6851	43.3105	22.052	0.140379	49.5667	67.2546
100.27	25.1618	4.89502	-88.2507	-29.0436	63.6444	-85.9314	-24.8627	48.1415	-18.6707	-1.98059	-22.2046	3.2898	10.2173	8.16651	1.32446	7.51343	30.0049	15.4358	-2.33154	7.08618	5.54199	-11.3525	24.3103	17.5964	-12.7441	21.8567	14.6912	43.2983	21.875	0.0549306	49.3225	67.1692
100.39	25.0671	5.29479	-88.5712	-29.1931	63.4399	-86.264	-24.8047	48.0133	-18.5974	-2.06909	-22.2321	3.28979	10.4065	8.16345	1.19934	7.55005	30.1209	15.4785	-2.2522	7.11059	5.59082	-11.3281	24.0845	17.4438	-12.5671	21.759	14.6362	43.2251	21.8506	0.0976572	48.9929	67.1326
100.51	25.0549	5.47486	-88.8428	-29.2389	63.2141	-86.6333	-25.0397	47.8241	-18.5394	-2.09961	-22.168	3.29895	10.5042	8.13599	1.17493	7.61413	30.2673	15.6189	-2.17285	7.25098	5.46875	-11.377	23.8525	17.3279	-12.616	21.6248	14.6729	43.1152	21.8689	0.128174	48.6816	67.0349
100.63	25.2564	5.49012	-88.971	-29.3091	63.1683	-86.9476	-25.473	47.6166	-18.5699	-2.10877	-22.1375	3.32947	10.6079	7.99561	1.18713	7.69959	30.2795	15.6677	-2.17285	7.33643	5.3772	-11.4258	23.6145	17.1631	-12.738	21.3928	14.7156	42.8955	21.8018	0.195313	48.4131	66.8518
100.76	25.5585	5.55115	-88.9038	-29.7485	63.1561	-87.207	-25.9155	47.4243	-18.5577	-2.16675	-22.1497	3.39966	10.8063	7.83997	1.297	7.70569	30.188	15.6921	-2.19727	7.31201	5.25513	-11.4868	23.2727	17.0044	-12.7869	21.2402	14.8438	42.7185	21.7957	0.207519	48.291	66.803
100.88	25.8026	5.94484	-88.8	-30.2368	63.1195	-87.3383	-26.1566	47.2199	-18.5852	-2.25525	-22.1893	3.40576	10.965	7.85828	1.47705	7.6355	30.1209	15.7227	-2.24609	7.27539	5.12085	-11.4563	23.0408	16.9189	-12.7991	21.1731	14.978	42.5781	22.0093	0.256346	48.1384	66.6504
101	25.9979	6.55519	-88.5712	-30.3619	63.0096	-87.4054	-26.3092	47.0551	-18.7103	-2.32239	-22.1527	3.33557	10.9558	7.78503	1.51062	7.59582	30.1392	15.8142	-2.27661	7.26929	5.05371	-11.4746	22.9553	16.7419	-12.7869	21.0938	15.1062	42.5293	22.3022	0.280763	48.1201	66.571
101.12	25.9186	7.15334	-88.4949	-30.304	62.9974	-87.4054	-26.4862	46.8323	-18.9148	-2.40174	-22.0428	3.2074	10.8521	7.65076	1.46179	7.70874	30.1819	15.9973	-2.35596	7.40967	5.08423	-11.4319	22.8638	16.4917	-12.915	20.9534	15.1917	42.5049	22.467	0.384521	48.053	66.4246
101.25	25.7385	7.57141	-88.6322	-30.3192	63.1042	-87.3962	-26.7548	46.5332	-19.0308	-2.4414	-21.9177	3.09143	10.8368	7.58667	1.40076	7.70569	30.1392	16.1377	-2.40478	7.58667	5.01099	-11.4258	22.6929	16.1377	-13.0371	20.8435	15.4114	42.3584	22.6013	0.469968	48.0164	66.2598
101.37	25.6378	7.86742	-88.797	-30.4871	63.2172	-87.4115	-27.1698	46.0266	-18.9789	-2.47498	-21.8323	2.97546	10.8246	7.58972	1.36108	7.65686	30.0781	16.1072	-2.30713	7.66602	4.84009	-11.4502	22.6074	15.7593	-13.0554	20.7153	15.509	42.2485	22.6746	0.506591	47.9004	66.0767
101.49	25.6378	8.11158	-88.8153	-30.6152	63.2568	-87.2833	-27.655	45.7428	-19.0399	-2.56653	-21.7987	2.81372	10.8276	7.63245	1.3031	7.54394	30.072	15.8386	-2.16675	7.67822	4.82178	-11.438	22.4915	15.5334	-13.1165	20.6665	15.5945	42.0776	22.6685	0.512694	47.7478	65.8997
101.61	25.6256	8.42897	-88.8092	-30.5176	63.3972	-87.0056	-27.8259	45.6787	-19.1772	-2.63061	-21.8445	2.67334	10.8673	7.5531	1.3031	7.49817	30.0659	15.6799	-1.9043	7.69043	4.96826	-11.3403	22.3816	15.4541	-13.0615	20.6909	15.5579	41.9373	22.6074	0.653074	47.6501	65.6677
101.73	25.4395	8.85925	-88.7146	-30.3772	63.5285	-86.7126	-27.6184	45.7092	-19.1223	-2.63672	-21.8597	2.62756	10.8948	7.44629	1.26648	7.51953	29.9316	15.7654	-1.81885	7.73926	5.13916	-11.3342	22.2473	15.4297	-13.0066	20.6726	15.4968	41.8457	22.5586	0.793454	47.6135	65.3503
101.86	25.1801	9.08204	-88.4003	-30.246	63.5101	-86.441	-27.3438	45.5902	-19.0491	-2.55432	-21.8445	2.64587	10.9375	7.33032	1.16577	7.41272	29.8035	15.7776	-1.76392	7.86743	5.12695	-11.2915	22.113	15.4602	-12.9822	20.6421	15.4358	41.687	22.3938	0.775146	47.4792	64.9963
101.98	25.0732	9.14305	-87.7777	-30.1208	63.623	-86.2091	-27.2919	45.4468	-19.0094	-2.5177	-21.8079	2.67944	11.0077	7.22961	1.04675	7.33643	29.7546	15.7043	-1.62964	7.90405	5.07813	-11.0901	22.0337	15.3992	-12.9272	20.5811	15.3381	41.5039	22.2778	0.604249	47.2412	64.6728
102.1	24.997	9.21324	-87.2101	-29.9561	63.8214	-85.9436	-27.4445	45.343	-18.9911	-2.45972	-21.6309	2.72217	11.0474	7.15637	1.10779	7.29065	29.6753	15.625	-1.5625	7.86133	5.08423	-10.9985	21.9604	15.2771	-12.9334	20.4163	15.2527	41.3208	22.113	0.457763	46.8506	64.3921
102.22	24.8443	9.35057	-86.8408	-29.5135	63.9496	-85.556	-27.6703	45.4956	-19.0216	-2.45972	-21.4478	2.771	10.9955	7.05566	1.25427	7.19604	29.5349	15.564	-1.62964	7.89185	5.17578	-11.0718	21.8872	15.1489	-12.8845	20.1782	15.1611	41.1133	22.0947	0.347901	46.4844	64.1479
102.34	24.7193	9.60998	-86.7828	-28.9703	63.913	-85.1227	-27.7802	45.9564	-19.0735	-2.44751	-21.2555	2.89917	10.9467	6.84814	1.37634	7.09839	29.3823	15.5273	-1.70898	7.83081	5.27954	-11.2183	21.8323	15.2222	-12.8113	19.9402	15.0818	40.9485	22.1375	0.372315	46.2402	63.8367
102.47	24.4995	9.80226	-86.8469	-28.6102	63.8092	-84.7748	-27.7954	46.402	-19.1376	-2.43835	-21.1182	2.91138	10.91	6.61621	1.46484	7.08313	29.3701	15.4114	-1.80664	7.65381	5.35278	-11.1755	21.7773	15.2283	-12.6221	19.7388	15.0513	40.8813	22.1191	0.372313	45.9045	63.4216
102.59	24.3256	9.89991	-86.8896	-28.4637	63.6963	-84.4818	-27.832	46.5973	-19.3146	-2.51465	-21.0571	2.91443	10.9589	6.36902	1.42822	7.0282	29.5288	15.2893	-1.92871	7.47681	5.3833	-11.0535	21.698	15.1917	-12.4756	19.7021	15.0146	40.7776	22.1191	0.543215	45.5444	63.0615
102.71	24.231	9.83887	-86.9812	-28.36	63.5132	-84.1522	-27.8137	46.521	-19.5435	-2.59705	-21.1456	2.85645	10.9863	6.19201	1.48926	6.85425	29.7058	15.1916	-1.97143	7.40967	5.25513	-11.0291	21.637	15.3503	-12.2864	19.6899	14.9048	40.7715	22.1863	0.701904	45.2332	62.677
102.83	24.2218	9.50013	-87.03	-28.2257	63.3758	-83.6151	-27.6916	46.3226	-19.8242	-2.59705	-21.2494	2.82288	10.9253	6.04858	1.55029	6.82678	29.7485	15.1489	-2.10571	7.4585	5.18188	-11.1511	21.5088	15.4785	-12.2314	19.6594	14.6851	40.8081	22.1497	0.799561	45.0317	62.3779
102.95	24.3774	9.17054	-86.8988	-28.0365	63.3972	-83.194	-27.4048	46.1548	-20.0134	-2.52685	-21.3104	2.75879	10.8337	5.86548	1.66931	6.87256	29.718	15.1184	-2.38037	7.58057	5.05371	-11.0596	21.3501	15.5945	-12.1643	19.6228	14.4531	40.8813	22.0947	0.811768	44.8242	62.1033
103.08	24.7223	9.09121	-86.6394	-27.8046	63.4491	-83.1055	-27.1393	45.929	-20.1202	-2.40173	-21.2982	2.85034	10.6506	5.67932	1.65405	6.82678	29.6814	15.0513	-2.55127	7.61719	4.90723	-10.9436	21.344	15.6738	-12.1155	19.5984	14.2151	40.9912	22.1619	0.817871	44.574	61.8591
103.2	25.0916	9.15833	-86.4258	-27.4017	63.5528	-83.0841	-26.8738	45.639	-20.2606	-2.37122	-21.1731	2.86255	10.5774	5.53894	1.62659	6.72913	29.5288	15.1001	-2.61841	7.59277	4.87061	-10.8459	21.2891	15.7959	-12.0361	19.635	14.032	41.0583	22.2046	0.738524	44.2566	61.6699
103.32	25.3082	8.88673	-86.2427	-26.767	63.6505	-82.8033	-26.6205	45.2667	-20.3339	-2.38343	-21.0968	2.82593	10.6354	5.47485	1.58691	6.60095	29.4495	15.1001	-2.58179	7.67822	4.94385	-10.8093	21.1121	15.9424	-11.908	19.6899	13.9282	41.1438	22.345	0.579834	44.0613	61.615
103.44	25.4089	8.58765	-86.1053	-26.297	63.7817	-82.3395	-26.4282	44.9005	-20.2759	-2.26745	-21.0083	2.79541	10.7269	5.52978	1.62659	6.5155	29.5776	15.0696	-2.49634	7.74536	5.02319	-10.791	21.0205	16.0767	-11.6821	19.5801	13.7939	41.2659	22.2656	0.335694	43.8904	61.5784
103.56	25.3967	8.5266	-85.9985	-26.3153	63.8916	-82.0526	-26.2299	44.5953	-20.1965	-2.19727	-20.8099	2.82288	10.7819	5.58166	1.58386	6.51855	29.7546	15.0269	-2.52075	7.78809	5.09643	-10.7178	21.0205	16.0522	-11.5234	19.4397	13.6414	41.3391	22.1497	0.164796	43.6707	61.4502
103.69	25.4456	8.70971	-85.9955	-26.413	63.9282	-82.0312	-25.9735	44.3207	-20.0775	-2.2522	-20.639	2.78931	10.7178	5.5542	1.55029	6.63757	29.8096	14.9841	-2.51465	7.72705	5.13916	-10.7239	21.1548	16.0278	-11.5234	19.3665	13.4216	41.1316	22.0398	2e-07	43.3655	61.1511
103.81	25.6348	8.87452	-86.0535	-26.3794	64.0747	-82.2082	-25.8758	44.1925	-19.7998	-2.36511	-20.5322	2.85034	10.5286	5.36804	1.55334	6.72608	29.7302	14.9231	-2.61231	7.71484	5.18189	-10.8337	21.106	16.0095	-11.5295	19.3237	13.2202	40.8997	21.8445	-0.128173	43.0115	60.9497
103.93	25.7385	8.73107	-86.0199	-26.0101	64.2517	-82.3273	-26.0468	44.1894	-19.5251	-2.44446	-20.5902	2.96326	10.3455	5.07812	1.51978	6.7749	29.6082	14.9231	-2.6001	7.72705	5.2002	-10.9924	20.9778	15.9241	-11.5051	19.397	13.0737	40.7104	21.6003	-0.378418	42.7063	60.8887
104.05	25.7629	8.38929	-85.8582	-25.6989	64.2883	-82.37	-26.3336	44.162	-19.342	-2.39868	-20.6207	3.06091	10.3729	4.91638	1.53503	6.87256	29.6204	15.0146	-2.6123	7.82471	5.12085	-11.084	20.8557	15.7654	-11.4746	19.5251	12.9883	40.5334	21.4478	-0.616454	42.4316	60.7605
104.17	25.8514	8.2489	-85.6903	-25.592	64.1724	-82.4554	-26.5747	43.9423	-19.3024	-2.24304	-20.5536	3.17078	10.4828	4.87976	1.474	6.96411	29.5715	15.0635	-2.65503	7.92236	4.95605	-11.1877	20.7642	15.6555	-11.615	19.5801	12.9761	40.4785	21.3379	-0.866699	42.1204	60.6323
104.3	26.1719	8.38319	-85.5896	-25.6287	64.1357	-82.5989	-26.6449	43.6645	-19.3878	-2.1698	-20.575	3.14941	10.495	4.87061	1.37329	7.05872	29.5105	15.0635	-2.69775	7.90405	5.02319	-11.3281	20.6116	15.625	-11.7859	19.6411	12.9089	40.3748	21.3562	-1.08032	41.8396	60.4919
104.42	26.6632	8.5785	-85.3974	-25.6073	64.2761	-82.7789	-26.6876	43.3899	-19.5099	-2.21863	-20.6787	3.06702	10.4248	4.71191	1.15662	7.09533	29.3091	15.0208	-2.69775	7.83691	5.2063	-11.4502	20.3674	15.6433	-11.9446	19.6411	12.7563	40.3687	21.2646	-1.3916	41.6321	60.4492
104.54	27.0264	8.79517	-85.3272	-25.5981	64.5233	-83.017	-26.8707	43.1549	-19.6442	-2.37122	-20.8771	2.96631	10.3546	4.57764	0.918577	7.05261	29.1077	15.033	-2.71606	7.62329	5.2063	-11.6455	20.3308	15.6677	-12.0361	19.574	12.7319	40.2832	21.0938	-1.69068	41.4185	60.3333
104.66	27.2614	8.98132	-85.4523	-25.8514	64.7034	-83.3405	-27.1759	42.7673	-19.7693	-2.45972	-20.9595	2.93274	10.3485	4.53186	0.796508	7.02515	28.9429	14.9536	-2.70996	7.36084	5.12085	-11.7798	20.3796	15.6128	-12.1277	19.4885	12.7869	40.3015	21.0022	-1.87378	41.1987	60.2051
104.79	27.4384	9.18884	-85.5316	-26.3062	64.8804	-83.5266	-27.6337	42.6636	-19.8517	-2.46887	-21.0052	2.97241	10.4675	4.55627	0.732421	6.9397	28.833	14.7583	-2.6123	7.13501	5.05981	-12.0789	20.4407	15.564	-12.1582	19.4397	12.9211	40.448	21.0571	-2.05689	41.156	60.1929
104.91	27.6001	9.57641	-85.5286	-26.7334	65.1306	-83.5114	-27.9755	42.9291	-19.9554	-2.49023	-21.0846	2.97241	10.5347	4.51355	0.646973	6.9397	28.6743	14.4775	-2.45361	6.98853	5.10254	-12.3474	20.4712	15.4358	-12.1887	19.4031	12.8784	40.6189	21.0083	-2.22778	41.1011	60.2539
105.03	27.8717	10.0677	-85.7239	-27.1118	65.2771	-83.4991	-27.9755	43.2129	-19.8303	-2.54517	-21.0937	2.96326	10.6018	4.5105	0.646972	6.96106	28.5889	14.3372	-2.44751	6.87866	5.0293	-12.5	20.4651	15.4236	-12.1094	19.4397	12.7563	40.741	20.8679	-2.52075	41.0156	60.2112
105.15	27.9328	10.4126	-85.8429	-27.3529	65.097	-83.8074	-27.8229	43.3716	-19.6167	-2.52075	-21.1182	3.02124	10.6689	4.63562	0.781248	7.10449	28.4485	14.3921	-2.50855	6.85425	4.88281	-12.6953	20.3857	15.4114	-11.9873	19.3787	12.5732	40.8142	20.6787	-2.81983	40.8691	59.9548
105.27	27.8992	10.6598	-85.7147	-27.8076	64.7369	-84.2285	-27.8717	43.4418	-19.3665	-2.49023	-21.1761	3.04871	10.8246	4.75159	0.936889	7.22046	28.3936	14.3372	-2.67944	6.93359	4.74853	-12.8296	20.1843	15.2893	-11.8408	19.2322	12.5	40.7898	20.5627	-3.125	40.6921	59.6313
105.4	27.8717	10.8734	-85.4187	-28.4058	64.3952	-84.5917	-28.1616	43.3746	-19.1467	-2.43835	-21.2524	3.09143	10.9253	4.85535	0.994872	7.26623	28.3691	14.1968	-2.62451	7.08618	4.75464	-13.0737	19.9524	15.0208	-11.6821	19.1345	12.4695	40.7043	20.4712	-3.302	40.4724	59.491
105.52	27.8443	11.1633	-85.1624	-28.7354	64.1846	-84.6649	-28.5065	43.3319	-19.0094	-2.45972	-21.3013	3.06702	10.9833	4.99573	0.909422	7.17163	28.3447	14.0381	-2.58179	7.08008	4.77295	-13.2141	19.7632	14.7034	-11.5295	19.043	12.3047	40.7166	20.2454	-3.4729	40.2954	59.314
105.64	27.6825	11.4685	-84.9914	-28.6652	63.971	-84.3689	-28.6438	43.4601	-18.9667	-2.41394	-21.3226	2.96936	11.0046	5.16663	0.900269	7.1106	28.2471	13.9221	-2.69775	6.97022	4.82178	-13.3789	19.5801	14.4897	-11.3403	19.0918	12.1338	40.7043	20.0623	-3.61939	40.155	59.1736
105.76	27.298	11.6364	-84.8846	-28.4821	63.8733	-83.9874	-28.6194	43.7958	-18.869	-2.38342	-21.3715	2.89612	10.9528	5.38025	0.961304	7.14416	28.186	13.8245	-2.92358	6.91528	4.81567	-13.501	19.3665	14.4531	-11.0962	19.2261	12.0666	40.7837	19.873	-3.83301	40.0024	58.9966
105.88	26.8341	11.5173	-84.9518	-28.3539	63.9801	-83.6975	-28.5919	44.2108	-18.7988	-2.32849	-21.3654	2.81983	10.8032	5.49621	1.00098	7.15637	28.1372	13.739	-2.99072	6.87256	4.79736	-13.6414	19.2322	14.502	-10.8887	19.281	12.0422	40.8081	19.7449	-4.01001	39.8865	58.8684
106.01	26.3397	11.3708	-85.2875	-28.3936	64.1327	-83.4717	-28.6285	44.6289	-18.8416	-2.34375	-21.4996	2.72522	10.6445	5.50842	0.811767	7.02209	28.0579	13.739	-3.06396	6.79321	4.8645	-13.8367	19.0857	14.5081	-10.791	19.3848	12.1216	40.8264	19.6472	-4.08935	39.7461	58.667
106.13	25.766	11.6363	-85.7025	-28.2898	64.1083	-83.2367	-28.5492	45.0745	-18.8568	-2.40784	-21.5973	2.58789	10.6262	5.39856	0.561523	6.79321	28.0273	13.6719	-3.16162	6.63452	4.90112	-13.9221	18.9331	14.4836	-10.7178	19.3909	12.0789	40.863	19.5984	-4.01611	39.6057	58.4534
106.25	25.4761	11.8683	-85.9314	-27.8412	63.974	-83.1116	-28.2166	45.5383	-18.7653	-2.49023	-21.6797	2.58484	10.6781	5.31921	0.360108	6.52771	27.9846	13.6169	-3.18604	6.56738	4.94995	-13.9404	18.8477	14.3555	-10.6751	19.4336	12.0605	40.9912	19.5496	-3.9978	39.4592	58.1848
106.37	25.4364	11.7584	-86.0108	-27.2797	63.8458	-83.0872	-27.771	45.8618	-18.7408	-2.54211	-21.6614	2.68249	10.7025	5.2887	0.238038	6.25915	27.8442	13.562	-3.16162	6.55518	4.94995	-14.0381	18.8843	14.2822	-10.73	19.3848	12.1521	41.0889	19.4153	-4.00391	39.0808	58.0261
106.49	25.4272	11.4624	-86.0962	-26.7609	63.9374	-83.1482	-27.356	45.9137	-18.7622	-2.60925	-21.6034	2.7008	10.6873	5.20325	0.170898	6.00281	27.6428	13.4644	-3.20434	6.427	4.99268	-14.1235	18.9209	14.4226	-10.7178	19.281	12.2864	41.1499	19.3115	-4.08936	38.7207	57.8552
106.62	25.3632	11.3892	-86.1939	-26.1993	64.151	-83.0444	-27.1088	45.8099	-18.7012	-2.68249	-21.6949	2.61231	10.7239	5.14221	0.18921	5.88684	27.4292	13.3972	-3.33862	6.25	5.05982	-14.3066	18.8965	14.5996	-10.7056	19.2383	12.3352	41.2903	19.2322	-4.06494	38.4827	57.6721
106.74	25.2197	11.6607	-86.3586	-25.4822	64.2975	-82.8247	-27.0752	45.7123	-18.6218	-2.67944	-21.8384	2.61231	10.8795	5.25818	0.280761	5.92651	27.2705	13.2629	-3.30811	6.10962	5.00488	-14.386	18.6523	14.624	-10.5774	19.2078	12.2009	41.3635	19.2383	-4.09546	38.2568	57.4829
106.86	25.1038	12.1674	-86.5204	-24.8962	64.2853	-82.6263	-27.1515	45.5872	-18.6066	-2.6947	-21.8414	2.64587	11.0443	5.42297	0.396728	6.00891	27.0996	13.1531	-3.16162	6.03027	4.90723	-14.3433	18.512	14.5691	-10.5041	19.1223	12.0422	41.5039	19.281	-3.9917	37.97	57.2083
106.98	25.1679	12.5366	-86.7157	-24.5087	64.2578	-82.55	-27.1637	45.3888	-18.6249	-2.74963	-21.7377	2.71301	11.1603	5.51453	0.494384	6.15845	26.8921	12.9883	-2.99072	6.073	4.71191	-14.3066	18.512	14.4897	-10.6018	19.0308	12.03	41.4856	19.3726	-3.91846	37.5977	56.8726
107.1	25.354	12.677	-86.9812	-24.1577	64.3341	-82.5561	-26.9897	45.4102	-18.5516	-2.72522	-21.6705	2.66113	11.3647	5.52368	0.598145	6.43311	26.8372	12.8845	-2.99683	6.0791	4.73633	-14.2395	18.5364	14.4653	-10.7117	18.9758	12.0056	41.4795	19.3787	-3.95508	37.2742	56.5125
107.23	25.4578	12.5519	-87.323	-23.7762	64.5721	-82.4799	-26.8188	45.5597	-18.3899	-2.70386	-21.6492	2.59094	11.6516	5.49622	0.579832	6.59485	26.7273	12.8601	-2.99683	6.04858	4.76684	-14.1113	18.3228	14.3372	-10.7849	19.0063	11.8774	41.4856	19.2688	-4.1626	36.969	56.2378
107.35	25.4456	12.3718	-87.5916	-23.3429	64.7369	-82.4493	-26.7242	45.5383	-18.1793	-2.6062	-21.582	2.54822	11.7859	5.45959	0.573731	6.62842	26.7639	12.9517	-2.89307	6.18286	4.60205	-14.0686	18.2007	14.2883	-10.9131	19.104	11.7859	41.4795	19.0918	-4.42505	36.6455	55.9692
107.47	25.4578	12.2223	-87.8784	-22.8821	64.7278	-82.4677	-26.6998	45.2393	-18.2648	-2.56958	-21.4661	2.54517	11.7523	5.39246	0.6073	6.72607	26.7639	13.0066	-2.97852	6.34155	4.27857	-14.209	18.1152	14.1785	-10.9619	19.1345	11.7432	41.4612	18.9819	-4.63257	36.438	55.7129
107.59	25.5524	12.1857	-88.2233	-22.5952	64.7339	-82.4676	-26.6663	44.7693	-18.3594	-2.52686	-21.402	2.52075	11.5967	5.33447	0.595095	6.7688	26.7944	13.031	-3.15552	6.56128	4.04053	-14.3494	18.1152	14.0625	-11.2061	19.1162	11.7615	41.3635	18.9331	-4.87671	36.2244	55.5786
107.71	25.8698	12.1704	-88.5193	-22.4335	64.8712	-82.4188	-26.5961	44.278	-18.457	-2.47498	-21.4417	2.38342	11.4319	5.20935	0.418092	6.69861	26.9165	12.9944	-3.26538	6.73218	3.97949	-14.502	18.0908	13.8611	-11.4868	19.0735	11.792	41.3452	18.7866	-5.14526	36.0291	55.481
107.84	26.2787	12.1704	-88.7634	-22.3663	65.2008	-82.3608	-26.5228	43.8324	-18.5791	-2.53906	-21.5546	2.21252	11.2793	5.14526	0.387576	6.53992	26.8433	13.0859	-3.38135	6.78101	4.04053	-14.6362	18.158	13.8367	-11.5356	19.1101	11.7859	41.394	18.6279	-5.35889	35.907	55.3955
107.96	26.7303	12.1429	-88.8214	-22.2595	65.5335	-82.3151	-26.651	43.1915	-18.7103	-2.66724	-21.6064	2.10571	11.2213	5.13611	0.381471	6.38122	26.9287	13.3362	-3.58887	6.65893	4.13818	-14.7644	18.1885	13.8	-11.4319	19.1711	11.7859	41.3818	18.4814	-5.45654	35.7605	55.4138
108.08	26.9379	12.1368	-88.7451	-22.1619	65.6982	-82.309	-26.6815	42.5232	-18.7683	-2.55432	-21.6583	2.15149	11.2396	5.14221	0.268555	6.26221	26.8738	13.3545	-3.88184	6.48804	4.26636	-14.917	18.1213	13.8062	-11.261	19.2566	11.7798	41.3757	18.4448	-5.39551	35.7666	55.4199
108.2	26.9501	12.1521	-88.6536	-22.2351	65.7349	-82.1594	-26.651	42.0563	-18.7164	-2.29797	-21.7438	2.1759	11.2427	5.04455	0.094605	6.27747	26.8372	13.2324	-4.00391	6.33545	4.38843	-14.9414	17.926	13.8489	-10.9985	19.281	11.7432	41.3452	18.3228	-5.46875	35.6567	55.3589
108.33	26.8585	12.3657	-88.797	-22.4457	65.7593	-81.8604	-26.6144	41.6596	-18.576	-2.0874	-21.7773	2.20642	11.1877	5.00793	-0.0305174	6.29273	26.7456	13.208	-3.80249	6.33545	4.40063	-14.8926	17.9504	13.7939	-10.8215	19.1467	11.8164	41.3391	18.0359	-5.70679	35.4919	55.304
108.45	26.77	12.6221	-89.0381	-22.6746	65.8447	-81.8085	-26.709	41.3513	-18.4509	-1.95618	-21.6675	2.30103	11.0748	4.96826	0.0396716	6.40564	26.5442	13.2446	-3.63159	6.23779	4.46167	-14.856	18.0969	13.7024	-10.6506	18.9392	11.8957	41.449	17.8894	-5.98145	35.2478	55.2551
108.57	26.7487	12.8662	-89.1541	-22.8821	65.8722	-82.0465	-26.8372	41.2872	-18.4509	-1.87988	-21.4874	2.37732	11.0016	4.9408	0.201417	6.47583	26.3123	13.1226	-3.65601	6.14624	4.59595	-14.978	18.1641	13.5864	-10.5103	18.7988	11.969	41.4001	17.7795	-6.2439	35.0037	55.1209
108.69	26.7853	13.0646	-89.0198	-23.1476	65.6647	-82.5073	-26.8555	41.272	-18.3685	-1.78223	-21.2708	2.4353	11.0138	4.99573	0.375366	6.49414	26.1047	12.9456	-3.6438	6.0791	4.68139	-15.2893	18.1274	13.5315	-10.3882	18.5852	12.0361	41.3208	17.6392	-6.38428	34.8572	55.011
108.81	26.9287	13.2629	-88.7482	-23.5229	65.4694	-82.9346	-26.8738	41.1926	-18.1854	-1.69067	-21.0937	2.47498	11.1053	4.91943	0.515745	6.42395	25.8118	12.7808	-3.48511	6.04248	4.70581	-15.5273	18.0664	13.4644	-10.321	18.3899	12.085	41.2842	17.4133	-6.5979	34.7473	54.7852
108.94	27.1881	13.5498	-88.6505	-23.9105	65.451	-83.1116	-27.0538	41.1133	-18.0023	-1.54724	-20.9656	2.54211	11.2305	4.72107	0.65918	6.28967	25.5615	12.6587	-3.41186	5.98145	4.79736	-15.5151	18.0115	13.4888	-10.2112	18.3533	12.0605	41.3269	17.1082	-6.78711	34.5215	54.6082
109.06	27.5452	13.9618	-88.7176	-24.2371	65.6341	-83.1757	-27.3102	41.0705	-17.8955	-1.42212	-20.8618	2.67944	11.4136	4.51355	0.759886	6.12183	25.354	12.5183	-3.36914	5.99365	4.87671	-15.3992	18.0542	13.4705	-10.1807	18.2739	12.0361	41.3635	16.9739	-6.84204	34.4421	54.4312
109.18	27.8564	14.2426	-88.5956	-24.53	65.9363	-83.2916	-27.6031	41.0858	-17.8894	-1.40686	-20.7306	2.82288	11.4746	4.27857	0.680542	5.9021	25.1465	12.3901	-3.44238	6.10352	4.99267	-15.448	18.1946	13.5193	-10.1746	18.1885	12.1643	41.4673	17.0166	-6.84814	34.4971	54.303
109.3	28.1342	14.5142	-88.5437	-24.9329	66.0034	-83.5449	-27.951	41.1133	-17.9474	-1.45264	-20.5902	2.82898	11.4929	4.04968	0.527954	5.78003	24.9756	12.3535	-3.52173	6.28052	5.0354	-15.5151	18.2434	13.5681	-10.1501	18.0908	12.1765	41.5405	16.9556	-6.97632	34.5581	54.2419
109.42	28.3569	15.2161	-88.7695	-25.3571	65.9515	-83.7433	-28.3722	41.0644	-17.9901	-1.5686	-20.4559	2.76184	11.5112	3.78113	0.418092	5.70068	24.9084	12.2437	-3.60718	6.23779	5.09033	-15.564	18.2495	13.4949	-10.0769	17.9871	12.1216	41.5344	16.8518	-7.07398	34.552	54.1077
109.55	28.5431	16.0462	-89.2303	-25.4486	66.0065	-83.7952	-28.7201	41.0553	-18.1122	-1.73035	-20.3857	2.77405	11.5448	3.6438	0.323485	5.62134	24.8718	12.0544	-3.8208	6.15234	5.06592	-15.5579	18.1519	13.4338	-10.0037	17.7979	11.908	41.4917	16.6443	-7.1228	34.4666	53.9734
109.67	28.8086	16.5161	-89.5508	-25.3174	66.0889	-83.6304	-28.9612	41.095	-18.2922	-1.95313	-20.4132	2.80151	11.5265	3.53088	0.390623	5.49622	24.8718	11.9324	-3.8086	6.12183	5.00488	-15.564	18.0481	13.3545	-9.86328	17.6147	11.7737	41.4673	16.5771	-7.07397	34.3323	53.8818
109.79	29.1504	16.5161	-89.5843	-25.3632	66.0492	-83.3252	-29.1107	41.1102	-18.4753	-2.07825	-20.4254	2.76794	11.5326	3.35388	0.488281	5.37109	24.9451	11.853	-3.85742	6.11572	4.85229	-15.6128	18.0603	13.3301	-9.67407	17.5232	11.7859	41.5344	16.4551	-7.02515	34.2041	53.8147
109.91	29.3915	16.3635	-89.3951	-25.5524	65.9149	-83.0811	-29.2145	41.1682	-18.5455	-2.13928	-20.3522	2.771	11.5814	3.26233	0.628662	5.39551	24.9329	11.8652	-4.06494	6.05469	4.82178	-15.7654	18.1091	13.385	-9.47876	17.45	11.8652	41.5527	16.2964	-7.08618	34.1309	53.7781
110.03	29.483	16.4886	-89.1663	-25.6226	65.7043	-82.8644	-29.2358	41.1652	-18.5303	-2.10266	-20.3125	2.74048	11.676	3.32642	0.769042	5.46265	24.9268	11.8408	-4.26636	6.03638	4.79126	-15.8325	18.0481	13.4094	-9.3689	17.3462	11.8042	41.5405	16.3208	-7.20825	34.0698	53.6194
110.16	29.5563	16.6107	-88.9527	-25.4822	65.3686	-82.5775	-29.2816	41.1621	-18.4723	-2.08435	-20.2179	2.67029	11.6577	3.57055	0.891112	5.52063	24.9451	11.8225	-4.29077	6.26831	4.73023	-15.8142	17.865	13.324	-9.39331	17.395	11.8408	41.4001	16.4734	-7.2937	33.9355	53.4302
110.28	29.5685	16.4398	-88.6841	-25.177	65.2801	-82.2571	-29.364	41.1713	-18.5333	-2.04163	-20.1172	2.61536	11.5387	3.74145	0.991821	5.59692	24.9084	11.7615	-4.27857	6.48804	4.64477	-15.8569	17.7063	13.1714	-9.3689	17.4438	11.8835	41.217	16.5832	-7.25098	33.6365	53.2288
110.4	29.5654	16.1133	-88.3728	-24.9817	65.4511	-81.9428	-29.3182	41.2201	-18.7012	-2.07825	-20.0317	2.63061	11.5234	3.78113	0.964356	5.69153	24.7986	11.7004	-4.3457	6.57959	4.48608	-15.8325	17.6392	13.1348	-9.43604	17.4683	11.9995	41.0522	16.5222	-7.21436	33.313	53.0151
110.52	29.6753	15.9332	-88.0829	-24.9634	65.5396	-81.485	-29.1351	41.3849	-18.8202	-2.17895	-19.9463	2.56348	11.615	3.82385	0.918579	5.82886	24.6033	11.6333	-4.30908	6.58569	4.27857	-15.7349	17.6636	13.1226	-9.39941	17.5293	12.0728	40.9363	16.3391	-7.15332	33.0933	52.9114
110.64	29.6417	15.8661	-87.9303	-24.8199	65.4602	-81.1127	-28.6804	41.6077	-18.8049	-2.32239	-19.9249	2.46277	11.5173	3.85437	0.878905	5.87463	24.5056	11.6028	-4.21142	6.63452	4.10156	-15.7166	17.6758	13.0859	-9.33838	17.6147	12.085	40.8386	16.1194	-7.15942	32.898	52.7588
110.77	29.66	15.741	-87.7685	-24.2706	65.3595	-80.6976	-28.2806	41.8366	-18.808	-2.41089	-19.8547	2.43835	11.1755	3.89099	0.85144	5.85327	24.4568	11.6089	-4.19312	6.5918	3.93066	-15.7471	17.7246	12.9944	-9.40552	17.5476	12.1155	40.7227	15.863	-7.08618	32.7148	52.5818
110.89	29.6265	15.4236	-87.7106	-23.6298	65.3046	-80.3223	-28.0914	41.9647	-18.8263	-2.55737	-19.7784	2.45361	10.7422	3.79944	0.811767	5.84717	24.4202	11.5662	-4.06494	6.51245	3.87573	-15.8508	17.6758	12.8052	-9.46045	17.45	12.2009	40.6433	15.5823	-6.91528	32.4951	52.24
111.01	29.6143	14.9445	-87.7167	-23.2727	65.2527	-79.9988	-27.9877	42.0197	-18.8355	-2.62451	-19.7266	2.44141	10.5499	3.77503	0.72632	5.85937	24.3286	11.6211	-4.02222	6.35986	3.79028	-15.9912	17.6208	12.6465	-9.36279	17.5171	12.2192	40.5884	15.4663	-6.85425	32.2571	51.8677
111.13	29.7821	14.4714	-87.6709	-23.0652	65.097	-79.8462	-27.8015	42.0502	-18.7927	-2.58179	-19.7418	2.31018	10.5652	3.77197	0.668334	5.87158	24.2737	11.5784	-3.89404	6.20727	3.60107	-16.0522	17.572	12.5	-9.2041	17.6941	12.262	40.5701	15.4419	-6.81763	31.9824	51.4832
111.25	30.1117	14.2608	-87.5458	-22.818	64.9017	-79.7272	-27.5299	42.1905	-18.7012	-2.53296	-19.7662	2.27356	10.5469	3.75671	0.592039	5.86243	24.2249	11.6394	-3.84521	5.96313	3.56445	-16.1499	17.5232	12.323	-9.0393	17.8528	12.2437	40.4724	15.5579	-6.74439	31.7993	51.2085
111.38	30.3497	14.3066	-87.4359	-22.4304	64.8499	-79.657	-27.066	42.3279	-18.7042	-2.44751	-19.87	2.27356	10.5652	3.68652	0.497439	5.99976	24.0662	11.7981	-3.89404	5.92041	3.72314	-16.2903	17.4072	12.1643	-8.91113	18.0298	12.146	40.3015	15.6555	-6.70776	31.6895	51.001
111.5	30.5695	14.3646	-87.3688	-22.1313	65.0177	-79.6997	-26.5472	42.4469	-18.689	-2.29187	-19.9585	2.29187	10.6689	3.65295	0.411985	6.23169	23.8892	12.1033	-3.97339	5.97534	3.68652	-16.4734	17.1997	11.9629	-8.95996	18.0847	12.0483	40.1123	15.8081	-6.78101	31.5735	50.824
111.62	30.8136	14.3555	-87.3657	-21.9788	65.1184	-79.8492	-26.1322	42.3584	-18.515	-2.09961	-20.0409	2.3407	10.8459	3.76892	0.350951	6.39953	23.8037	12.2009	-3.96118	6.01196	3.35693	-16.748	16.9922	11.7493	-9.03931	18.0359	11.9141	39.978	15.8752	-6.9397	31.4514	50.5981
111.74	31.0761	14.3585	-87.2559	-21.9574	65.2069	-79.9957	-26.0406	42.3401	-18.3014	-1.93481	-20.1477	2.3468	10.9833	3.82996	0.268556	6.53382	23.7549	12.1277	-3.8208	5.91431	3.22266	-16.8518	16.8518	11.4563	-9.00879	17.9138	11.8286	39.9597	15.8203	-7.00683	31.2317	50.3845
111.87	31.2531	14.4531	-87.3596	-21.9666	65.2618	-80.1636	-26.2024	42.4896	-18.1183	-1.89819	-20.2026	2.33154	11.0931	3.83301	0.146486	6.69861	23.6694	11.969	-3.60108	5.75562	3.22876	-16.9128	16.8274	11.0535	-8.97217	17.8467	11.6699	39.8804	15.7166	-7.00684	31.1096	50.2991
111.99	31.2927	14.74	-87.7441	-21.9238	65.1459	-80.2734	-26.1932	42.7856	-17.9718	-1.83105	-20.34	2.25525	11.0535	3.78418	0.0793468	6.8634	23.5229	11.9263	-3.54614	5.66406	3.21655	-17.0349	16.8396	10.7666	-8.94165	17.8711	11.4075	39.7034	15.5579	-6.89697	31.012	50.2319
112.11	31.247	15.0635	-88.0371	-22.0184	64.975	-80.4932	-25.9979	42.9962	-17.9504	-1.73035	-20.5383	2.21252	10.9955	3.74756	0.0518786	7.0282	23.3459	11.908	-3.656	5.53589	3.07007	-17.1509	16.7908	10.6018	-8.92944	17.8772	11.1328	39.5569	15.2771	-6.85425	31.0425	50.1831
112.23	31.2408	15.2374	-88.2416	-22.4121	64.7888	-80.777	-25.824	42.9382	-17.9321	-1.60523	-20.578	2.14844	10.9436	3.69568	0.0885002	7.12585	23.291	11.8958	-3.70483	5.47485	2.85034	-17.1021	16.7786	10.3882	-8.95386	17.9077	10.9985	39.4836	15.033	-6.9397	31.0059	50.1831
112.35	31.3812	15.4327	-88.2874	-22.9645	64.743	-80.954	-25.8362	42.5598	-17.9535	-1.55945	-20.5292	2.13013	10.9192	3.64075	0.152588	7.10449	23.2361	11.9385	-3.73535	5.3833	2.6001	-17.0959	16.7419	10.2295	-8.92334	17.9687	10.9497	39.3921	14.8132	-7.08008	30.835	50.1099
112.48	31.543	15.5914	-88.3881	-23.2727	64.8163	-81.076	-25.8728	42.041	-18.1	-1.51978	-20.5231	2.0813	10.8276	3.51868	0.250245	6.93665	23.0469	11.9873	-3.90625	5.46875	2.49024	-17.3218	16.7114	10.1196	-8.95996	17.9138	10.9192	39.2151	14.6667	-7.09229	30.7312	50.1404
112.6	31.5979	15.7868	-88.5376	-23.3521	64.9872	-81.2195	-25.9888	41.6962	-18.277	-1.43738	-20.6757	1.98059	10.7483	3.30505	0.360106	6.72302	22.7295	12.0605	-4.06494	5.59082	2.41089	-17.4744	16.5283	10.1257	-8.97827	17.8589	10.9131	39.1174	14.5325	-7.10449	30.6457	50.0793
112.72	31.5613	16.156	-88.5956	-23.4436	65.1978	-81.4636	-26.236	41.6656	-18.4357	-1.32752	-20.7947	1.9165	10.7391	3.09753	0.317384	6.63452	22.5281	11.9812	-4.18091	5.70679	2.38037	-17.5476	16.3452	10.1074	-8.87451	17.8162	10.8643	39.0869	14.3616	-7.22046	30.4932	49.9207
112.84	31.4758	16.7236	-88.6994	-23.5931	65.3412	-81.8512	-26.4923	41.5741	-18.5913	-1.36719	-20.8557	1.95618	10.8337	2.8656	0.256347	6.54602	22.4304	11.8958	-4.29688	5.70068	2.52686	-17.5842	16.2415	9.97315	-8.8623	17.8406	10.8826	39.0564	14.1113	-7.2937	30.4016	49.6826
112.96	31.1676	17.2974	-88.8672	-23.8708	65.4083	-81.9733	-26.7181	41.2811	-18.689	-1.39465	-20.8374	2.05689	10.9192	2.68555	0.119017	6.46362	22.3511	11.7737	-4.28467	5.59082	2.75268	-17.6697	16.1194	9.7229	-8.78296	17.8223	10.9009	38.8977	13.9221	-7.40967	30.4077	49.4812
113.09	30.8045	17.7093	-89.154	-24.2645	65.3564	-81.8085	-26.9653	40.9912	-18.7653	-1.39771	-20.8862	2.18506	10.9711	2.63977	0.0640885	6.35681	22.2168	11.7188	-4.30908	5.5603	2.86255	-17.8772	15.9912	9.53369	-8.74634	17.7429	10.8398	38.7512	13.8489	-7.44019	30.5298	49.2554
113.21	30.3589	18.0939	-89.3829	-24.7742	65.448	-81.6772	-27.124	40.9393	-18.8202	-1.37634	-20.871	2.33154	11.0107	2.67945	0.00915714	6.31714	22.0581	11.7188	-4.35181	5.47485	2.96021	-18.1091	15.8813	9.25293	-8.64868	17.6636	10.8887	38.6169	13.7268	-7.37305	30.5847	48.9746
113.33	30.0537	18.689	-89.5783	-25.3479	65.5792	-81.9061	-27.2827	40.976	-18.8904	-1.33056	-20.8374	2.48413	11.0077	2.78931	-0.0640864	6.27441	21.9727	11.6333	-4.38233	5.40161	2.79541	-18.1641	15.7898	8.91724	-8.61816	17.6086	10.7117	38.4949	13.6841	-7.24487	30.6213	48.6694
113.45	29.8645	19.3237	-89.7278	-25.8179	65.6555	-82.2388	-27.417	41.0309	-18.9453	-1.32141	-20.7581	2.63672	11.0352	2.86865	0.0213619	6.24695	21.8262	11.6638	-4.38843	5.3772	2.55737	-18.2983	15.6067	8.69751	-8.63647	17.5415	10.6262	38.4277	13.7756	-7.13501	30.5237	48.3093
113.57	29.6753	19.6045	-89.7369	-25.9094	65.7135	-82.3517	-27.5848	41.1255	-18.9911	-1.35803	-20.6604	2.74048	11.1603	2.78626	0.256347	6.23779	21.759	11.6211	-4.41895	5.44433	2.38037	-18.396	15.2832	8.53271	-8.70361	17.4011	10.5225	38.3301	13.9038	-7.1167	30.5359	48.0286
113.7	29.3152	19.6137	-89.7217	-25.8087	65.8447	-82.196	-27.7832	41.2506	-19.0033	-1.30005	-20.7245	2.88086	11.3159	2.62451	0.512697	6.17676	21.7102	11.6577	-4.38233	5.45044	2.12403	-18.457	15.0024	8.29468	-8.6853	17.2363	10.5347	38.2935	13.8245	-7.23267	30.542	47.8516
113.82	28.9551	19.7235	-89.6363	-25.8789	65.8142	-81.9	-27.8931	41.1987	-19.0613	-1.18103	-20.8313	2.97852	11.4288	2.50854	0.63782	6.11267	21.6431	11.731	-4.41895	5.41992	1.81885	-18.4387	14.8437	8.1543	-8.62427	17.0654	10.5957	38.3606	13.8123	-7.37305	30.6519	47.644
113.94	28.8116	20.0501	-89.5294	-26.2146	65.6372	-81.6193	-27.7679	41.0278	-19.2078	-1.1322	-20.9167	3.05786	11.4807	2.41089	0.567629	6.13709	21.521	11.7371	-4.43726	5.31616	1.51367	-18.396	14.8132	7.99561	-8.5022	16.8396	10.5957	38.3972	13.9038	-7.2998	30.6213	47.3877
114.06	28.8544	20.4132	-89.4257	-26.4465	65.564	-81.4697	-27.5635	40.9576	-19.4519	-1.22986	-20.9503	3.02734	11.3403	2.37427	0.326537	6.32935	21.3257	11.6333	-4.44336	5.2063	1.32446	-18.4265	14.7522	7.87964	-8.35572	16.7419	10.6079	38.385	14.032	-7.14111	30.5054	47.1069
114.18	28.8452	20.6207	-89.3555	-26.3062	65.683	-81.2531	-27.475	41.153	-19.5862	-1.40381	-20.9991	2.96631	11.1359	2.3407	0.186156	6.40564	21.0876	11.5234	-4.52881	5.00488	1.34888	-18.6218	14.6851	7.76367	-8.11157	16.6443	10.498	38.446	14.1357	-6.96411	30.3589	46.8201
114.31	28.656	20.578	-89.3036	-25.9674	65.8753	-80.8533	-27.533	41.5253	-19.632	-1.59607	-20.9473	2.81982	11.0107	2.37427	0.0701904	6.4209	20.9839	11.3464	-4.54712	4.92554	1.30005	-18.7256	14.5691	7.61719	-7.87353	16.626	10.3699	38.4888	14.2151	-6.84814	30.2918	46.5637
114.43	28.3295	20.3125	-89.3127	-25.7141	65.9546	-80.5389	-27.5482	41.8945	-19.6777	-1.6449	-20.8191	2.76489	11.0107	2.44141	-0.0732398	6.32324	20.9412	11.2366	-4.67529	4.79126	0.988772	-18.7195	14.4653	7.36694	-7.69653	16.6931	10.3088	38.5376	14.3188	-6.78711	30.2002	46.2158
114.55	28.0731	20.0043	-89.27	-25.4547	66.037	-80.246	-27.5085	42.3035	-19.7174	-1.52893	-20.6879	2.71301	11.0596	2.49939	-0.234986	6.25305	20.874	11.145	-4.78516	4.65698	0.848388	-18.7317	14.1968	7.16553	-7.67212	16.7908	10.2478	38.562	14.502	-6.65894	30.0842	45.874
114.67	28.0395	19.6533	-89.093	-24.9786	66.1865	-79.8187	-27.359	42.7795	-19.7266	-1.45264	-20.5902	2.55127	10.9894	2.51465	-0.405883	6.37817	20.8374	10.968	-4.84619	4.48608	0.878904	-18.634	13.977	6.96411	-7.65381	16.8823	10.1318	38.5742	14.6118	-6.67114	29.9927	45.5505
114.79	27.9938	19.3237	-89.0167	-24.3408	66.3483	-79.4495	-26.9867	42.9504	-19.696	-1.44348	-20.5261	2.32849	10.8795	2.37427	-0.552366	6.4209	20.7825	11.0779	-4.84619	4.29688	0.811768	-18.5669	13.7268	6.81763	-7.53784	16.9739	9.99145	38.5376	14.7034	-6.7627	29.7241	45.282
114.92	27.9755	18.866	-89.1174	-23.7763	66.3574	-79.3549	-26.6663	42.5995	-19.5984	-1.43127	-20.401	2.20032	10.7574	2.27051	-0.500487	6.38733	20.6421	11.2122	-4.98657	4.13208	0.65918	-18.5364	13.4583	6.7627	-7.43408	17.0044	9.94873	38.5071	14.7888	-6.79932	29.4006	45.0256
115.04	27.9022	18.3136	-89.1205	-23.3734	66.3361	-79.4556	-26.5717	42.2516	-19.4641	-1.31226	-20.2545	2.10266	10.6964	2.19727	-0.387574	6.3324	20.636	11.0718	-5.04761	4.07715	0.598144	-18.5364	13.2324	6.56128	-7.32422	16.9312	9.8938	38.4399	14.8926	-6.71997	29.1016	44.8975
115.16	27.8503	17.9962	-88.9954	-23.1476	66.5894	-79.2786	-26.6602	42.0715	-19.3268	-1.10474	-20.1202	2.08435	10.6964	2.09961	-0.27466	6.35986	20.6116	10.8582	-4.85229	4.05884	0.57373	-18.5669	13.1409	6.31714	-7.21436	16.8152	9.84497	38.385	14.8743	-6.66504	28.949	44.7266
115.28	27.832	17.9199	-89.0503	-22.8088	67.0074	-78.9368	-26.5442	42.0197	-19.2413	-0.967407	-19.9371	2.12097	10.6567	2.01721	-0.170899	6.41479	20.5383	10.791	-4.80957	3.94287	0.592042	-18.5181	13.1226	6.05469	-7.15942	16.7175	9.73511	38.2874	14.7461	-6.65283	28.8635	44.4336
115.41	27.8931	17.9047	-89.2975	-22.3205	67.3309	-78.6469	-26.2329	41.9617	-19.1711	-0.872802	-19.6625	2.15759	10.6384	1.94092	-0.0366221	6.49414	20.5078	10.8459	-4.99878	3.75366	0.457762	-18.5059	13.0371	5.83496	-7.18384	16.6748	9.61304	38.1531	14.6729	-6.68335	28.7354	44.0308
115.53	27.9724	17.7978	-89.6759	-22.0154	67.6147	-78.5095	-26.0406	41.7999	-19.0765	-0.836183	-19.4611	2.18506	10.7361	1.85547	0.0915518	6.68945	20.5017	10.8276	-5.24902	3.73535	0.335696	-18.5791	12.8906	5.65186	-7.34863	16.6443	9.49707	38.1165	14.7095	-6.65894	28.6438	43.7012
115.65	28.1616	17.685	-90.0238	-22.0245	67.9138	-78.7476	-26.0956	41.5222	-19.0948	-0.888062	-19.4153	2.19421	10.7025	1.66626	0.186158	6.79627	20.4285	10.6628	-5.33447	3.80859	0.305176	-18.689	12.7747	5.49316	-7.47681	16.5405	9.52759	38.0676	14.7034	-6.56738	28.5583	43.3167
115.77	28.4638	17.6514	-90.2405	-22.2199	68.0572	-79.1443	-26.1993	41.0797	-19.1406	-0.933837	-19.5557	2.13013	10.6354	1.474	0.222779	6.7688	20.3857	10.4004	-5.26123	3.89404	0.299072	-18.6768	12.7625	5.27954	-7.55615	16.4063	9.48486	38.0676	14.6423	-6.51245	28.4424	42.9749
115.89	28.9642	17.7582	-90.1611	-22.29	68.1549	-79.4769	-26.1902	40.6189	-19.1986	-0.875854	-19.7266	2.04468	10.7056	1.32751	0.2594	6.73828	20.3674	10.2844	-5.23681	4.05884	0.195314	-18.5669	12.7075	5.13916	-7.56836	16.3269	9.38721	38.0432	14.5447	-6.44531	28.2837	42.7185
116.02	29.6021	17.865	-89.8956	-22.2565	68.2129	-79.6387	-26.0132	40.1459	-19.2352	-0.900266	-19.8944	2.00195	10.8582	1.23596	0.262452	6.73523	20.3308	10.2478	-5.29175	4.46167	0.13428	-18.4387	12.6709	5.09643	-7.55615	16.4368	9.35669	38.0493	14.5752	-6.40258	28.1799	42.4194
116.14	30.2399	17.6788	-89.4745	-22.3755	68.4204	-79.7821	-25.9186	39.5782	-19.165	-1.08338	-20.0562	1.98364	10.9772	1.3031	0.22888	6.83288	20.3308	10.1013	-5.17578	4.77295	0.03052	-18.3594	12.7991	5.05371	-7.52564	16.6016	9.38111	38.0005	14.7156	-6.38428	28.1494	42.1387
116.26	30.6244	17.5781	-89.3066	-22.6593	68.7286	-79.9591	-26.0345	39.0747	-19.0521	-1.24207	-20.2362	1.9867	10.9619	1.31531	0.177	6.98547	20.1843	10.1013	-5.07202	4.88281	-0.05493	-18.4204	13.0127	5.16968	-7.48901	16.6992	9.43604	38.0005	14.8193	-6.46362	28.1372	41.9861
116.38	30.7434	17.9718	-89.3433	-23.0133	68.8721	-79.9988	-26.4404	38.5742	-18.8538	-1.27564	-20.4071	1.98975	11.0321	1.34583	-0.00915356	7.09839	20.166	10.083	-4.99268	4.79736	-0.08545	-18.5181	13.0432	5.2124	-7.42187	16.803	9.33228	37.9517	14.8926	-6.49414	28.1921	41.9189
116.5	30.7282	18.4723	-89.4104	-23.2269	68.8995	-80.0507	-26.8127	38.3148	-18.5211	-1.26343	-20.4681	2.10876	11.0626	1.474	-0.119016	7.24182	20.0867	9.98535	-4.77905	4.66308	-0.201416	-18.5486	12.9578	5.05981	-7.42187	16.8457	9.18579	38.0188	14.9658	-6.43921	28.2288	41.8823
116.63	30.7922	18.7073	-89.3372	-23.6206	68.7866	-80.0964	-27.0111	38.1836	-18.2739	-1.27869	-20.4529	2.31323	11.1481	1.63269	-0.247193	7.35779	19.928	9.8999	-4.60816	4.38843	-0.360108	-18.6707	12.8174	4.96826	-7.52563	16.9006	9.03931	38.0249	14.9963	-6.35376	28.0396	41.7847
116.75	30.9235	18.631	-89.1479	-24.0814	68.6218	-80.2032	-27.1088	37.9852	-18.1	-1.35193	-20.4803	2.43225	11.0718	1.78223	-0.296022	7.44629	19.7815	9.80225	-4.60815	4.08325	-0.451662	-18.7683	12.854	4.99267	-7.50733	17.0044	9.03931	38.0615	15.0696	-6.36597	27.887	41.6931
116.87	30.9875	18.3777	-88.9404	-24.3591	68.5242	-80.2429	-27.2217	37.8571	-17.9535	-1.35193	-20.5688	2.48413	11.0535	1.87378	-0.219727	7.47375	19.8303	9.82666	-4.74854	3.86353	-0.323486	-18.811	12.8662	4.94995	-7.45849	17.0593	9.04541	38.0371	15.0696	-6.45142	27.8015	41.5466
116.99	30.8716	18.1763	-88.6627	-24.3774	68.2861	-80.2032	-27.3895	37.6984	-17.9413	-1.42822	-20.7214	2.61841	11.1725	1.99585	-0.131225	7.42493	19.6899	9.94263	-4.90112	3.75977	-0.201416	-18.866	12.7686	4.88281	-7.25098	17.1082	9.08814	38.0554	15.0574	-6.62842	27.7283	41.449
117.11	30.6641	18.1671	-88.3545	-24.4476	67.9382	-80.0812	-27.6764	37.4298	-18.0084	-1.50452	-20.8344	2.69775	11.1542	2.13623	-0.0122062	7.34253	19.6289	9.98535	-4.90112	3.74756	-0.183106	-18.7622	12.7197	4.94385	-7.10449	17.0349	9.09424	38.1287	15.0024	-6.79321	27.6428	41.2598
117.24	30.6183	18.3624	-88.1592	-24.7467	67.5934	-80.0263	-27.9541	37.0422	-18.1366	-1.61438	-20.8435	2.80457	10.9497	2.23694	0.0396745	7.42492	19.5984	9.95483	-4.8645	3.72315	-0.262454	-18.7744	12.7502	5.11475	-7.08618	16.9861	9.11255	38.1714	15.0513	-6.73828	27.533	41.0034
117.36	30.7892	18.6279	-87.9059	-25.0946	67.3706	-79.9927	-28.064	36.7462	-18.222	-1.68762	-20.9259	2.80457	10.8093	2.24609	0.051878	7.59277	19.5923	9.83276	-4.99878	3.58887	-0.189208	-18.7195	12.7319	5.25513	-7.01904	16.98	9.21021	38.147	15.1245	-6.75659	27.4963	40.6799
117.48	30.9814	18.9087	-87.7655	-25.4425	67.3431	-79.9622	-28.0975	36.6974	-18.2831	-1.75476	-21.0846	2.83203	10.8337	2.24915	-0.0701889	7.64465	19.6228	9.71069	-5.18799	3.41186	-0.04883	-18.5608	12.5977	5.40161	-6.7749	17.0288	9.21021	38.1592	15.1733	-6.85425	27.4841	40.3992
117.6	31.0333	19.1192	-87.6404	-25.5615	67.3828	-79.9591	-28.1769	36.7798	-18.3868	-1.87988	-21.1487	2.85645	10.849	2.20642	-0.164795	7.73315	19.6411	9.58252	-5.09644	3.22876	-0.122072	-18.4387	12.6282	5.43213	-6.48193	17.0654	9.21021	38.1592	15.2161	-6.96411	27.4841	40.2161
117.72	30.9509	19.3085	-87.4115	-25.4455	67.2424	-79.9439	-28.302	36.8164	-18.4845	-1.94702	-21.1517	2.90527	10.8643	2.16675	-0.14038	7.83081	19.6289	9.45435	-5.12085	3.08227	-0.3479	-18.4082	12.561	5.45654	-6.23169	17.1204	9.14917	38.2751	15.2771	-6.92749	27.533	40.0452
117.85	30.838	19.577	-87.2528	-25.2594	67.0654	-80.0659	-28.4546	36.8988	-18.4387	-1.89514	-21.1975	2.97546	10.9131	2.05994	-0.0366222	7.96814	19.6289	9.23462	-5.11475	2.99683	-0.616452	-18.3899	12.323	5.36499	-6.09131	17.1265	9.16138	38.2935	15.4724	-6.9458	27.4353	39.7888
117.97	30.7526	19.9249	-87.262	-25.1801	66.8732	-80.0995	-28.4546	37.146	-18.3838	-1.88599	-21.3898	2.93274	11.0321	2.00806	-0.0762936	8.04749	19.5557	9.0332	-5.11475	2.948	-0.909423	-18.3594	12.2009	5.13916	-6.21338	17.1326	9.10034	38.2446	15.5701	-6.9458	27.301	39.4226
118.09	30.7251	20.1691	-87.2864	-25.1556	66.7236	-80.0293	-28.5065	37.3444	-18.3044	-1.9928	-21.5881	2.89001	11.1481	2.10266	-0.186156	8.02612	19.5129	8.92944	-4.96826	2.9602	-1.02539	-18.2983	12.2192	4.92554	-6.37207	17.218	9.09424	38.2935	15.6494	-7.03125	27.0447	39.1113
118.21	30.8258	20.401	-87.4328	-25.0275	66.7084	-80.0751	-28.537	37.3535	-18.3289	-2.19727	-21.6522	2.96326	11.2183	2.20642	-0.222777	8.0841	19.5007	9.10645	-4.84009	2.92969	-1.19018	-18.2861	12.323	4.78516	-6.427	17.2668	9.05762	38.3057	15.7104	-6.9458	26.7517	38.7695
118.33	30.9875	20.6116	-87.5061	-24.7314	66.5955	-80.1636	-28.418	37.2376	-18.4662	-2.26441	-21.6583	3.13721	11.264	2.29492	-0.274658	8.12683	19.5007	9.29565	-4.94385	2.9541	-1.34277	-18.3838	12.3108	4.57153	-6.37817	17.3279	9.00879	38.2935	15.7776	-6.84204	26.5564	38.4766
118.46	31.0638	20.6085	-87.2894	-24.3774	66.5192	-80.0446	-28.3112	37.0605	-18.6188	-2.20032	-21.6949	3.28369	11.261	2.38037	-0.36621	8.16955	19.4397	9.52759	-5.11475	3.08838	-1.45264	-18.6951	12.2803	4.5105	-6.35376	17.5293	8.91723	38.2629	15.7532	-6.86035	26.3733	38.1531
118.58	31.1157	20.7001	-87.1338	-24.1028	66.6412	-79.6539	-28.2898	36.9354	-18.7744	-2.10876	-21.7041	3.33557	11.1481	2.35901	-0.521852	8.1543	19.3237	9.77783	-5.16357	3.302	-1.53198	-18.9148	12.2742	4.36401	-6.41479	17.7368	8.64868	38.3301	15.6677	-7.00684	26.0864	37.8296
118.7	31.189	20.8527	-87.2345	-23.7427	67.0044	-79.071	-28.2715	36.8164	-18.8934	-2.18811	-21.6675	3.35388	11.0535	2.25525	-0.57068	8.12073	19.1467	9.98535	-5.14526	3.41187	-1.58692	-19.0002	12.3413	4.07715	-6.40869	17.9077	8.45337	38.4155	15.5151	-7.08618	25.7751	37.439
118.82	31.2561	20.9198	-87.5366	-23.3795	67.4377	-78.5645	-28.1708	36.7828	-18.9575	-2.21863	-21.6064	3.40576	10.8948	2.12403	-0.62866	8.1604	19.0125	10.0708	-5.34668	3.39356	-1.47095	-18.9697	12.3779	3.71094	-6.28052	18.0176	8.28857	38.3484	15.4541	-7.08618	25.5554	37.0605
118.95	31.3324	20.7947	-87.677	-23.0225	67.6636	-78.418	-28.0121	36.7462	-19.0002	-2.10266	-21.5881	3.3844	10.7361	1.91955	-0.723268	8.25806	19.0369	10.1074	-5.51758	3.41797	-1.33057	-18.9453	12.2986	3.39355	-6.28052	17.9626	8.17871	38.2141	15.5335	-7.16553	25.2991	36.792
119.07	31.4117	20.5963	-87.8235	-22.7051	67.7338	-78.4454	-27.7649	36.7035	-19.0613	-1.9989	-21.64	3.25317	10.5988	1.62048	-0.930785	8.32214	19.0491	10.022	-5.62744	3.41797	-1.37939	-19.0186	12.207	3.10669	-6.32324	17.926	8.08105	38.1287	15.6006	-7.16553	25.0183	36.5784
119.19	31.4026	20.5841	-88.1134	-22.3724	67.8009	-78.3875	-27.4261	36.5967	-19.0186	-1.97144	-21.6461	3.24097	10.556	1.37329	-1.01624	8.32214	19.0491	9.93653	-5.66406	3.32031	-1.48315	-18.9758	12.0911	2.89307	-6.32324	17.926	7.95288	38.1653	15.6555	-7.19604	24.762	36.4075
119.31	31.4697	20.6238	-88.5162	-21.8628	68.103	-78.1891	-27.0294	36.4258	-19.0735	-1.97754	-21.6431	3.25928	10.4919	1.16577	-1.02844	8.43201	19.1406	9.84497	-5.64575	3.20435	-1.61743	-18.8599	12.0178	2.58789	-6.36597	18.0542	7.8186	38.2874	15.8142	-7.20215	24.53	36.2549
119.43	31.6406	20.0958	-88.5895	-21.3684	68.5394	-77.9816	-26.7059	36.2885	-19.043	-1.96228	-21.6064	3.2959	10.3668	0.98877	-0.915527	8.50525	19.0308	9.84497	-5.65796	3.14941	-1.71509	-18.7683	11.9202	2.34985	-6.43921	18.1824	7.86133	38.3789	15.9485	-7.20215	24.4385	36.1877
119.56	31.8756	19.4885	-88.4369	-21.0846	68.9087	-77.7344	-26.3886	36.0474	-18.9941	-1.89819	-21.5454	3.22571	10.2356	0.872801	-0.86975	8.53577	18.927	9.82056	-5.75562	3.07617	-1.7334	-18.7256	11.8774	2.37427	-6.54907	18.2312	7.95898	38.4583	16.0339	-7.21436	24.2981	36.0962
119.68	32.0221	19.3512	-88.2813	-20.9869	69.1589	-77.655	-26.2238	35.6689	-18.9819	-1.76697	-21.5881	3.11585	10.2112	0.677491	-0.891114	8.47778	18.9087	9.7229	-5.94482	2.9419	-1.69068	-18.7317	11.7188	2.47192	-6.52466	18.2556	7.9895	38.4277	15.9668	-7.22046	24.1394	36.0107
119.8	32.1136	19.7327	-88.4216	-20.9076	69.458	-77.7374	-26.1414	35.3668	-18.924	-1.63574	-21.524	3.01819	10.26	0.604249	-0.900268	8.38928	18.9087	9.63135	-6.073	2.80151	-1.58691	-18.7683	11.4868	2.52075	-6.50024	18.2922	7.95288	38.3728	15.8997	-7.22046	24.0356	35.8459
119.92	32.1899	20.0317	-88.6749	-20.6482	69.8395	-77.774	-26.0956	35.2081	-18.8904	-1.55334	-21.4966	2.90222	10.3729	0.494383	-0.805664	8.37097	18.9392	9.49707	-6.02417	2.75879	-1.5686	-18.9209	11.2732	2.36816	-6.46363	18.2617	7.89185	38.3606	15.8569	-7.26929	23.7976	35.7056
120.04	32.3242	19.9616	-88.9496	-20.5505	70.2759	-77.8473	-26.0925	35.0922	-18.8385	-1.43128	-21.3959	2.74658	10.4553	0.363161	-0.683592	8.5083	18.8965	9.32007	-5.97534	2.71607	-1.62353	-18.9575	11.2122	2.19727	-6.45142	18.1824	7.96509	38.4338	15.8203	-7.37305	23.6694	35.553
120.17	32.4493	19.8731	-89.2212	-20.7458	70.6421	-77.9236	-26.0986	34.906	-18.7164	-1.33057	-21.2982	2.62146	10.4614	0.161745	-0.451662	8.64563	18.7805	9.198	-6.20728	2.52686	-1.5564	-19.0369	11.2915	2.0874	-6.35986	18.0054	8.09326	38.4277	15.7227	-7.4707	23.6084	35.3394
120.29	32.5836	20.1935	-89.4592	-21.0327	70.8282	-78.0273	-26.0742	34.6832	-18.6584	-1.30921	-21.2708	2.50549	10.498	0.149535	-0.323488	8.7677	18.7378	9.10645	-6.37207	2.24609	-1.61133	-19.1284	11.3037	1.95312	-6.26221	17.8345	8.08105	38.385	15.6738	-7.50122	23.4863	35.0586
120.41	32.7301	20.6604	-89.6637	-21.3013	70.7642	-78.1952	-25.9796	34.4482	-18.6066	-1.24817	-21.3623	2.49634	10.4156	0.183106	-0.146486	8.86841	18.8904	9.15527	-6.30493	2.14233	-1.61743	-19.0857	11.2671	1.80054	-6.21948	17.6758	8.02002	38.4033	15.7593	-7.52563	23.3215	34.79
120.53	32.8918	20.9228	-89.7919	-21.4233	70.7031	-78.4302	-26.0773	34.1522	-18.5547	-1.21765	-21.4813	2.63672	10.2173	0.204467	-0.164795	9.02405	19.0186	9.13086	-6.29883	2.06299	-1.67237	-19.0979	11.2122	1.60522	-6.15845	17.5476	8.05664	38.4705	15.8081	-7.55615	23.1323	34.5825
120.65	33.075	20.9869	-89.859	-21.5241	70.8405	-78.7903	-26.3489	33.8837	-18.5913	-1.24817	-21.5424	2.81677	9.9762	0.0854492	-0.27771	9.21936	19.0979	9.06982	-6.29272	2.12402	-1.7334	-18.9026	11.0596	1.47095	-6.18286	17.511	8.31909	38.5071	15.8386	-7.64771	23.0835	34.2957
120.78	33.3252	21.1334	-89.8926	-21.9208	70.8954	-79.0711	-26.7029	33.6029	-18.6157	-1.33362	-21.5576	2.9419	9.85108	-0.0091576	-0.442503	9.4574	19.0186	8.91724	-6.21948	2.12402	-1.92261	-18.7683	10.968	1.46484	-6.26221	17.5598	8.48999	38.5376	15.863	-7.83081	23.0896	34.0027
120.9	33.5541	21.4752	-89.8682	-22.3755	70.8252	-79.2969	-26.8402	33.4106	-18.6157	-1.42517	-21.5515	3.07312	9.79614	-0.0854502	-0.518799	9.68933	18.9331	8.8623	-6.09741	2.01416	-2.02637	-18.5486	10.8459	1.46484	-6.31104	17.511	8.61816	38.678	15.9546	-8.06274	23.1628	33.6548
121.02	33.7677	21.9544	-89.7186	-22.7051	70.7459	-79.4189	-26.8585	33.313	-18.5791	-1.474	-21.5424	3.27454	9.62525	-0.155638	-0.521852	9.87244	18.927	8.87451	-6.00586	1.89819	-2.03858	-18.3411	10.7605	1.47705	-6.45752	17.4377	8.69141	38.8489	16.04	-8.31299	23.2422	33.4106
121.14	33.7402	22.4335	-89.6393	-22.8607	70.752	-79.5319	-26.9348	33.1909	-18.6127	-1.60523	-21.5179	3.46374	9.37805	-0.354002	-0.650024	10.0464	18.927	8.97217	-5.92041	1.9104	-1.98975	-18.2007	10.6812	1.36109	-6.68945	17.3035	8.77686	38.9709	16.1316	-8.5144	23.2849	33.2153
121.26	33.6975	22.7386	-89.7461	-23.0774	70.932	-79.7577	-27.0294	32.9346	-18.6432	-1.70898	-21.5149	3.54004	9.28345	-0.512696	-0.781247	10.1318	18.8293	9.0271	-5.81665	1.95313	-1.93481	-18.1335	10.6323	1.18408	-6.87256	17.1875	8.78906	39.0442	16.1377	-8.78296	23.2178	33.0383
121.39	33.7006	22.9095	-89.9536	-23.3673	71.0785	-80.0018	-27.2522	32.7728	-18.7012	-1.8219	-21.5454	3.48816	9.2926	-0.48523	-0.885011	10.0769	18.7622	8.91113	-5.66406	1.87378	-2.00195	-18.1152	10.5713	0.958254	-6.9397	17.0654	8.844	39.2273	16.1743	-9.05151	23.1323	32.8918
121.51	33.7677	23.0591	-90.0604	-23.5748	71.1334	-80.0537	-27.4506	32.9193	-18.7866	-1.82495	-21.524	3.39966	9.2804	-0.39673	-0.875855	10.0311	18.6523	8.76465	-5.59082	1.84326	-1.97754	-18.1519	10.6689	0.866701	-6.9458	16.9678	8.86841	39.3188	16.0584	-9.2041	23.0774	32.7209
121.63	33.7708	23.2727	-90.036	-23.6053	71.2067	-79.9866	-27.3438	33.2153	-18.7744	-1.86462	-21.4111	3.38745	9.23157	-0.274658	-0.927733	10.0586	18.457	8.71582	-5.59082	1.77002	-1.86157	-18.1274	10.7117	0.878907	-6.82373	16.9739	8.8501	39.3005	16.0522	-9.29565	23.0957	32.6965
121.75	33.6151	23.5046	-89.9872	-23.5626	71.17	-79.8584	-26.9043	33.3099	-18.7073	-1.88293	-21.3593	3.47595	9.23157	-0.0518812	-0.930787	10.0403	18.3472	8.81348	-5.68848	1.82495	-1.7395	-18.103	10.7178	0.921629	-6.78711	16.9434	8.78296	39.1785	15.9668	-9.26514	23.0286	32.5623
121.88	33.432	23.6023	-89.7461	-23.5626	71.0449	-79.7211	-26.5594	33.1543	-18.5638	-1.79443	-21.3409	3.6438	9.27429	0.180054	-0.92163	9.93042	18.219	8.80737	-5.9021	1.89819	-1.78222	-18.1763	10.7483	1.01929	-6.75659	16.8884	8.69141	39.0076	15.8752	-9.198	22.9126	32.312
122	33.2825	23.5321	-89.4348	-23.6298	71.0297	-79.6448	-26.4984	32.901	-18.4113	-1.79138	-21.2921	3.76282	9.30786	0.418092	-0.939942	9.86633	18.1152	8.70972	-6.0791	1.89819	-1.84326	-18.1091	10.7422	1.08032	-6.70776	16.7664	8.61816	38.8611	15.8081	-9.19189	22.644	31.9885
122.12	33.2275	23.4192	-89.1479	-23.526	71.0083	-79.5624	-26.7059	32.5897	-18.3746	-1.77002	-21.3379	3.78418	9.36584	0.6073	-0.888062	9.85108	18.1091	8.56934	-6.15845	1.80664	-1.78223	-18.0542	10.7727	1.09253	-6.73828	16.5955	8.52051	38.7512	15.741	-9.2102	22.2351	31.604
122.24	33.1268	23.2605	-88.9008	-23.1293	70.9686	-79.3701	-26.8402	32.5378	-18.4509	-1.7334	-21.3257	3.78113	9.4574	0.720214	-0.8667	9.80835	18.0359	8.51441	-6.29272	1.78833	-1.84937	-18.1519	10.7666	1.15967	-6.75659	16.5833	8.40454	38.7695	15.7349	-9.27124	22.0398	31.2927
122.36	32.9742	23.2391	-88.7055	-22.6379	70.9656	-79.1107	-26.8494	32.8003	-18.457	-1.67847	-21.3074	3.8147	9.52759	0.735475	-0.979615	9.86634	17.9565	8.53882	-6.46973	1.81274	-1.97144	-18.2251	10.8643	1.32446	-6.7627	16.626	8.31909	38.7939	15.6982	-9.34448	21.9238	31.0242
122.49	32.8369	23.1323	-88.6841	-22.2229	70.9411	-78.8513	-26.7151	33.2794	-18.3807	-1.65405	-21.3135	3.78418	9.65881	0.753783	-1.11084	9.94263	18.0054	8.53882	-6.51245	1.85547	-2.22168	-18.1213	10.9009	1.36108	-6.71387	16.5894	8.3374	38.855	15.6311	-9.46655	21.8506	30.8044
122.61	32.7911	22.9736	-88.797	-22.1008	70.9045	-78.5492	-26.5564	33.5052	-18.2617	-1.71509	-21.3257	3.73535	9.65881	0.781251	-1.23291	10.0098	18.0786	8.46558	-6.56128	1.82495	-2.41699	-18.0115	10.9009	1.30005	-6.64673	16.51	8.47168	38.8794	15.6555	-9.57031	21.637	30.5298
122.73	32.7698	22.7234	-88.9374	-22.0306	70.7336	-78.2074	-26.3733	33.4137	-18.1915	-1.77307	-21.3806	3.67126	9.68628	0.820922	-1.26648	10.0861	18.0786	8.35571	-6.52466	1.75781	-2.53906	-17.981	10.9253	1.15967	-6.56738	16.449	8.54492	38.8733	15.7165	-9.58863	21.3318	30.2795
122.85	32.8613	22.2931	-88.974	-21.8658	70.5689	-77.7862	-26.1719	33.2245	-18.1213	-1.828	-21.4569	3.5614	9.69543	0.924684	-1.26343	10.0586	17.9749	8.25806	-6.49414	1.87988	-2.59399	-17.8345	10.9985	1.14136	-6.51855	16.3879	8.55713	38.8367	15.7776	-9.5398	20.9595	30.0903
122.97	33.1421	21.933	-88.8611	-21.6644	70.4712	-77.5909	-25.9613	33.2001	-18.1335	-1.82495	-21.463	3.4668	9.66797	1.13525	-1.26648	10.083	17.9321	8.22754	-6.54907	1.98364	-2.61231	-17.6331	11.1023	1.17188	-6.40259	16.3879	8.57544	38.9282	15.7776	-9.45435	20.52	30.0232
123.1	33.5053	21.8414	-88.7054	-21.344	70.3827	-77.6459	-25.7721	33.2184	-18.0603	-1.87683	-21.4142	3.53699	9.69238	1.34582	-1.35803	10.2325	17.9626	8.06885	-6.604	2.00806	-2.66113	-17.395	11.3098	1.10474	-6.35986	16.3879	8.55103	38.9771	15.7898	-9.39941	20.0317	29.9438
123.22	33.7952	21.8292	-88.5956	-20.8954	70.3217	-77.6581	-25.6897	33.1574	-18.0237	-1.99585	-21.3257	3.58887	9.76868	1.49231	-1.42212	10.3912	17.9321	8.06274	-6.5918	2.06299	-2.7893	-17.2058	11.4868	1.06201	-6.32935	16.4307	8.54492	38.9954	15.7471	-9.44214	19.5801	29.8035
123.34	33.9081	21.4874	-88.4369	-20.2271	70.1752	-77.3071	-25.6378	33.0353	-17.9382	-2.15454	-21.2311	3.66211	9.81445	1.48316	-1.32446	10.4401	17.9016	8.20313	-6.51245	2.09351	-2.88086	-17.2546	11.5967	1.09253	-6.31714	16.3818	8.5022	38.977	15.7471	-9.52759	19.3054	29.718
123.46	33.9447	21.1273	-88.2874	-19.8273	70.0897	-76.7273	-25.5707	32.9865	-17.8589	-2.2522	-21.2402	3.77197	9.8053	1.42517	-1.30005	10.5469	17.8894	8.30688	-6.4331	2.14844	-3.00293	-17.2668	11.7126	1.09253	-6.19507	16.2781	8.39844	38.9343	15.5884	-9.69238	19.0857	29.6265
123.58	34.0668	20.9869	-88.1744	-19.9066	70.1538	-76.358	-25.3632	32.8979	-17.8101	-2.2461	-21.1761	3.88489	9.77783	1.46179	-1.32141	10.6567	17.9443	8.28857	-6.30493	2.2522	-3.08838	-17.2302	11.908	1.06201	-6.17676	16.1682	8.23975	38.8428	15.4968	-9.80835	18.9331	29.4739
123.71	34.2773	21.0388	-88.1042	-19.9707	70.1386	-76.297	-25.0946	32.7911	-17.8436	-2.25525	-21.0449	3.94897	9.67102	1.55334	-1.40991	10.8093	17.9443	8.25806	-6.22559	2.23999	-3.07617	-17.3157	11.9995	1.08643	-6.17066	16.1926	8.06275	38.6047	15.4907	-9.81445	18.7866	29.3518
123.83	34.5825	20.9259	-88.028	-19.7662	70.2728	-76.4038	-24.9329	32.84	-17.746	-2.22168	-20.929	3.9093	9.57642	1.61438	-1.53809	10.8887	17.9077	8.19702	-6.12793	2.17285	-2.87476	-17.334	11.9019	1.08032	-6.17676	16.2537	7.87964	38.385	15.5273	-9.94263	18.6096	29.2358
123.95	34.7656	20.6635	-88.0157	-19.3787	70.636	-76.4252	-24.9786	32.9895	-17.5659	-2.14539	-20.9473	3.77808	9.51538	1.52283	-1.67236	11.0016	17.8833	8.13599	-5.98755	2.06909	-2.87476	-17.3035	11.7004	0.897216	-6.19507	16.3513	7.64771	38.3545	15.5151	-10.1807	18.4998	29.0588
124.07	34.7534	20.3094	-88.0188	-19.1956	70.8679	-76.3977	-25.174	33.0231	-17.5049	-2.03247	-20.9808	3.66821	9.53979	1.30615	-1.80359	11.0962	17.8406	8.06274	-5.97534	2.00806	-2.99683	-17.157	11.5723	0.71411	-6.427	16.4612	7.50122	38.3911	15.4785	-10.3638	18.4753	29.0344
124.19	34.7595	20.1508	-88.0737	-19.3756	71.0297	-76.4526	-25.293	32.8155	-17.5629	-1.97143	-20.9961	3.59802	9.52149	1.08948	-1.90125	11.1206	17.7673	7.92236	-6.03638	2.03247	-3.16162	-16.9861	11.5234	0.701906	-6.70166	16.5649	7.53174	38.4033	15.5701	-10.4431	18.4509	29.0588
124.32	35.0189	20.224	-88.0768	-19.6655	71.1731	-76.5717	-25.2624	32.4829	-17.6788	-1.92871	-21.1182	3.48511	9.35059	0.805662	-2.03552	11.1969	17.6575	7.84302	-6.02417	2.02026	-3.14331	-16.9128	11.5112	0.695801	-6.92749	16.5466	7.55005	38.3789	15.6006	-10.5225	18.4204	29.0588
124.44	35.3546	20.4529	-88.1134	-19.8639	71.344	-76.7364	-25.2441	32.1533	-17.7124	-2.02332	-21.2372	3.25623	9.17358	0.45471	-2.09045	11.2701	17.5049	7.83081	-5.896	1.99585	-2.97851	-16.7969	11.4197	0.787353	-7.1167	16.5771	7.48902	38.4399	15.4358	-10.6018	18.3533	29.0466
124.56	35.5652	20.7733	-88.208	-20.047	71.5118	-76.9775	-25.2441	31.781	-17.7917	-2.14539	-21.4355	3.0365	9.00879	0.241088	-2.10571	11.3892	17.4438	7.94678	-5.74951	2.00195	-2.91138	-16.7358	11.4136	0.866699	-7.20215	16.5222	7.39746	38.4583	15.1611	-10.7849	18.158	28.9795
124.68	35.6048	21.0358	-88.2568	-20.3125	71.6675	-77.3956	-25.3021	31.3538	-17.9413	-2.15454	-21.582	2.97546	8.99658	0.0762944	-2.00806	11.4502	17.3706	7.94678	-5.69458	1.99585	-2.92358	-16.6992	11.554	0.915527	-7.20215	16.4368	7.4585	38.3972	14.9414	-10.9009	18.0054	28.8696
124.8	35.6415	21.2769	-88.2233	-20.755	71.7804	-77.6977	-25.5066	31.2256	-18.1122	-2.04163	-21.579	2.99072	9.10339	-0.018312	-1.85547	11.3892	17.2852	7.78808	-5.68237	1.92871	-2.89917	-16.803	11.6089	0.939941	-7.1289	16.3452	7.47681	38.3789	14.7095	-11.0413	17.8894	28.8208
124.93	35.6415	21.64	-88.15	-21.2219	71.9116	-77.8168	-25.6775	31.3934	-18.2159	-1.92871	-21.6217	3.01208	9.14612	-0.146486	-1.64795	11.3586	17.157	7.62329	-5.57251	1.98975	-2.72827	-16.8152	11.8408	0.787352	-6.99463	16.2415	7.40357	38.3179	14.4959	-11.2732	17.804	28.833
125.05	35.553	22.1619	-88.2019	-21.6522	71.8414	-77.8595	-25.5218	31.4362	-18.2678	-1.87073	-21.6583	3.10364	9.19495	-0.234986	-1.4862	11.3647	17.1021	7.56226	-5.5481	2.01416	-2.75269	-16.7847	12.0178	0.671387	-6.85425	16.1499	7.25098	38.2385	14.3433	-11.499	17.7429	28.6743
125.17	35.3912	22.4732	-88.1866	-21.9421	71.4691	-78.1677	-25.296	31.2683	-18.2983	-1.83105	-21.6705	3.24097	9.20715	-0.344848	-1.43127	11.3953	17.0105	7.56226	-5.79224	1.98364	-2.87475	-16.7297	12.0789	0.616457	-6.72607	16.0706	7.22046	38.092	14.3188	-11.6272	17.7124	28.54
125.29	35.2661	22.6105	-87.9913	-22.3572	71.0449	-78.6041	-25.3021	30.9784	-18.338	-1.75781	-21.5729	3.39966	9.20715	-0.418094	-1.40076	11.3953	16.98	7.47071	-5.84107	2.11792	-3.03345	-16.5527	12.0239	0.500486	-6.63452	16.0278	7.30591	37.9028	14.2761	-11.676	17.6086	28.5767
125.42	35.1318	22.6959	-87.6312	-22.8455	70.8496	-78.8635	-25.5035	30.5817	-18.3472	-1.651	-21.5302	3.44238	9.24072	-0.430298	-1.42517	11.4227	16.9373	7.2876	-5.78003	2.22168	-3.08227	-16.3025	12.0544	0.360106	-6.5979	16.1011	7.44629	37.8113	14.1846	-11.7126	17.45	28.6743
125.54	34.9152	22.9828	-87.2803	-23.1079	70.8374	-78.8239	-25.7111	30.307	-18.3777	-1.58386	-21.46	3.44849	9.17358	-0.604248	-1.47705	11.4471	16.9617	7.23877	-5.79834	2.26441	-3.10058	-15.9973	12.0239	0.219727	-6.56738	16.1682	7.48291	37.7869	14.0808	-11.731	17.2119	28.6865
125.66	34.668	23.3459	-86.908	-23.1018	70.8374	-78.4027	-25.7446	30.2918	-18.4082	-1.57166	-21.3501	3.44238	9.06677	-0.805666	-1.49536	11.4502	16.8945	7.35474	-6.00586	2.23999	-3.125	-15.802	12.0361	0.195312	-6.64673	16.3025	7.45239	37.8052	13.9465	-11.7249	17.1204	28.6865
125.78	34.3017	23.6694	-86.6302	-22.9736	70.9228	-77.8748	-25.5768	30.3772	-18.4143	-1.59912	-21.2402	3.54309	9.06372	-0.976562	-1.53808	11.4624	16.8701	7.42798	-6.22559	2.2522	-3.09448	-15.7593	12.1033	0.213623	-6.67725	16.3086	7.40967	37.7686	13.8672	-11.7615	17.0044	28.6865
125.9	33.9477	23.6908	-86.6516	-22.8973	71.1548	-77.5268	-25.528	30.4565	-18.396	-1.68457	-21.1487	3.67737	9.01489	-1.10474	-1.58691	11.3739	16.7603	7.43408	-6.23169	2.17896	-2.948	-15.7898	12.1704	0.317384	-6.85425	16.272	7.48291	37.6892	13.916	-11.7004	16.8335	28.5583
126.03	33.6639	23.6725	-87.0575	-23.0469	71.3226	-77.4353	-25.5188	30.5115	-18.4143	-1.75171	-21.1304	3.71399	8.89587	-1.23291	-1.79749	11.2732	16.748	7.33032	-6.13403	1.99585	-2.93579	-15.7654	12.2314	0.372312	-7.03125	16.1804	7.58057	37.5916	13.8977	-11.6394	16.6321	28.418
126.15	33.4198	23.8373	-87.6465	-23.0011	71.3379	-77.4445	-25.5157	30.6854	-18.4082	-1.80359	-21.1365	3.67737	8.85925	-1.33362	-1.87073	11.0962	16.7908	7.18994	-5.97534	1.71509	-2.89307	-15.7105	12.1826	0.311277	-7.1106	16.1682	7.48901	37.5183	13.9282	-11.6089	16.4124	28.3142
126.27	33.4015	23.8342	-88.0859	-22.6623	71.2585	-77.6245	-25.2777	31.0364	-18.2678	-1.89514	-21.0907	3.65906	8.93555	-1.35193	-1.84326	10.9314	16.7664	7.09229	-5.9021	1.47705	-2.84424	-15.5457	12.1521	0.134277	-7.17163	16.3147	7.45239	37.4268	13.8916	-11.5173	16.1865	28.186
126.39	33.5541	23.4131	-88.266	-22.3236	71.2311	-77.8473	-24.9695	31.3141	-18.0847	-1.94702	-21.0419	3.67432	8.92639	-1.31836	-1.86157	10.8917	16.6565	7.01294	-5.78003	1.44043	-2.92969	-15.3687	12.1887	0.0183082	-7.17773	16.3513	7.49512	37.3413	13.8611	-11.4685	15.918	27.9663
126.51	33.6609	22.9187	-88.3667	-22.0032	71.3715	-78.0304	-24.6582	31.4575	-17.9962	-1.94702	-20.9778	3.72925	8.91418	-1.27868	-1.86462	10.9589	16.5039	6.99463	-5.88989	1.25122	-2.92969	-15.3687	12.3169	0.091552	-7.12891	16.3574	7.59277	37.2192	13.7756	-11.4258	15.6006	27.7527
126.64	33.5815	22.7844	-88.5681	-21.5546	71.6126	-77.9846	-24.3652	31.4911	-17.9596	-1.87073	-20.9991	3.72925	8.95691	-1.26953	-1.80054	10.9985	16.3269	7.01904	-6.03638	1.15357	-2.9602	-15.4053	12.2986	0.189209	-7.00683	16.2537	7.55615	37.0422	13.7817	-11.4563	15.4053	27.6184
126.76	33.432	23.0225	-88.7573	-21.0174	71.8048	-77.8259	-24.1638	31.4911	-17.9535	-1.81885	-20.9961	3.84827	9.03625	-1.13831	-1.73035	10.9192	16.1682	6.90307	-6.04248	1.09863	-3.02734	-15.448	12.146	0.164795	-6.84204	16.1255	7.42798	36.8774	13.7817	-11.5234	15.1306	27.5024
126.88	33.3832	23.3582	-88.9557	-20.6726	71.872	-77.6825	-24.0326	31.3263	-18.0267	-1.8219	-20.9076	4.01001	9.07593	-1.01623	-1.67236	10.8704	16.0278	6.71997	-5.84106	1.14746	-3.16162	-15.4541	12.03	0.0366202	-6.78711	16.0217	7.14722	36.7859	13.7695	-11.5051	14.7644	27.3438
[truncated: 2,646 more rows]

## Sheet: Figure 2b
	a-wave before IAA
Luminance	Eye 1	Eye 2	Eye 3	Eye 4	Eye 5	Eye 6	Eye 7	Eye 8	Eye 9	Eye 10
0.01	-1.3162	-1.1195	-2.432	-6.5157	-9.8433	-1.4007	-3.83038	-6.02278	-1.63776	-8.26134
[truncated: 37 more rows]

## Sheet: Figure 2c
	a-wave before IAA
[truncated: 39 more rows]

## Sheet: Figure 2d
Time (ms)	IAA Treated Before (µV)	IAA Treated After (µV)	Untreated Before (µV)	Untreated After (µV)
[truncated: 4,096 more rows]

[truncated: 28 more sheets: Figure 2e, Figure 2f, Figure 2g, Figure 3b, Figure 3c, Figure 3d, Figure 7a, Figure 7b, Figure 7c, Figure 7d, Figure 7e, Figure 7f, Figure 8g, Figure 8h, Supplementary Figure 2d, Supplementary Figure 2e, Supplementary Figure 2f, Supplementary Figure 3a, Supplementary Figure 3b, Supplementary Figure 3c …]
